# Supplementary material for: Endogenous small-noncoding RNAs and their roles in chilling response and stress acclimation in Cassava
Source: BMC Genomics. 2014 Jul 29;15(1):634. doi: 10.1186/1471-2164-15-634 (PMC4124141; doi:10.1186/1471-2164-15-634)
Supplement: Supplementary file 2 — Additional file 2: Table S1: Statistics of raw sequence reads from four small-RNA libraries from Cassava (A, B and C) under chilling stress and normal condition. Table S2. Statistics of RNA-seq data (raw reads and reads mapped to the reference genome with zero mismatches), expressed mRNAs and differentially expressed mRNAs from the normal condition (NC) and three chilling stress conditions (CA, CCA and CS). Table S3. Statistics of raw sequence reads from two small-RNA libraries from castor bean under chilling stress and normal condition. Table S4. A total of 93 individual miRNAs from 22 families in Cassava were identified by an extended analysis of previously detected miRNAs in Cassava. Table S5. Re-annotation of known miRNAs in castor bean. Table S6. The experimental validation of known, novel, and some miRNA partners under four chilling treatments in Cassava. Table S7. Secondary siRNAs derived from Cassava genes initiated by miRNA targeting. Table S8. Secondary siRNAs derived from castor bean genes initiated by miRNA targeting. Table S9. Cis-NAT pair loci information in Cassava genome. Table S10. Cis-NAT pair loci information in castor bean genome. Table S11. RNA-seq signals for the pair of cis-NAT genes in the four conditions. Table S12. Differentially expressed sncRNAs in Cassava identified in small RNA sequencing libraries. Table S13. The sequences of qRT-PCR primers used in this study. Table S14. The two gene specific primers (GSP1 and GSP2) used in the detection of cleavage site of miRNA on it corresponding target genes by 5′RACE experiment. (XLS 214 KB) [file 12864_2014_6329_MOESM2_ESM.xls]

## Sheet: S1
Supplemental Table S1. Statistics of raw sequence reads from four small-RNA libraries from Cassava (A, B and C) under cold stress and normal condition. NC: normal control; CA: cold acclimation; CCA: cold stress after cold acclimation; and CS: cold shock. Columns headed by # list numbers of raw reads.
(A) Statistics of raw reads
Condition	NC		CA		CCA		CS		Total
Category	#	%	#	%	#	%	#	%	#	%
Raw reads	6670327	100	6391285	100	6616747	100	6015356	100	25693715	100
Low quality	6765	0.1	9274	0.15	12382	0.19	10893	0.18	39314	0.15
Short (<17nt)	46525	0.7	63470	0.99	109238	1.65	36922	0.61	256155	1
No adaptor	489374	7.34	486456	7.61	448166	6.77	505644	8.41	1929640	7.51
Qualified	6127663	91.86	5832085	91.25	6046961	91.39	5461897	90.8	23468606	91.34
(B) Statistics of qualified reads mapped to coding and noncoding transcripts/regions with zero mismatches
Condition	NC		CA		CCA		CS		Total
Category	#	%	#	%	#	%	#	%	#	%
Qualified	6127663	100	5832085	100	6046961	100	5461897	100	23468606	100
Known miRNAs	248255	4.05	197933	3.39	233280	3.86	257574	4.72	937042	3.99
Novel miRNAs	67375	1.1	67685	1.16	59833	0.99	55438	1.01	250331	1.07
cDNA transcripts	403075	6.58	339017	5.81	389493	6.44	409180	7.49	1540765	6.57
Coding regions (CDS)	225230	3.68	205613	3.53	217012	3.59	187490	3.43	835345	3.56
Mappable to genome	3281322	53.55	3191998	54.73	3118155	51.57	2940468	53.84	12531943	53.4
Unmappable	2841858	46.38	2636091	45.2	2925144	48.37	2517705	46.1	10920798	46.53
(C) Statistics of qualified reads mapped to coding and noncoding transcripts/regions with no more than one mismatch
Condition	NC		CA		CCA		CS		Total
Category	#	%	#	%	#	%	#	%	#	%
Qualified	6127663	100	5832085	100	6046961	100	5461897	100	23468606	100
Known miRNAs	395615	6.46	304271	5.22	344274	5.69	404868	7.41	1449028	6.17
Novel miRNAs	79214	1.29	78923	1.35	68877	1.14	63990	1.17	291004	1.24
cDNA transcripts	716292	11.69	630021	10.8	690702	11.42	670438	12.27	2707453	11.54
Coding regions (CDS)	444337	7.25	415906	7.13	433700	7.17	338155	6.19	1632098	6.95
Mappable to genome	4516405	73.71	4353388	74.65	4297538	71.07	4007043	73.36	17174374	73.18
Unmappable	1606938	26.22	1474880	25.29	1745849	28.87	1451316	26.57	6278983	26.75

## Sheet: S2
Supplemental Table S2. Statistics of RNA-seq data (raw reads and reads mapped to the reference genome with zero mismatches), expressed mRNAs and differentially expressed mRNAs from the normal condition (NC) and three cold stress conditions (CA, CCA and CS). The percentage of mapped reads was computed based on the number of qualified reads. The percentage of expressed genes was computed based on t…
	NC		CA		CCA		CS
Category	#	%	#	%	#	%	#	%
Raw reads	3825392	100	13968212	100	5109859	100	13828602	100
Qualified reads	3667388	95.87	13532203	96.88	4885269	95.6	13301727	79.86
Reads mapped to genome	3009158	82.05	11573485	85.53	3689185	75.52	10963401	82.42
Expressed genes	12689	37.16	16023	46.92	15144	44.34	17026	49.85
Differentially expressed genes	-	-	2855	17.8181	1082	7.14474	3297	19.3645

## Sheet: S3
Supplemental Table S3. Statistics of raw sequence reads from two small-RNA libraries from Castor bean under cold stress and normal condition. NC: normal control; CA: cold acclimation; CCA: cold stress after cold acclimation; and CS: cold shock. Columns headed by # list numbers of raw reads.
(A) Statistics of raw reads
	NC		CCA		Total
Category	#	%	#	%	#	%
Raw reads	7547701	100	6274724	100	13822425	100
Low quality	4417	0.06	2407	0.04	6824	0.05
Short (<17nt)	426966	5.66	245394	3.91	672360	4.86
No adaptor	123138	1.63	159167	2.54	282305	2.04
Qualified	6993180	92.65	5867756	93.51	12860936	93.04
(B) Statistics of qualified reads mapped to coding and noncoding transcripts/regions with no more than one mismatch
	NC		CCA		Total
Category	#	%	#	%	#	%
Qualified	6993180	100	5867756	100	12860936	100
Known miRNAs	764814	10.94	839814	14.31	1604628	12.48
Novel miRNAs	11207	0.16	9260	0.16	20467	0.16
cDNA transcripts	949673	13.58	700752	11.94	1650425	12.83
Coding regions (CDS)	289036	4.13	227183	3.87	516219	4.01
Mappable to genome	5701187	81.52	4646346	79.18	10347533	80.46
Unmappable	1291993	18.48	1221410	20.82	2513403	19.54

## Sheet: S4
Supplemental Table S4. List of known miRNAs in Cassava. Included in the table are the number of qualified reads from all small RNA libraries (#. reads), the genomic scaffold ID (WGS_ID), the start and end positions, strand (strd.) and genomic region where a miRNA resides. "C" confidently annotated; "L" very likely but lack of reads for miR*; "P" possible but need further careful examination. The …
miRNA ID	miRBase ID	scaffold ID	start	end	strand	#. Reads	source	confidence level	validation
MIR156a	MI0024207	scaffold10493	934623	934718	-	55309	miRBase V20	C	Y
MIR156b	MI0024208	scaffold09822	156961	157044	-	57584	miRBase V20	C	Y
MIR156c	MI0024209	scaffold07859	647750	647835	-	57372	miRBase V20	C	Y
MIR156d	MI0024210	scaffold07318	232145	232230	-	55345	miRBase V20	C	Y
MIR156e	MI0024211	scaffold03049	344166	344255	+	61633	miRBase V20	C	Y
MIR156f	MI0024212	scaffold00847	1929084	1929173	+	61659	miRBase V20	C	Y
MIR156g	MI0024213	scaffold00206	357293	357380	+	57400	miRBase V20	C	Y
MIR156h	MI0024214	scaffold12711	213693	213777	-	140080	miRBase V20	C	nd
MIR156i	MI0024215	scaffold08935	29237	29322	+	140082	miRBase V20	C	nd
MIR156j	MI0024216	scaffold06871	276857	276940	-	140081	miRBase V20	C	nd
MIR156k	MI0024217	scaffold02421	988565	988654	+	4254	miRBase V20	C	N
MIR159a	NA	scaffold03525	992	1178	-	31811	current study	C	Y
MIR159b	MI0024218	scaffold06631	235018	235235	-	12405	miRBase V20	C	Y
MIR159c	MI0024219	scaffold03581	941900	942114	-	390	miRBase V20	L:lack miR*	nd
MIR159d	MI0024220	scaffold02658	496637	496853	-	391	miRBase V20	L:lack miR*	nd
MIR160a	MI0024221	scaffold10183	164216	164301	-	282	miRBase V20	C	nd
MIR160b	MI0024222	scaffold02954	10603	10687	+	316	miRBase V20	C	nd
MIR160c	MI0024223	scaffold08404	8406	8499	-	42	miRBase V20	C	nd
MIR160d	MI0024224	scaffold00271	120302	120387	-	2410	miRBase V20	C	N
MIR160e	MI0024225	scaffold04163	47842	47929	-	366	miRBase V20	C	nd
MIR160f	MI0024226	scaffold02255	67959	68054	+	287	miRBase V20	C	nd
MIR160g	MI0024227	scaffold02960	648590	648675	-	339	miRBase V20	C	nd
MIR160h	MI0024228	scaffold12004	855175	855260	+	2408	miRBase V20	C	N
MIR162a	MI0024229	scaffold07762	294285	294376	-	3220	miRBase V20	C	Y
MIR162b	NA	scaffold00889	221902	222019	-	3220	current study	C	Y
MIR164a	MI0024230	scaffold11668	1885	1973	+	1947	miRBase V20	L:lack miR*	Y
MIR164b	MI0024231	scaffold08265	3337304	3337395	+	1940	miRBase V20	L:lack miR*	Y
MIR164c	MI0024232	scaffold04457	369765	369875	+	1942	miRBase V20	L:lack miR*	Y
MIR164d	MI0024233	scaffold06700	167813	167896	+	2	miRBase V20	P:low_abundance	N
MIR166a	MI0024234	scaffold11998	298832	298923	+	610439	miRBase V20	C	nd
MIR166b	MI0024235	scaffold10563	539461	539557	-	637255	miRBase V20	C	nd
MIR166c	MI0024236	scaffold07330	39223	39299	-	609878	miRBase V20	L:lack miR*	nd
MIR166d	MI0024237	scaffold03581	311203	311312	-	614491	miRBase V20	C	nd
MIR166e	MI0024238	scaffold01551	925753	925848	+	637255	miRBase V20	C	nd
MIR166f	MI0024239	scaffold00977	63690	63830	+	614440	miRBase V20	C	nd
MIR166g	MI0024240	scaffold00872	85496	85620	-	614451	miRBase V20	C	nd
MIR166h	MI0024241	scaffold05979	357827	357971	+	263397	miRBase V20	C	nd
MIR166i	MI0024242	scaffold05979	357653	357772	+	9422	miRBase V20	P:unpaired_bases	nd
MIR166j	MI0024243	scaffold02895	16886	16982	-	35177	miRBase V20	L:lack miR*	nd
MIR166k	NA	scaffold02906	200414	200521	+	637255	current study	C	nd
MIR167a	MI0020962	scaffold12065	33218	33472	+	62450	miRBase V20	L:lack miR*	N
MIR167b	MI0024244	scaffold11998	665663	665764	-	17463	miRBase V20	C	N
MIR167c	MI0024245	scaffold11998	669702	669809	-	11882	miRBase V20	C	N
MIR167d	MI0024246	scaffold09347	45566	45653	-	156139	miRBase V20	C	Y
MIR167e	MI0024247	scaffold03802	653294	653419	-	155151	miRBase V20	C	Y
MIR167f	MI0024248	scaffold03614	2928186	2928311	-	155212	miRBase V20	C	Y
MIR167g	MI0024249	scaffold10563	253654	253721	+	113046	miRBase V20	C	nd
MIR167h	MI0024250	scaffold01551	1197211	1197280	-	113004	miRBase V20	C	nd
MIR167i	NA	scaffold09347	48279	48408	-	156139	current study	C	N
MIR168a	MI0020963	scaffold02477	27011	27183	-	42981	miRBase V20	C	Y
MIR169a	MI0024251	scaffold12448	44913	45002	-	28	miRBase V20	L:lack miR*	N
MIR169aa	MI0024277	scaffold00363	71664	71779	-	1	miRBase V20	P:low_abundance	nd
MIR169ab	MI0024278	scaffold09876	536550	536677	+	1	miRBase V20	P:low_abundance	nd
MIR169ac	MI0024279	scaffold01701	436630	436768	+	11	miRBase V20	P:low_abundance	nd
MIR169b	MI0024252	scaffold11581	1504070	1504176	+	28	miRBase V20	L:lack miR*	nd
MIR169c	MI0024253	scaffold11341	672352	672448	+	28	miRBase V20	L:lack miR*	N
MIR169d	MI0024254	scaffold03874	50917	51013	+	35	miRBase V20	C	N
MIR169e	MI0024255	scaffold03049	886480	886576	-	30	miRBase V20	L:lack miR*	N
MIR169f	MI0024256	scaffold04233	350206	350308	-	12	miRBase V20	P:low_abundance	nd
MIR169g	MI0024257	scaffold06582	708959	709043	-	2	miRBase V20	P:low_abundance	nd
MIR169h	MI0024258	scaffold03264	411990	412084	+	66	miRBase V20	C	nd
MIR169i	MI0024259	scaffold12768	29476	29559	-	32	miRBase V20	L:lack miR*	nd
MIR169j	MI0024260	scaffold12768	42242	42326	-	34	miRBase V20	L:lack miR*	nd
MIR169k	MI0024261	scaffold12448	20120	20206	-	15	miRBase V20	L:lack miR*	N
MIR169l	MI0024262	scaffold11232	311795	311877	-	0	miRBase V20	P:no_reads	nd
MIR169m	MI0024263	scaffold11232	343197	343289	+	0	miRBase V20	P:no_reads	nd
MIR169n	MI0024264	scaffold02017	31157	31241	-	15	miRBase V20	L:lack miR*	nd
MIR169o	MI0024265	scaffold08757	173499	173625	-	1	miRBase V20	P:low_abundance	nd
MIR169p	MI0024266	scaffold05005	2236	2331	+	1	miRBase V20	P:low_abundance	nd
MIR169q	MI0024267	scaffold05005	6485	6593	-	1	miRBase V20	P:low_abundance	nd
MIR169r	MI0024268	scaffold05005	6216	6310	-	0	miRBase V20	P:no_reads	nd
MIR169s	MI0024269	scaffold05005	11750	11840	+	1	miRBase V20	P:low_abundance	nd
MIR169t	MI0024270	scaffold05005	7537	7640	+	0	miRBase V20	P:no_reads	nd
MIR169u	MI0024271	scaffold05005	20259	20360	+	1	miRBase V20	P:low_abundance	nd
MIR169v	MI0024272	scaffold05005	24359	24464	+	0	miRBase V20	P:no_reads	nd
MIR169w	MI0024273	scaffold05005	23286	23394	-	1	miRBase V20	P:low_abundance	nd
MIR169x	MI0024274	scaffold03800	17695	17789	-	0	miRBase V20	P:no_reads	nd
MIR169y	MI0024275	scaffold03800	17965	18073	-	1	miRBase V20	P:low_abundance	nd
MIR169z	MI0024276	scaffold05005	23017	23111	-	0	miRBase V20	P:no_reads	nd
MIR171a	MI0020964	scaffold05214	128472	128603	-	436	miRBase V20	C	nd
MIR171b	MI0024280	scaffold06598	144796	144885	-	2037	miRBase V20	C	nd
MIR171c	MI0024281	scaffold02717	36349	36432	-	2007	miRBase V20	C	nd
MIR171d	MI0024282	scaffold07330	183574	183676	-	0	miRBase V20	P:no_reads	nd
MIR171e	MI0024283	scaffold11970	74033	74131	+	35	miRBase V20	C	N
MIR171f	MI0024284	scaffold05760	38935	39031	+	34	miRBase V20	C	N
MIR171g	MI0024285	scaffold09876	304317	304402	+	1693	miRBase V20	C	nd
MIR171h	MI0024286	scaffold09683	88279	88391	-	1678	miRBase V20	C	nd
MIR171i	MI0024287	scaffold07520	2504286	2504423	+	1679	miRBase V20	C	nd
MIR171j	MI0024288	scaffold06512	1322382	1322513	+	1702	miRBase V20	C	nd
MIR171k	MI0024289	scaffold01701	155454	155543	+	2401	miRBase V20	C	nd
MIR172a	MI0020965	scaffold07991	535333	535509	+	43777	miRBase V20	L:lack miR*	nd
MIR172b	MI0024290	scaffold05815	307843	307961	+	43798	miRBase V20	C	nd
MIR172c	MI0024291	scaffold04182	269279	269422	+	43854	miRBase V20	L:minus strand	nd
MIR172d	MI0024292	scaffold00224	433803	433933	+	43854	miRBase V20	C	nd
MIR172e	MI0024293	scaffold06705	57288	57454	+	43	miRBase V20	C	N
MIR172f	MI0024294	scaffold03293	1349	1489	+	42	miRBase V20	C	N
MIR319a	MI0024295	scaffold10493	48255	48431	-	98	miRBase V20	C	nd
MIR319b	MI0024296	scaffold10122	61588	61763	+	182	miRBase V20	C	nd
MIR319c	MI0024297	scaffold06557	7971	8204	+	478	miRBase V20	C	nd
MIR319d	MI0024298	scaffold03429	24109	24350	+	120	miRBase V20	C	nd
MIR319e	MI0024299	scaffold03264	101781	101954	-	38	miRBase V20	L:lack miR*	nd
MIR319f	MI0024300	scaffold06446	168758	168933	-	69	miRBase V20	C	Y
MIR319g	MI0024301	scaffold03454	69872	70096	-	60	miRBase V20	C	nd
MIR319h	MI0024302	scaffold02877	33218	33397	-	397	miRBase V20	L:lack miR*	nd
MIR390a	MI0024303	scaffold05375	104124	104260	-	1050	miRBase V20	C	Y
MIR390b	NA	scaffold01061	102512	102638	-	1050	current study	C	Y
MIR390c	NA	scaffold07117	81730	81866	-	1050	current study	C	Y
MIR393a	MI0024304	scaffold12439	276547	276651	-	129	miRBase V20	C	nd
MIR393b	MI0024305	scaffold08265	2433536	2433645	+	130	miRBase V20	C	nd
MIR393c	MI0024306	scaffold11425	152114	152249	+	117	miRBase V20	L:lack miR*	Y
MIR393d	MI0024307	scaffold00341	615432	615573	+	136	miRBase V20	C	Y
MIR394a	MI0020966	scaffold09683	173393	173543	+	357	miRBase V20	C	Y
MIR394b	MI0024308	scaffold02943	554374	554519	+	376	miRBase V20	C	Y
MIR394c	MI0024309	scaffold06914	512410	512502	-	312	miRBase V20	L:lack miR*	Y
MIR395a	MI0024310	scaffold11495	409809	409881	-	14	miRBase V20	L:lack miR*	Y
MIR395b	MI0024311	scaffold11495	417324	417391	+	14	miRBase V20	L:lack miR*	Y
MIR395c	MI0024312	scaffold07690	1450	1551	+	14	miRBase V20	L:lack miR*	Y
MIR395d	MI0024313	scaffold01497	23497	23599	+	16	miRBase V20	L:lack miR*	Y
MIR395e	MI0024314	scaffold00080	382438	382588	-	2	miRBase V20	P:low_abundance	nd
MIR396a	MI0024315	scaffold05760	81136	81289	-	3823	miRBase V20	C	Y
MIR396b	MI0024316	scaffold05297	2437	2566	+	3809	miRBase V20	C	Y
MIR396c	MI0024317	scaffold12498	129874	129969	-	1063	miRBase V20	C	Y
MIR396d	MI0024318	scaffold05760	75842	75935	+	784	miRBase V20	C	Y
MIR396e	MI0024319	scaffold05297	20534	20609	-	2489	miRBase V20	C	Y
MIR396f	MI0024320	scaffold04151	82007	82129	+	1063	miRBase V20	C	Y
MIR397a	MI0024321	scaffold05338	120026	120112	-	0	miRBase V20	P:no_reads	nd
MIR397b	NA	scaffold09000	647731	647873	-	2078	current study	C	Y
MIR398	NA	scaffold07991	99842	99974	+	112	current study	C	Y
MIR399a	MI0020967	scaffold04003	143	263	+	6	miRBase V20	P:low_abundance	nd
MIR399b	MI0024322	scaffold10535	2315	2406	-	2	miRBase V20	P:low_abundance	nd
MIR399c	MI0024323	scaffold10535	11452	11543	+	2	miRBase V20	P:low_abundance	nd
MIR399d	MI0024324	scaffold10535	13795	13886	+	2	miRBase V20	P:low_abundance	nd
MIR399e	MI0024325	scaffold10535	4988	5079	+	0	miRBase V20	P:no_reads	nd
MIR399f	MI0024326	scaffold11425	531795	531894	+	3	miRBase V20	P:low_abundance	nd
MIR399g	MI0024327	scaffold04003	23587	23683	-	2	miRBase V20	P:low_abundance	nd
MIR403a	MI0024328	scaffold00708	419914	420032	+	2044	miRBase V20	C	Y
MIR403b	MI0024329	scaffold00080	55747	55901	-	2140	miRBase V20	C	Y
MIR408a	MI0020968	scaffold00080	302009	302142	-	64040	miRBase V20	C	Y
MIR408b	NA	scaffold07571	410075	410227	+	64040	current study	C	Y
MIR477a	MI0024332	scaffold06716	23691	23769	+	3	miRBase V20	P:low_abundance	nd
MIR477b	MI0024333	scaffold03175	114424	114573	+	22	miRBase V20	C	nd
MIR477c	MI0024334	scaffold03175	114710	114884	+	71	miRBase V20	C	nd
MIR477d	MI0024335	scaffold02226	32017	32178	+	36	miRBase V20	C	nd
MIR477e	MI0024336	scaffold02226	32349	32453	+	68	miRBase V20	C	nd
MIR477f	MI0024337	scaffold04043	624312	624420	-	0	miRBase V20	P:no_reads	nd
MIR477g	MI0024338	scaffold01701	705026	705165	+	0	miRBase V20	P:no_reads	nd
MIR477h	MI0024330	scaffold08265	457959	458101	-	44	miRBase V20	P:low_abundance	nd
MIR477i	MI0024331	scaffold06716	23382	23488	+	6	miRBase V20	P:low_abundance	nd
MIR482	MI0024339	scaffold02264	510283	510413	+	124	miRBase V20	L:lack miR*	nd
MIR530a	MI0024340	scaffold08316	346446	346595	+	103	miRBase V20	C	nd
MIR530b	MI0024341	scaffold04182	393762	393931	+	87	miRBase V20	C	N
MIR535a	MI0024342	scaffold05782	22903	23015	-	12171	miRBase V20	C	nd
MIR535b	MI0024343	scaffold01190	166527	166640	-	5184	miRBase V20	C	nd
MIR535c	NA	scaffold01190	159474	159594	-	54726	current study	C	nd
MIR827	MI0024344	scaffold04024	220009	220098	+	619	miRBase V20	C	Y
MIR828a	MI0024345	scaffold06377	35055	35221	-	11	miRBase V20	C	nd
MIR828b	MI0024346	scaffold03581	479735	479908	-	8	miRBase V20	P:low_abundance	nd
MIR1446	MI0024347	scaffold12262	17213	17343	+	179	miRBase V20	C	nd
MIR2111a	MI0024348	scaffold11204	67985	68088	+	658	miRBase V20	C	nd
MIR2111b	MI0024349	scaffold06244	124701	124793	-	658	miRBase V20	C	nd
MIR2275	MI0024350	scaffold03614	1186825	1186917	+	0	miRBase V20	P:no_reads	nd
MIR2950	MI0024351	scaffold03235	191672	191775	-	3420	miRBase V20	C	Y
MIR3627	NA	scaffold06596	202071	202230	+	414	current study	L:lack miR*	N
report-4	NA	scaffold00847	1155645	1155804	+	136	ref30	C	N
report-6a	NA	scaffold01193	239845	239937	-	75	ref30	L:lack miR*	N
report-6b	NA	scaffold05459	34745	34888	-	75	ref30	L:lack miR*	N
report-7a	NA	scaffold09876	536509	536723	+	64	ref30	C	N
report-7b	NA	scaffold01701	436593	436809	+	306	ref30	L:lack miR*	Y
report-9a	NA	scaffold01701	706494	706615	+	262	ref30	L:lack miR*	Y
report-9b	NA	scaffold09876	799982	800112	+	262	ref30	L:lack miR*	Y
report-18	NA	scaffold03363	631474	631633	+	3387	ref30	C	Y
report-22	NA	scaffold04151	533920	534022	+	95	ref30	L:lack miR*	N
report-31a	NA	scaffold06158	283833	283941	+	138426	ref30	C	Y
report-31b	NA	scaffold06158	286414	286521	+	138426	ref30	C	Y
report-31c	NA	scaffold02373	78614	78734	-	138426	ref30	C	Y
report-31d	NA	scaffold03209	1457	1568	-	138426	ref30	C	Y
report-35	NA	scaffold06446	287983	288091	+	20	ref30	C	nd
report-42	NA	scaffold08359	1293599	1293758	+	282	ref30	C	Y
report-43a	NA	scaffold08359	1934306	1934432	+	534	ref30	C	nd
report-43b	NA	scaffold12794	1892117	1892276	-	534	ref30	C	nd
miRBase V20: cassava miRNAs listed in miRBase version 20.
ref30: recently reported in Ballén-Taborda C, Plata G, Ayling S, Rodríguez-Zapata F, Becerra Lopez-Lavalle LA, Duitama J, Tohme J: Identification of Cassava MicroRNAs under Abiotic Stress. Int J Genomics 2013, 2013:857986.

## Sheet: S5
Supplemental Table S5. Re-annotation of known miRNAs in Castor bean.
name	sequence variation	#. Reads	length	type	genomic region
MIR156a/b/c/d	UGACAGAAGAGAGUGAGCACA	9622	21	annotated	156d 28008.t000003 (antisense)
	UGACAGAAGAGAGUGAGCAC	186215	20	peak	156a/b/c intergenic
MIR156e	UGACAGAAGAGAGAGAGCACA	20	21	annotated	intergenic
	UGACAGAAGAGAGAGAGCAC	342	20	peak
	UUGACAGAAGAGAGAGAGCAC	332	21	other
MIR167b	UGAAGCUGCCAGCAUGAUCUA	33458	21	annotated	intergenic
	UGAAGCUGCCAGCAUGAUCUAA	178060	22	peak
MIR167c	UGAAGCUGCCAGCAUGAUCUGG	2686	22	annotated	intergenic
	UGAAGCUGCCAGCAUGAUCUG	4616	21	peak
MIR171a/b	UUGAGCCGUGCCAAUAUCACG	3	21	annotated	intergenic
	UGAUUGAGCCGUGCCAAUAUC	771	21	peak
MIR171g	AGAUUGAGCCGCGCCAAUAUC	0	21	annotated	intergenic
	UUGAGCCGCGCCAAUAUCACU	4	21	peak
MIR319d	UUGGACUGAAGGGAGCUCCUU	0	21	annotated	intergenic
	AUUGGACUGAAGGGAGCUCC	4	20	peak
MIR398a	UGUGUUCUCAGGUCACCCCUU	0	21	annotated	intergenic
	UUCUCAGGUCACCCCUUUGGG	5	21	peak
MIR156f/g/h	UUGACAGAAGAUAGAGAGCAC	1106505	21	annotated	intergenic
MIR159	UUUGGAUUGAAGGGAGCUCUA	621	21	annotated	intergenic
MIR160a/b	UGCCUGGCUCCCUGUAUGCCA	165	21	annotated	intergenic
MIR160c	UGCCUGGCUCCCUGAAUGCCA	93	21	annotated	intergenic
MIR162	UCGAUAAACCUCUGCAUCCAG	320	21	annotated	intergenic
MIR164a	UGGAGAAGCAGGGCACGUGCA	2225	21	annotated	30128.t000307 (antisense)
MIR164b	UGGAGAAGCAGGGCACGUGCA	2225	21	annotated	intergenic
MIR164c	UGGAGAAGCAGGGCACGUGCA	2225	21	annotated	29718.t000001 intron
MIR164d	UGGAGAAGCAGGGCACAUGCU	13	21	annotated	intergenic
MIR166a/b/c/d	UCGGACCAGGCUUCAUUCCCC	146838	21	annotated	intergenic
MIR167a	UGAAGCUGCCAGCAUGAUCUA	33458	21	annotated	intergenic
MIR168	UCGCUUGGUGCAGGUCGGGAA	37342	21	annotated	intergenic
MIR169a/b	CAGCCAAGGAUGACUUGCCGG	92	21	annotated	intergenic
MIR169c	UGAGCCAAGGAUGACUUGCCG	14	21	annotated	intergenic
MIR171c/d/e/f	UGAUUGAGCCGUGCCAAUAUC	771	21	annotated	intergenic
MIR172	GGAAUCUUGAUGAUGCUGCAG	3	21	annotated	intergenic
MIR319a/c	UUGGACUGAAGGGAGCUCCCU	5	21	annotated	intergenic
MIR319b	UUGGACUGAAGGGAGCUCCCU	5	21	annotated	29932.t000004 intron
MIR390a/b	AAGCUCAGGAGGGAUAGCGCC	96	21	annotated	intergenic
MIR393	UCCAAAGGGAUCGCAUUGAUC	3	21	annotated	intergenic
MIR395a/b/c/d/e	CUGAAGUGUUUGGGGGAACUC	20	21	annotated	intergenic
MIR396	UUCCACAGCUUUCUUGAACUU	55	21	annotated	intergenic
MIR397	UCAUUGAGUGCAGCGUUGAUG	579	21	annotated	29933.t000065 intron
MIR398b	UGUGUUCUCAGGUCGCCCCUG	35	21	annotated	intergenic
MIR399a	UGCCAAAGGAGAGUUGCCCUG	20	21	annotated	intergenic
MIR399b	UGCCAAAGGAGAUUUGCCCGG	1	21	annotated	30026.t000021 intron
MIR399c	UGCCAAAGGAGAUUUGCCCGG	1	21	annotated	intergenic
MIR399d	UCUGCCAAAGGAGAUUUGCUC	0	21	annotated	intergenic
MIR399e	UGCCAAAGGAGAUUUGCCCAG	0	21	annotated	intergenic
MIR399f	UGCCAAAGGAGAUUUGCUCAC	0	21	annotated	intergenic
MIR403a/b	UUAGAUUCACGCACAAACUCG	164	21	annotated	intergenic
MIR408	CUGCACUGCCUCUUCCCUGGC	132	21	annotated	intergenic
MIR535	UGACAACGAGAGAGAGCACGC	45356	21	annotated	intergenic
MIR3627b	UGUCGCUGGAGAGAUGGCGCCA	1171	22	annotated	intergenic(29822:654646_654766_+)
MIR394a	UUGGCAUUCUGUCCACCUCC	114	20	annotated	intergenic(30116:128316_128464_+)
MIR394b	AAGGGUUUCUUACAGAGCUUA	127	21	annotated	intergenic(30170:3866563_3866752_+)
MIR477-5p	ACUCUCCCUCAAGGGCUUCUG	1	21	annotated	intergenic(30190:3541816_3541923_+)
MIR477-3p	GAGGUCCUGUAGGGAGAGUGG	122	21	annotated	intergenic(30190:3541816_3541923_+)
MIR530	UGCAUUUGCACCUGCACCUUA	4	21	annotated	intergenic(29589:108269_108445_-)
MIR827	UUAGAUGACCAUCAACAAACA	1940	21	annotated	intergenic(28266:68397_68503_+)
MIR2111	UAAUCUGCAUCCUGAGGUUUA	42	21	annotated	intergenic(29973:58733_58824_+)
MIR3627a	UCUGUCGCAGGAAAGAUGGUAC	76	22	annotated	intergenic(29822:660463_660574_+)
report-7	UGAAGAUGAAGAGCUAUGUUUGA	40	23	annotated	intergenic(30147:1922747_1922949_-)
report-9	UGAACUCUCCCCCUCAACGGC	52	21	annotated	intergenic(30147:1627830_1627968_-)
report-43	UUCAUUCCUCUUCCUAAAAUGG	373	22	annotated	intergenic(30138:1614894_1615019_+)
MIR828	UCUUGCUCAAAUGAGUAUUCCA	9	22	annotated	intergenic(29742:120110_120260_-)
MIR1446	UGAACUCUCUCCCUCAUAGGCU	0	22	annotated	intergenic(30131:539370_539496_-)

## Sheet: S6
Supplemental Table S6. The experimental validation of known, novel, and some miRNA partners under four cold treatments in Cassava. The number is the relative expression level which use U6 as reference gene in each sample.
Confirm	Types	miRNAs	Average				Stdev
			NC	CA	CCA	CS	NC	CA	CCA	CS
detected in RT-PCR	miRNAs from previous studies	miR156abcdefg	0.184	0.354	0.089	0.207	0.0720884	0.305832	0.080775	0.0420505
		miR159ab	5.872	10.891	5.625	3.78	0.528603	0.163852	0.0735409	0.0199942
		miR162ab	0.041	1.144	0.698	0.715	0.00136641	0.0409431	0.0162172	0.0764186
		miR164bcd	0.098	0.634	0.38	2.349	0.0173385	0.009911	0.0372552	0.0307066
		miR167def	7.103	18.428	10.829	10.831	0.0618959	2.92381	0.188568	0.712819
		miR168	0.009	0.317	0.222	0.117	0.000570381	0.00826609	0.00734156	0.0028201
		miR319a	0.036	0.01	0.086	0.108	0.0011862	9.62662e-05	0.00982764	0.0106019
		miR390abc	0.001	0.051	0.013	0.018	0.000147031	0.00238151	0.000910025	0.00117058
		miR393ab	0.163	0.198	0.582	0.208	0.00195975	0.00242437	0.0289477	0.0079339
		miR395abcd	0.246	1.008	0.125	0.126	0.0476528	0.0310434	0.00383786	0.000308997
		miR396abcd	7.211	7.875	31.218	23.434	0.171938	1.37319	2.92715	4.06547
		miR397	0.021	0.052	0.352	0.545	0.000453038	0.0107858	0.0625206	0.0132296
		miR398	0.422	1.055	1.919	19.631	0.0102773	0.0152644	0.0481832	0.1796
		miR403ab	2.84	13.385	11.462	23.007	0.12793	0.098403	1.76356	2.53125
		miR408ab	0.382	0.515	2.483	3.219	0.0735401	0.0107339	0.0517719	0.0340285
		miR535a	0.02	0.024	0.14	0.227	0.000978984	0.000482192	0.0171473	0.0371957
	miRNAs in current study	#14	0.051	0.114	0.02	0.025	0.00204615	0.0289586	0.00136634	0.0048726
		#16	23.122	19.652	10.056	15.457	1.1664	1.64972	1.6733	0.282182
		#18	0.012	0.008	0.071	0.097	0.000408438	0.00175331	0.0111392	0.00391594
		#20	0.247	0.353	0.232	0.289	0.018654	0.0280358	0.0171145	0.00881002
		#29	0.002	0.021	0.02	0.023	0.000172152	0.00215014	0.00198163	0.00217409
		#31abcd	7.329	9.966	4.881	6.135	0.204609	0.263324	0.152273	0.198207
		#50	0.006	0.096	0.038	0.07	0.00320992	0.010791	0.00661507	0.0029306
		#51	0.015	0.024	0.044	0.025	0.000104616	0.000963408	0.00230978	0.00104126
		#52	0.121	0.032	0.709	0.535	0.00905581	0.00317959	0.0385482	0.00565166
		#54	23.024	26.538	14.289	21.017	0.210641	3.48183	0.248817	0.337964
		#55	0.237	2.042	2.204	0.648	0.0234827	0.163539	0.0525547	0.013671
		miR2950	0.637	0.466	0.193	0.152	0.0132531	0.0376802	0.0161884	0.00279595
		miR394abc	0.184	0.387	1.448	1.09	0.00912709	0.00338126	0.308779	0.0447041
		miR827	1.65	1.466	0.997	0.542	0.385491	0.0950532	0.213258	0.00944102
		#9ab	0.000808679	0.000778994	0.0185569	0.0195208	7.81781e-05	2.68811e-05	0.00344605	0.0103415
		#7b	-	0.036	0.029	-	-	0.0195331	0.00743594	-
		#40	0.159	-	-	-	0.00535315	-	-	-
	miRNA partner (4)	# 18-3p	3.589	12.481	12.505	32.28	0.0380573	0.0899054	2.15882	0.39552
		42-3p	0.047	0.074	0.088	0.097	0.00770844	0.00962966	0.0036858	0.00341109
		#52-3p	0.252	0.454	0.403	0.643	0.00201488	0.0558533	0.00482547	0.0222038
		#55-3p	6.364	11.698	6.164	9.784	0	1.3744	0.212708	0.293143
	tasi-RNA	tasiARF-1	0.102347	0.0988174	0.0735862	0.0546354	0.0254702	0.0277393	0.0280289	0.00244481
		tasiARF-2	1.157	1.614	0.439	1.126	0.172337	0.482961	0.048936	0.0902814
		D8+	0.312	0.257	0.081	0.236	0.025356	0.0102959	0.00598579	0.0110267
not detected in RT-PCR		miR156h,miR160ab, miR164a, miR167abc, miR169abcde, miR171hi, miR172ab
		#11, #21, #22, #24, #27, #28, #3, #30, #4, #42, #44ab, #6a, #7a, miR391, miR530
		#3-5p, #40-3p, miR477b-3p, miR477c-3p,#51-5p, #54-3p

## Sheet: S7
Supplemental Table S7. Secondary siRNAs derived from Cassava genes initiated by miRNA targeting. The miRNA and targeting score (TargetFinder) are listed in the first column. The percentage of reads arranged in a phasing pattern are listed in "phase".
		+		-
source transcirpt	enriched nucleotide	#. reads	% of 21nt	#. reads	% of 21nt	phase	symbol	description	miRNA targeting source transcript
cassava4.1_004520m	21	4847	0.95	435	0.91	0.888868	AFB3	auxin signaling F-box 3	#miR156a,6#miR156b,6#miR156c,6#miR156d,6#miR156e,6#miR156f,6#miR156g,6#miR156h,5.5#miR393a,3#miR393b,3#miR535a,5
cassava4.1_032685m	21	396	0.96	2093	0.98	0.871033	TIR1	F-box/RNI-like superfamily protein	#miR171a,6#miR171b,6#miR171c,6#miR171d,6#miR171e,6#miR171f,6#miR171g,6#miR393a,2#miR393b,2
scaffold00708:185543-185790(+)	21	6987	0.95	3283	0.93	0.84		TAS3b	#miR390a,2.5#miR390a,4.5#miR390b,2.5#miR390b,4.5#miR390c,2.5#miR390c,4.5
cassava4.1_004514m	21	3423	0.95	708	0.9	0.78504	AFB3	auxin signaling F-box 3	#miR156a,5#miR156b,5#miR156c,5#miR156d,5#miR156e,5#miR156f,5#miR156g,5#miR156h,5#miR393a,2#miR393b,2
cassava4.1_019138m	21	3992	0.97	4472	0.95	0.771975		TAS3a	#miR390a,3.5#miR390a,4.5#miR390b,3.5#miR390b,4.5#miR390c,3.5#miR390c,4.5
scaffold05214:913770-914088(+)	21	6767	0.94	1712	0.82	0.66		TAS3c	#miR390a,1.5#miR390a,4#miR390b,1.5#miR390b,4#miR390c,1.5#miR390c,4
cassava4.1_000323m	21	14594	0.97	16159	0.97	0.543199		LRR and NB-ARC domains-containing disease resistance protein	#report-18-3p,4
cassava4.1_001068m	21	4153	0.98	1428	0.97	0.511557		NB-ARC domain-containing disease resistance protein	#report-18-3p,5.5#novel-44,5.5
cassava4.1_032725m	21	117	0.98	158	0.99	0.472727	SCL-3,SCL3	scarecrow-like 3	#novel-54,5#report-9a,4#report-9b,4
cassava4.1_004294m	21	138	0.96	182	0.95	0.45	TIR1	F-box/RNI-like superfamily protein	#miR393a,2#miR393b,2
cassava4.1_001357m	21	219	0.89	176	0.96	0.440506	ARF8,ATARF8	auxin response factor 8	#miR167a,5#miR167b,5#miR167c,5#miR167d,5#miR167e,5#miR167f,5
cassava4.1_020884m	21	23	0.94	14	0.94	0.405405		NB-ARC domain-containing disease resistance protein	#report-18-3p,5
cassava4.1_034387m	21	33	0.82	9	0.8	0.380952		NB-ARC domain-containing disease resistance protein	#miR156i,5.5#miR156j,5.5#miR156k,5.5
cassava4.1_000023m	21	798	0.96	396	0.98	0.347571		NB-ARC domain-containing disease resistance protein	#report-18-3p,4
cassava4.1_022908m	21	208	0.95	113	0.92	0.336449		NB-ARC domain-containing disease resistance protein	#report-18-3p,5
cassava4.1_022172m	21	31	0.82	38	0.72	0.333333		NB-ARC domain-containing disease resistance protein	#report-18-3p,5
cassava4.1_000068m	21	100	0.74	23	0.77	0.292683	DCL1	dicer-like 1	#miR162a,2#miR162b,2#miR390a,6#miR390b,6#miR390c,6
cassava4.1_000730m	21	2338	0.95	1850	0.97	0.287966		ATPase E1-E2 type family protein / haloacid dehalogenase-like hydrolase family protein	#miR396a,4.5#miR396b,4.5#miR396c,4.5#miR396d,4.5
cassava4.1_001154m	21	64	0.88	50	0.96	0.245614	ARF8,ATARF8	auxin response factor 8	#miR167a,5#miR167b,5#miR167c,5#miR167d,5#miR167e,5#miR167f,5
cassava4.1_021222m	21	68	0.75	24	1	0.23913		ATPase E1-E2 type family protein / haloacid dehalogenase-like hydrolase family protein	#miR396a,4.5#miR396b,4.5#miR396c,4.5#miR396d,4.5#miR477d,6
cassava4.1_034057m	21	93	0.93	107	0.98	0.23	ATHAM3,HAM3	GRAS family transcription factor	#miR171a,1#miR171b,1#miR171c,1#miR171d,1#miR171e,1#miR171f,1#miR171g,1#miR171h,1#miR171i,1#novel-38,6
cassava4.1_005212m	21	126	0.71	49	0.94	0.228571	ATPT4,PHT1;3,PHT3	phosphate transporter 1;3	#miR399b,5#miR399c,5.5
cassava4.1_023680m	21	76	0.84	25	0.76	0.227723		NB-ARC domain-containing disease resistance protein	#miR156i,5.5#miR156j,5.5#miR156k,5.5#miR172a,6#miR172b,6#report-18-3p,5
scaffold00984:101085-101991(+)	21	8431	0.87	5938	0.86	0.23		unannotated	#report-31a,2.5#report-31b,2.5#report-31c,2.5#report-31d,2.5
cassava4.1_000058m	21	46	0.84	22	0.88	0.220588		NB-ARC domain-containing disease resistance protein	#report-18-3p,5
cassava4.1_001175m	21	221	0.96	159	0.95	0.176316		NB-ARC domain-containing disease resistance protein	#report-18-3p,5#novel-51-3p,5.5

## Sheet: S8
Supplemental Table S8. Secondary siRNAs derived from Castor bean genes initiated by miRNA targeting. The miRNA and targeting score (TargetScan) are listed in the frist column.
			+		-
miRNA targeting source transcript	source transcirpt	enriched nucleotide	#. Reads	% of total	#. Reads	% of total	symbol	description
miR160c,3	27494.m000045	21	9	0.888889	10	1	ARF10	auxin response factor 10
miR172,1	29169.m000017	21	23	0.826087	10	1	AP2,FL1,FLO2	Integrase-type DNA-binding superfamily protein
miR390a,4#miR390b,4	29693.m002050	21	110	0.954546	8	1	FLS2	Leucine-rich receptor-like protein kinase family protein
novel_43,3.5	29742.m001425	21	109	0.926605	24	0.958333	ATX3,SDG14	SET domain protein 14
miR167b,4	29769.m000463	21	26	0.923077	28	0.892857	ARF8,ATARF8	auxin response factor 8
miR156e,3	29847.m000238	21	455	0.925274	346	0.979769	FER	Malectin/receptor-like protein kinase family protein
novel_63,0.5	29877.m000469	21	269	0.966542	267	0.985019		Cupredoxin superfamily protein
miR171g,1	29916.m000544	21	34	0.852941	32	0.96875	ATHAM3,HAM3	GRAS family transcription factor
miR396,4	29929.m004539	21	24	0.833333	9	1		disease resistance protein (TIR-NBS-LRR class), putative
miR394a,1	29929.m004639	21	7	0.857143	5	0.8		Galactose oxidase/kelch repeat superfamily protein
miR156f,2#miR156g,2#miR156h,2	29929.m004641	21	36	0.972223	57	0.964913	SPL2	squamosa promoter binding protein-like 2
miR160c,1	30078.m002329	21	10	0.7	6	1	ARF16	auxin response factor 16
miR393,2	30131.m006863	21	721	0.919557	142	0.901408	AFB2	auxin signaling F-box 2
miR156f,4#miR156g,4#miR156h,4	30138.m003942	21	11	0.909091	6	0.833333		Squamosa promoter-binding protein-like (SBP domain) transcription factor family protein
miR156f,3#miR156g,3#miR156h,3	30147.m014478	21	7	1	4	0.75		Squamosa promoter-binding protein-like (SBP domain) transcription factor family protein
miR171g,1	30174.m008828	21	24	0.833333	23	0.956522	ATHAM3,HAM3	GRAS family transcription factor
miR393,4	30183.m001293	21	86	0.906977	56	0.982143		basic helix-loop-helix (bHLH) DNA-binding superfamily protein
miR319d,3.5	30192.m000545	21	93	0.946237	63	0.984127	MEE35,TCP4	TCP family transcription factor 4

## Sheet: S9
Supplemental Table S9. Cis-NAT pair loci information in Cassava gemome.
scaffold	start	end	type	gene1	gene2
scaffold00097	149711	150223	E	cassava4.1_004201m.g	cassava4.1_020669m.g
scaffold00224	498306	498836	E	cassava4.1_024489m.g	cassava4.1_033317m.g
scaffold00318	221811	222347	E	cassava4.1_009176m.g	cassava4.1_020341m.g
scaffold00321	96561	97043	E	cassava4.1_008039m.g	cassava4.1_020581m.g
scaffold00325	620936	621365	E	cassava4.1_012625m.g	cassava4.1_020558m.g
scaffold00325	706182	706227	3	cassava4.1_001985m.g	cassava4.1_005557m.g
scaffold00524	26643	27644	E	cassava4.1_013984m.g	cassava4.1_016703m.g
scaffold00621	35461	36393	E	cassava4.1_015745m.g	cassava4.1_020198m.g
scaffold00708	461960	462516	E	cassava4.1_004270m.g	cassava4.1_019711m.g
scaffold00746	12459	13023	E	cassava4.1_000945m.g	cassava4.1_020230m.g
scaffold00924	12136	12940	E	cassava4.1_015646m.g	cassava4.1_023421m.g
scaffold00926	61231	61989	5	cassava4.1_018044m.g	cassava4.1_020821m.g
scaffold00977	199431	199433	3	cassava4.1_001013m.g	cassava4.1_020068m.g
scaffold01551	1434723	1435552	E	cassava4.1_012791m.g	cassava4.1_020451m.g
scaffold01551	2919972	2920409	E	cassava4.1_000629m.g	cassava4.1_020458m.g
scaffold01701	252131	252635	E	cassava4.1_004604m.g	cassava4.1_020842m.g
scaffold01945	133890	134341	3	cassava4.1_009799m.g	cassava4.1_015457m.g
scaffold02581	131678	131986	5	cassava4.1_002755m.g	cassava4.1_020480m.g
scaffold02610	3394	3503	3	cassava4.1_008709m.g	cassava4.1_010931m.g
scaffold02618	243988	244368	5	cassava4.1_006897m.g	cassava4.1_020163m.g
scaffold02658	465409	466064	5	cassava4.1_008339m.g	cassava4.1_019872m.g
scaffold02792	54974	55260	5	cassava4.1_000517m.g	cassava4.1_019850m.g
scaffold02831	276656	277796	E	cassava4.1_011050m.g	cassava4.1_028746m.g
scaffold02891	88421	88500	3	cassava4.1_002489m.g	cassava4.1_020773m.g
scaffold02915	252672	253219	3	cassava4.1_007292m.g	cassava4.1_017903m.g
scaffold02978	183075	183692	E	cassava4.1_002525m.g	cassava4.1_024630m.g
scaffold02978	244497	244999	3	cassava4.1_000290m.g	cassava4.1_009303m.g
scaffold03025	96586	96938	E	cassava4.1_005969m.g	cassava4.1_020698m.g
scaffold03049	312153	312667	E	cassava4.1_015885m.g	cassava4.1_020383m.g
scaffold03079	222613	223170	E	cassava4.1_016043m.g	cassava4.1_029377m.g
scaffold03191	11198	11662	E	cassava4.1_009839m.g	cassava4.1_020300m.g
scaffold03213	34589	35146	E	cassava4.1_008951m.g	cassava4.1_020262m.g
scaffold03219	568317	568863	E	cassava4.1_012101m.g	cassava4.1_020594m.g
scaffold03241	375923	376641	5	cassava4.1_017958m.g	cassava4.1_029112m.g
scaffold03332	962759	964266	3	cassava4.1_004398m.g	cassava4.1_016834m.g
scaffold03363	115508	115765	3	cassava4.1_010642m.g	cassava4.1_020646m.g
scaffold03512	27345	28145	3	cassava4.1_002429m.g	cassava4.1_013140m.g
scaffold03581	790541	791596	3	cassava4.1_007326m.g	cassava4.1_020222m.g
scaffold03604	272645	273874	3	cassava4.1_005982m.g	cassava4.1_019903m.g
scaffold03614	439278	439854	E	cassava4.1_003922m.g	cassava4.1_020858m.g
scaffold03614	1130796	1131073	E	cassava4.1_009580m.g	cassava4.1_020284m.g
scaffold03614	3447478	3448099	E	cassava4.1_016741m.g	cassava4.1_020628m.g
scaffold03741	418195	418685	E	cassava4.1_000606m.g	cassava4.1_020482m.g
scaffold03741	957385	957439	3	cassava4.1_010976m.g	cassava4.1_020529m.g
scaffold03750	565431	566053	E	cassava4.1_000837m.g	cassava4.1_019873m.g
scaffold03802	145555	146723	3	cassava4.1_007334m.g	cassava4.1_020411m.g
scaffold03802	435287	436225	3	cassava4.1_014562m.g	cassava4.1_015193m.g
scaffold03802	577699	577902	E	cassava4.1_011595m.g	cassava4.1_028658m.g
scaffold03802	885270	885826	3	cassava4.1_001178m.g	cassava4.1_020314m.g
scaffold03834	174494	174987	3	cassava4.1_002435m.g	cassava4.1_014247m.g
scaffold03975	251343	251832	E	cassava4.1_000604m.g	cassava4.1_020649m.g
scaffold04043	802193	802802	3	cassava4.1_009259m.g	cassava4.1_017331m.g
scaffold04047	162835	163062	E	cassava4.1_023557m.g	cassava4.1_028623m.g
scaffold04124	7717	8263	E	cassava4.1_020241m.g	cassava4.1_021864m.g
scaffold04151	173980	174741	5	cassava4.1_010850m.g	cassava4.1_013449m.g
scaffold04151	569780	570355	E	cassava4.1_020861m.g	cassava4.1_025564m.g
scaffold04269	24004	24434	3	cassava4.1_001341m.g	cassava4.1_017731m.g
scaffold04274	75345	75530	3	cassava4.1_012391m.g	cassava4.1_019656m.g
scaffold04287	91981	92232	3	cassava4.1_013700m.g	cassava4.1_020361m.g
scaffold04622	41578	42962	5	cassava4.1_013265m.g	cassava4.1_020340m.g
scaffold04681	25961	26261	3	cassava4.1_007110m.g	cassava4.1_015661m.g
scaffold04796	12884	13382	E	cassava4.1_008844m.g	cassava4.1_020228m.g
scaffold04851	314430	314889	E	cassava4.1_018040m.g	cassava4.1_019251m.g
scaffold04953	69272	69861	E	cassava4.1_011366m.g	cassava4.1_020120m.g
scaffold05213	62125	62748	E	cassava4.1_029535m.g	cassava4.1_033308m.g
scaffold05280	799114	799357	3	cassava4.1_010461m.g	cassava4.1_019500m.g
scaffold05335	666946	667498	3	cassava4.1_007354m.g	cassava4.1_016631m.g
scaffold05440	88887	89855	E	cassava4.1_010224m.g	cassava4.1_020713m.g
scaffold05875	349999	350857	3	cassava4.1_010296m.g	cassava4.1_018038m.g
scaffold05890	83133	83414	5	cassava4.1_017701m.g	cassava4.1_018695m.g
scaffold06158	330643	331135	E	cassava4.1_013384m.g	cassava4.1_020379m.g
scaffold06278	33075	34845	3	cassava4.1_016408m.g	cassava4.1_019238m.g
scaffold06327	242663	242983	3	cassava4.1_002363m.g	cassava4.1_017668m.g
scaffold06582	298166	298486	3	cassava4.1_009546m.g	cassava4.1_018006m.g
scaffold06656	130809	130845	3	cassava4.1_000936m.g	cassava4.1_012769m.g
scaffold06656	463410	464138	3	cassava4.1_003718m.g	cassava4.1_008404m.g
scaffold06688	321683	322113	3	cassava4.1_000663m.g	cassava4.1_018307m.g
scaffold06825	201696	201744	3	cassava4.1_007957m.g	cassava4.1_017411m.g
scaffold06859	28047	29066	E	cassava4.1_009571m.g	cassava4.1_029961m.g
scaffold06916	794335	794925	3	cassava4.1_011457m.g	cassava4.1_020452m.g
scaffold06918	45043	46385	E	cassava4.1_011170m.g	cassava4.1_025778m.g
scaffold07012	328288	328309	3	cassava4.1_010459m.g	cassava4.1_020151m.g
scaffold07012	1528554	1528867	E	cassava4.1_008618m.g	cassava4.1_020667m.g
scaffold07036	56616	57120	E	cassava4.1_003783m.g	cassava4.1_020588m.g
scaffold07070	38597	40298	E	cassava4.1_016381m.g	cassava4.1_028298m.g
scaffold07238	376954	377940	3	cassava4.1_013132m.g	cassava4.1_020539m.g
scaffold07238	559681	559770	5	cassava4.1_002162m.g	cassava4.1_011859m.g
scaffold07238	629532	630070	3	cassava4.1_004084m.g	cassava4.1_015240m.g
scaffold07510	102022	102403	3	cassava4.1_006413m.g	cassava4.1_017561m.g
scaffold07519	682079	682651	E	cassava4.1_010851m.g	cassava4.1_020174m.g
scaffold07520	616768	617888	E	cassava4.1_000765m.g	cassava4.1_020410m.g
scaffold07528	423720	424266	E	cassava4.1_014063m.g	cassava4.1_020048m.g
scaffold07554	3054	3083	3	cassava4.1_013100m.g	cassava4.1_019940m.g
scaffold07591	84090	85396	E	cassava4.1_007477m.g	cassava4.1_020460m.g
scaffold07859	475853	476469	E	cassava4.1_011466m.g	cassava4.1_019248m.g
scaffold08078	36587	36995	E	cassava4.1_002153m.g	cassava4.1_020731m.g
scaffold08154	127988	128125	5	cassava4.1_011230m.g	cassava4.1_013693m.g
scaffold08265	150531	150764	E	cassava4.1_002195m.g	cassava4.1_029168m.g
scaffold08265	2579435	2579801	E	cassava4.1_020668m.g	cassava4.1_029678m.g
scaffold08265	2655730	2656072	E	cassava4.1_011301m.g	cassava4.1_020796m.g
scaffold08265	3402328	3402825	E	cassava4.1_015942m.g	cassava4.1_020805m.g
scaffold08316	598247	599019	3	cassava4.1_005194m.g	cassava4.1_018621m.g
scaffold08316	894587	895111	E	cassava4.1_001702m.g	cassava4.1_020801m.g
scaffold08359	1282847	1283392	E	cassava4.1_005580m.g	cassava4.1_020595m.g
scaffold08419	884	1380	5	cassava4.1_026072m.g	cassava4.1_033660m.g
scaffold08446	352104	352332	3	cassava4.1_009404m.g	cassava4.1_020831m.g
scaffold08828	51579	52280	5	cassava4.1_000797m.g	cassava4.1_020615m.g
scaffold08839	49288	49697	E	cassava4.1_031185m.g	cassava4.1_034079m.g
scaffold09876	419255	419696	3	cassava4.1_019358m.g	cassava4.1_019760m.g
scaffold10156	133438	134798	E	cassava4.1_001387m.g	cassava4.1_019069m.g
scaffold10178	65837	66136	E	cassava4.1_002319m.g	cassava4.1_020899m.g
scaffold10217	153246	153770	E	cassava4.1_012151m.g	cassava4.1_020473m.g
scaffold10526	100929	101620	E	cassava4.1_029300m.g	cassava4.1_031370m.g
scaffold10563	877487	877996	E	cassava4.1_006469m.g	cassava4.1_020263m.g
scaffold10821	66461	68260	E	cassava4.1_020507m.g	cassava4.1_027522m.g
scaffold10963	159493	160237	5	cassava4.1_016684m.g	cassava4.1_019604m.g
scaffold11069	136397	136832	E	cassava4.1_011615m.g	cassava4.1_020561m.g
scaffold11297	417655	417873	5	cassava4.1_005725m.g	cassava4.1_020585m.g
scaffold11297	880821	881265	E	cassava4.1_000076m.g	cassava4.1_020554m.g
scaffold11341	604521	604913	E	cassava4.1_002278m.g	cassava4.1_024369m.g
scaffold11378	285298	286722	3	cassava4.1_011538m.g	cassava4.1_018544m.g
scaffold11581	786928	787967	3	cassava4.1_010192m.g	cassava4.1_018252m.g
scaffold11689	62882	64329	3	cassava4.1_007790m.g	cassava4.1_012119m.g
scaffold11689	329943	330220	3	cassava4.1_005762m.g	cassava4.1_020103m.g
scaffold11998	1011761	1012233	E	cassava4.1_002380m.g	cassava4.1_020836m.g
scaffold11998	1246744	1246935	3	cassava4.1_002219m.g	cassava4.1_003087m.g
scaffold12317	65657	66366	3	cassava4.1_019051m.g	cassava4.1_020662m.g
scaffold12414	185433	186205	3	cassava4.1_000461m.g	cassava4.1_020298m.g
scaffold12439	112020	112546	E	cassava4.1_012377m.g	cassava4.1_020678m.g
scaffold12439	167202	167633	E	cassava4.1_003002m.g	cassava4.1_020636m.g
scaffold12439	223222	223915	E	cassava4.1_016999m.g	cassava4.1_020825m.g
scaffold12525	86861	87380	E	cassava4.1_014540m.g	cassava4.1_020812m.g
scaffold12677	29412	29639	E	cassava4.1_019718m.g	cassava4.1_021531m.g
scaffold12794	1073324	1073832	E	cassava4.1_005257m.g	cassava4.1_020850m.g
scaffold12794	1075013	1075445	E	cassava4.1_005257m.g	cassava4.1_020832m.g

## Sheet: S10
Supplemental Table S10. Cis-NAT pair loci information in Castor bean gemome.
scaffold	start	end	type	gene1	gene2
27914	110139	110333	E	27914.t000010	27914.t000011
28166	545777	545816	5	28166.t000058	28166.t000059
28173	8393	8430	3	28173.t000001	28173.t000002
28179	114226	114518	5	28179.t000013	28179.t000014
28226	210621	210641	5	28226.t000046	28226.t000047
28246	52376	52624	E	28246.t000005	28246.t000006
28505	21336	21587	E	28505.t000002	28505.t000003
28563	45974	46139	5	28563.t000004	28563.t000005
28610	8492	8730	3	28610.t000003	28610.t000004
29591	89224	89730	E	29591.t000008	29591.t000009
29598	119144	119380	E	29598.t000023	29598.t000024
29630	99111	99290	E	29630.t000016	29630.t000017
29636	342989	343311	E	29636.t000029	29636.t000030
29637	270633	270929	E	29637.t000037	29637.t000038
29644	73584	73659	5	29644.t000013	29644.t000014
29701	185445	186292	5	29701.t000023	29701.t000024
29719	96156	96311	3	29719.t000005	29719.t000006
29728	183355	183428	5	29728.t000028	29728.t000029
29733	369099	370409	E	29733.t000012	29733.t000013
29737	191353	191513	5	29737.t000022	29737.t000023
29739	985222	985435	E	29739.t000149	29739.t000150
29742	183631	183697	5	29742.t000033	29742.t000034
29751	393937	394422	E	29751.t000075	29751.t000076
29761	10892	11641	E	29761.t000003	29761.t000004
29762	215475	215565	5	29762.t000029	29762.t000030
29764	570193	570375	5	29764.t000018	29764.t000019
29799	489356	490021	3	29799.t000015	29799.t000016
29801	842033	842156	3	29801.t000158	29801.t000159
29801	856078	856205	5	29801.t000162	29801.t000163
29840	63108	63671	3	29840.t000003	29840.t000004
29841	452649	453002	E	29841.t000071	29841.t000072
29844	916277	916505	5	29844.t000155	29844.t000156
29848	1030632	1030866	E	29848.t000182	29848.t000183
29851	789887	790904	E	29851.t000125	29851.t000126
29872	220500	220773	5	29872.t000028	29872.t000029
29889	448711	448712	3	29889.t000092	29889.t000093
29912	109643	109804	E	29912.t000012	29912.t000013
29912	1633092	1633176	5	29912.t000252	29912.t000253
29912	1707806	1708054	E	29912.t000268	29912.t000269
29929	49778	50364	3	29929.t000005	29929.t000006
29950	120787	120904	5	29950.t000020	29950.t000021
29986	148473	148661	E	29986.t000025	29986.t000026
29991	200517	200537	5	29991.t000026	29991.t000027
30020	20233	20438	3	30020.t000003	30020.t000004
30054	183137	183301	E	30054.t000029	30054.t000030
30054	186618	187376	E	30054.t000029	30054.t000031
30068	635470	635514	3	30068.t000100	30068.t000101
30099	308519	309103	E	30099.t000063	30099.t000064
30100	471358	471531	E	30100.t000009	30100.t000010
30131	1160267	1161411	3	30131.t000193	30131.t000194
30131	2468786	2468978	5	30131.t000401	30131.t000402
30147	1397793	1397831	5	30147.t000603	30147.t000604
30147	2236897	2236943	3	30147.t000752	30147.t000753
30147	4308080	4308565	E	30147.t000334	30147.t000335
30147	4308604	4308765	3	30147.t000334	30147.t000336
30170	1157610	1157901	3	30170.t000232	30170.t000233
30170	1458445	1458455	3	30170.t000278	30170.t000279
30170	2351864	2352070	5	30170.t000432	30170.t000433
30174	822341	822373	5	30174.t000287	30174.t000288
30174	2550988	2551943	5	30174.t000126	30174.t000127
30189	314829	315171	3	30189.t000016	30189.t000018
30190	3272814	3273163	3	30190.t000006	30190.t000007
30190	3399404	3399425	5	30190.t000029	30190.t000030

[truncated: 4 more sheets: S11, S12, s13, s14]
