# Supplementary material for: Endogenous small-noncoding RNAs and their roles in chilling response and stress acclimation in Cassava
Source: BMC Genomics. 2014 Jul 29;15(1):634. doi: 10.1186/1471-2164-15-634 (PMC4124141; doi:10.1186/1471-2164-15-634)
Supplement: Supplementary file 3 — Additional file 3: Alignment of reads to novel Cassava miRNAs. (TXT 163 KB) [file 12864_2014_6329_MOESM3_ESM.txt]

>scaffold00847_1153336_1153495_+_novel-3
UUCUCACCUGCCAAGGGUCCUCUGUCACAAAUGGCUUCCAGAAUUCCUUAUCCUCUGUCUCAGUGAUUACAUGCAAGAUUAAUAUGUGAGAAACCAUUCUAUGAAUGUAACAGCUAGUGGAUCUGGACGCCAUUUUGACAGAUGAACGAUGCAGAUAAGA
.(((...((((...(..((.(((((((.(((((((.((((((....(((((.....((((..(((....)))...))))......)))))...(((((...((.......))...))))).)))))).)))))))))))))).)).)...))))...))) (-47.00)
....................UCUGUCACAAAUGGCUUCCAG.......................................................................................................................	1	21	1
....................UCUGUCACAAAUGGCUUCCAGA......................................................................................................................	42	22	1
.....................CUGUCACAAAUGGCUUCCAGA......................................................................................................................	2	21	1
......................UGUCACAAAUGGCUUCCAGAAU....................................................................................................................	1	22	1
........................UCACAAAUGGCUUCCAGAAUU...................................................................................................................	1	21	1
........................................................................................................................AUCUGGACGCCAUUUUGACAGA..................	1	22	1
.........................................................................................................................UCUGGACGCCAUUUUGACAGAUG................	1	23	1
.........................................................................................................................UCUGGACGCCAUUUUGACAGA..................	3	21	1
..........................................................................................................................CUGGACGCCAUUUUGACAGA..................	1	20	1
...........................................................................................................................UGGACGCCAUUUUGACA....................	1	17	1
...........................................................................................................................UGGACGCCAUUUUGACAG...................	1	18	1
...........................................................................................................................UGGACGCCAUUUUGACAGAUGA...............	1	22	1
...........................................................................................................................UGGACGCCAUUUUGACAGAUG................	228	21	1
...........................................................................................................................UGGACGCCAUUUUGACAGA..................	4	19	1
...........................................................................................................................UGGACGCCAUUUUGACAGAU.................	6	20	1
............................................................................................................................GGACGCCAUUUUGACAGA..................	1	18	1
............................................................................................................................GGACGCCAUUUUGACAGAUG................	7	20	1
negative
........ACGGUUCCCAGGAGACAGUGU...................................................................................................................................	1	21	1
.........CGGUUCCCAGGAGACAGUG....................................................................................................................................	1	19	1
.........CGGUUCCCAGGAGACAGUGU...................................................................................................................................	5	20	1
.........CGGUUCCCAGGAGACAGUGUU..................................................................................................................................	54	21	1
...............................................AAUAGGAGACAGAGUCACUAA............................................................................................	2	21	1
................................................AUAGGAGACAGAGUCACUAAU...........................................................................................	2	21	1
>scaffold02022_100612_100777_+_novel-10
UUUAAUCAAAAUGCUGCUAUAAUUUGCGUUUGAAUUUUUUUUCUUAAAAAAAUUACCUAGACAUGACUGUCAGUCGCAUUUGUGCUGCUGGACGUGAUUGUCAGUUGUGUCCAGCAGAGCAGAAAAAAAAUUGCCAAAUGCAAAUUAUAAUGGCAUUUUGAUGAAG
....(((((((((((..((((((((((((((((((((((((((................(((.((.....))))).....(((.((((((((((..((.....))..)))))))))).))))))))))))))..)))))))))))))))..))))))))))).... (-66.70)
.....UCAAAAUGCUGCUAUAAUUUG............................................................................................................................................	11	21	1
......CAAAAUGCUGCUAUAAUUUGC...........................................................................................................................................	8	21	1
.......AAAAUGCUGCUAUAAUUUGCG..........................................................................................................................................	10	21	1
.......AAAAUGCUGCUAUAAUUUG............................................................................................................................................	7	19	1
............................................................................................................................................CAAAUUAUAAUGGCAUUUUGA.....	9	21	1
.............................................................................................................................................AAAUUAUAAUGGCAUUUUGA.....	2	20	2
.............................................................................................................................................AAAUUAUAAUGGCAUUUUGAU....	6	21	1
negative
>scaffold02264_510281_510416_+_novel-11
AUGGAGAAAAAGCAAGGAUUUUCGGAAGGUUAUGAGAUGGGUAAGUGGGGAAGAUAACUGUGGGGCUUUCGUUUUGUUUGUUAUCUUCCCUACUCCACCCAUUCCAUAGCUUUCCGAUCGUUCCUCUCUCUCCUCA
..(((((...((..((((...(((((((((((((..((((((.(((((((((((((((.(..((((....))))..)..)))))))))))))))..))))))..)))))))))))))....)))))).)))))... (-69.80)
...GAGAAAAAGCAAGGAUUUUCGGA..............................................................................................................	1	23	1
...................UUUCGGAAGGUUAUGAGAUGG................................................................................................	1	21	1
....................UUCGGAAGGUUAUGAGAUGGG...............................................................................................	1	21	1
......................CGGAAGGUUAUGAGAUGG................................................................................................	1	18	1
.............................UUAUGAGAUGGGUAAGUGGGGAAGA..................................................................................	1	25	1
..............................UAUGAGAUGGGUAAGUGGGGA.....................................................................................	1	21	1
...............................AUGAGAUGGGUAAGUGGGGAA....................................................................................	1	21	1
..................................AGAUGGGUAAGUGGGGAAGA..................................................................................	1	20	1
..................................AGAUGGGUAAGUGGGGAAGAUA................................................................................	2	22	1
...................................GAUGGGUAAGUGGGGAAGAUA................................................................................	5	21	1
.....................................UGGGUAAGUGGGGAAGAU.................................................................................	1	18	2
.....................................UGGGUAAGUGGGGAAGAUAACUG............................................................................	1	23	1
.....................................UGGGUAAGUGGGGAAGAUAACUGU...........................................................................	15	24	1
.....................................UGGGUAAGUGGGGAAGAUAACU.............................................................................	2	22	1
.....................................UGGGUAAGUGGGGAAGAUAA...............................................................................	35	20	1
.....................................UGGGUAAGUGGGGAAGAUAAC..............................................................................	53	21	1
......................................GGGUAAGUGGGGAAGAUAAC..............................................................................	1	20	1
....................................................................................................AUUCCAUAGCUUUCCGAUCGU...............	1	21	1
negative
>scaffold02658_994069_994318_+_novel-14
UUAGUAAACUUGGAGCCAAUUUUAGUAUAAUUGGUCUAUCAAAUGGGACUCAUCAUAUGGUGGGUCUAAAUUUUUUUCUAUGUAGCUGAUAUUACAUGAAUUCAGGGGAAUACAACUUACAAUUGAAAUUGUAAGAAUUGUUAAUUCCUCAUGUUACAUGUUUUUUAAAAAGCUAUAUAAGAUCAGACUCAUCUUAUGAUGGGUCUCAUUUGGUAGAUCAAGUAUGCUAAAAUUAGCUUGUGUAUAAUUU
............((((.((((((((((((.(((((((((((((((((((((((((((.(((((((((.........(((((((((((......((((((((...(((((((((((((((((((....))))))))..))))..)))))))..))).))))).........)))))))).)))..))))))))).))))))))))))))))))))))))))).)))))))))))).))))........... (-101.26)
.......................AGUAUAAUUGGUCUAUCAAAUGGG...........................................................................................................................................................................................................	2	24	1
...............................UGGUCUAUCAAAUGGGACUCA......................................................................................................................................................................................................	1	21	1
.................................GUCUAUCAAAUGGGACUCAUCAUA.................................................................................................................................................................................................	2	24	1
..................................UCUAUCAAAUGGGACUCAUCA...................................................................................................................................................................................................	5	21	1
...................................CUAUCAAAUGGGACUCAUCAUA.................................................................................................................................................................................................	1	22	1
....................................UAUCAAAUGGGACUCAUCAUAUGG..............................................................................................................................................................................................	1	24	1
........................................AAAUGGGACUCAUCAUAUGGUGG...........................................................................................................................................................................................	1	23	1
........................................AAAUGGGACUCAUCAUAUGGUGGGU.........................................................................................................................................................................................	1	25	1
........................................AAAUGGGACUCAUCAUAUGGUG............................................................................................................................................................................................	2	22	1
........................................AAAUGGGACUCAUCAUAUGGU.............................................................................................................................................................................................	3	21	1
........................................AAAUGGGACUCAUCAUAUGGUGGG..........................................................................................................................................................................................	41	24	1
.........................................AAUGGGACUCAUCAUAUGGUGG...........................................................................................................................................................................................	1	22	1
.........................................AAUGGGACUCAUCAUAUGGUGGG..........................................................................................................................................................................................	2	23	1
.............................................................................................................................................................................................CAUCUUAUGAUGGGUCUCAUUUG......................................	1	23	1
.............................................................................................................................................................................................CAUCUUAUGAUGGGUCUCAUUUGG.....................................	29	24	1
......................................................................................................................................................................................................AUGGGUCUCAUUUGGUAGAUCAAG............................	10	24	1
.......................................................................................................................................................................................................UGGGUCUCAUUUGGUAGAUCA..............................	1	21	1
.......................................................................................................................................................................................................UGGGUCUCAUUUGGUAGAUCAAG............................	1	23	1
.............................................................................................................................................................................................................UCAUUUGGUAGAUCAAGUAUG........................	2	21	1
..................................................................................................................................................................................................................UGGUAGAUCAAGUAUGCUAAAAUU................	4	24	1
negative
..........................................................................................................................................................................................UGAGUAGAAUACUACCCAGAGUAA........................................	1	24	2
>scaffold02936_84627_84693_-_novel-16
GGCCCAUGGCCUAGAGUAGUGACCUCCAUUGCACUUAGGAGGGGUGCUGCUCUAAGGUCUCCCCAAG
((.....((((((((((((((.(((((..........)))))..))))))))).)))))...))... (-28.60)
....CAUGGCCUAGAGUAGUGACCUC.........................................	1	22	1
....CAUGGCCUAGAGUAGUGACCUCC........................................	2	23	1
.....AUGGCCUAGAGUAGUGACCUCC........................................	17	22	1
.....AUGGCCUAGAGUAGUGAC............................................	2	18	1
.....AUGGCCUAGAGUAGUGACCUC.........................................	44	21	1
......UGGCCUAGAGUAGUGACCU..........................................	1	19	1
......UGGCCUAGAGUAGUGACCUCCAUU.....................................	1	24	1
......UGGCCUAGAGUAGUGACCUCCA.......................................	31	22	1
......UGGCCUAGAGUAGUGACCUCC........................................	338	21	1
......UGGCCUAGAGUAGUGACCUC.........................................	4	20	1
.......................................AGGGGUGCUGCUCUAAGGU.........	1	19	4
.......................................AGGGGUGCUGCUCUAAGGUCU.......	1	21	4
.......................................AGGGGUGCUGCUCUAAGGUCUCCCCA..	1	26	4
.......................................AGGGGUGCUGCUCUAAGGUCUC......	2	22	4
.............................................GCUGCUCUAAGGUCUCCCCAA.	1	21	4
negative
>scaffold03604_533307_533466_-_novel-20
UUGCAGAUUGGAAGAGAGAAAGAGAGUGCUAGAGGAAGUUAAUGGAGAUGGGUGGCUCGGGAAGAAGAAAAAGAGGCCUAGUCUUCUUCCCGACACCACCCAUUCCAUCCACUUCCUCCAACUUCUCUCUUUCUCUUACUUUCACAUCUCUGUAAGUACA
(((((((.((((((((((((((((((.....((((((((..((((((.(((((((.((((((((((((...((....))..))))))))))))..)))))))))))))..))))))))......))))))))))))..))))))....)))))))..... (-84.20)
........UGGAAGAGAGAAAGAGAGUGC...................................................................................................................................	1	21	1
..................AAAGAGAGUGCUAGAGGAAGU.........................................................................................................................	1	21	1
...................AAGAGAGUGCUAGAGGAAGUUAAU.....................................................................................................................	1	24	1
...................AAGAGAGUGCUAGAGGAAGUU........................................................................................................................	2	21	1
.....................GAGAGUGCUAGAGGAAGUUA.......................................................................................................................	1	20	1
......................AGAGUGCUAGAGGAAGUUAA......................................................................................................................	1	20	1
......................AGAGUGCUAGAGGAAGUUAAU.....................................................................................................................	11	21	1
.......................GAGUGCUAGAGGAAGUUA.......................................................................................................................	1	18	1
.......................GAGUGCUAGAGGAAGUUAAUG....................................................................................................................	1	21	1
.......................GAGUGCUAGAGGAAGUUAAUGGAG.................................................................................................................	1	24	1
.......................GAGUGCUAGAGGAAGUUAAU.....................................................................................................................	10	20	1
.......................GAGUGCUAGAGGAAGUUAAUGGAGA................................................................................................................	2	25	1
.......................GAGUGCUAGAGGAAGUU........................................................................................................................	4	17	1
........................AGUGCUAGAGGAAGUUAAUGG...................................................................................................................	7	21	1
.........................GUGCUAGAGGAAGUUAAUGG...................................................................................................................	7	20	1
..............................AGAGGAAGUUAAUGGAG.................................................................................................................	1	17	2
..............................AGAGGAAGUUAAUGGAGA................................................................................................................	1	18	2
..............................AGAGGAAGUUAAUGGAGAUGGGUG..........................................................................................................	1	24	1
..............................AGAGGAAGUUAAUGGAGAUGGG............................................................................................................	10	22	1
..............................AGAGGAAGUUAAUGGAGAUGG.............................................................................................................	2	21	1
................................AGGAAGUUAAUGGAGAUGGGUG..........................................................................................................	8	22	1
.................................GGAAGUUAAUGGAGAUGGGUGG.........................................................................................................	1	22	1
.................................GGAAGUUAAUGGAGAUGGGUG..........................................................................................................	2	21	1
..................................GAAGUUAAUGGAGAUGGGUGGC........................................................................................................	1	22	1
...................................AAGUUAAUGGAGAUGGGUGGCUCGG....................................................................................................	2	25	1
...................................AAGUUAAUGGAGAUGGGUGGCUCG.....................................................................................................	6	24	1
....................................AGUUAAUGGAGAUGGGUG..........................................................................................................	1	18	2
....................................AGUUAAUGGAGAUGGGUGGC........................................................................................................	1	20	1
....................................AGUUAAUGGAGAUGGGUGGCU.......................................................................................................	1	21	1
....................................AGUUAAUGGAGAUGGGUGGCUC......................................................................................................	1	22	1
.....................................GUUAAUGGAGAUGGGUGGC........................................................................................................	1	19	1
.....................................GUUAAUGGAGAUGGGUGGCUC......................................................................................................	2	21	1
......................................UUAAUGGAGAUGGGUGGCU.......................................................................................................	1	19	1
......................................UUAAUGGAGAUGGGUGGCUCGGGAA.................................................................................................	1	25	1
......................................UUAAUGGAGAUGGGUGGCUCG.....................................................................................................	2	21	1
.......................................UAAUGGAGAUGGGUGGCUCGGGA..................................................................................................	10	23	1
.......................................UAAUGGAGAUGGGUGGCUCGGGAA.................................................................................................	32	24	1
.......................................UAAUGGAGAUGGGUGGCU.......................................................................................................	4	18	1
.......................................UAAUGGAGAUGGGUGGCUC......................................................................................................	4	19	1
.......................................UAAUGGAGAUGGGUGGCUCG.....................................................................................................	4	20	1
.......................................UAAUGGAGAUGGGUGGCUCGGGAAGA...............................................................................................	4	26	1
.......................................UAAUGGAGAUGGGUGGCUCGGG...................................................................................................	8	22	1
.......................................UAAUGGAGAUGGGUGGCUCGG....................................................................................................	9	21	1
........................................AAUGGAGAUGGGUGGCU.......................................................................................................	1	17	2
........................................AAUGGAGAUGGGUGGCUCG.....................................................................................................	1	19	1
........................................AAUGGAGAUGGGUGGCUCGGGAAG................................................................................................	1	24	1
........................................AAUGGAGAUGGGUGGCUCGGGAA.................................................................................................	12	23	1
........................................AAUGGAGAUGGGUGGCUC......................................................................................................	3	18	2
........................................AAUGGAGAUGGGUGGCUCGG....................................................................................................	3	20	1
........................................AAUGGAGAUGGGUGGCUCGGGAAGA...............................................................................................	31	25	1
........................................AAUGGAGAUGGGUGGCUCGGG...................................................................................................	73	21	1
........................................AAUGGAGAUGGGUGGCUCGGGA..................................................................................................	9	22	1
.........................................AUGGAGAUGGGUGGCUC......................................................................................................	1	17	2
.........................................AUGGAGAUGGGUGGCUCGG....................................................................................................	1	19	1
.........................................AUGGAGAUGGGUGGCUCGGG...................................................................................................	1	20	1
.........................................AUGGAGAUGGGUGGCUCGGGA..................................................................................................	2	21	1
.........................................AUGGAGAUGGGUGGCUCGGGAAGA...............................................................................................	2	24	1
.........................................AUGGAGAUGGGUGGCUCGGGAA.................................................................................................	3	22	1
..........................................UGGAGAUGGGUGGCUCGGGAA.................................................................................................	1	21	1
..........................................UGGAGAUGGGUGGCUCGGGA..................................................................................................	2	20	1
..........................................UGGAGAUGGGUGGCUCGGGAAGA...............................................................................................	3	23	1
..........................................UGGAGAUGGGUGGCUCGGGAAG................................................................................................	37	22	1
..........................................UGGAGAUGGGUGGCUCGGGAAGAA..............................................................................................	4	24	1
..........................................UGGAGAUGGGUGGCUCGGGAAGAAG.............................................................................................	6	25	1
...........................................GGAGAUGGGUGGCUCGGGAA.................................................................................................	1	20	1
...........................................GGAGAUGGGUGGCUCGGGAAG................................................................................................	16	21	1
...........................................GGAGAUGGGUGGCUCGGGAAGAAGAA...........................................................................................	2	26	1
...........................................GGAGAUGGGUGGCUCGGGAAGAAG.............................................................................................	303	24	1
...........................................GGAGAUGGGUGGCUCGGGAAGAA..............................................................................................	41	23	1
...........................................GGAGAUGGGUGGCUCGGGAAGAAGA............................................................................................	87	25	1
...........................................GGAGAUGGGUGGCUCGGGAAGA...............................................................................................	953	22	1
............................................GAGAUGGGUGGCUCGGGAAGA...............................................................................................	101	21	1
............................................GAGAUGGGUGGCUCGGGAAGAA..............................................................................................	11	22	1
............................................GAGAUGGGUGGCUCGGGAAG................................................................................................	3	20	1
............................................GAGAUGGGUGGCUCGGGAAGAAG.............................................................................................	31	23	1
............................................GAGAUGGGUGGCUCGGGAAGAAGA............................................................................................	91	24	1
.............................................AGAUGGGUGGCUCGGGA..................................................................................................	1	17	1
.............................................AGAUGGGUGGCUCGGGAAGAAGAAAA.........................................................................................	1	26	1
.............................................AGAUGGGUGGCUCGGGAAGAAGA............................................................................................	1594	23	1
.............................................AGAUGGGUGGCUCGGGAAGAAGAA...........................................................................................	17	24	1
.............................................AGAUGGGUGGCUCGGGAAGAAG.............................................................................................	19107	22	1
.............................................AGAUGGGUGGCUCGGGAAGAA..............................................................................................	255	21	1
.............................................AGAUGGGUGGCUCGGGAAG................................................................................................	26	19	1
.............................................AGAUGGGUGGCUCGGGAA.................................................................................................	4	18	1
.............................................AGAUGGGUGGCUCGGGAAGA...............................................................................................	69	20	1
..............................................GAUGGGUGGCUCGGGAAGAAGAAAAA........................................................................................	1	26	1
..............................................GAUGGGUGGCUCGGGAAGA...............................................................................................	14	19	1
..............................................GAUGGGUGGCUCGGGAAGAAG.............................................................................................	1539	21	1
..............................................GAUGGGUGGCUCGGGAAGAAGAAAA.........................................................................................	3	25	1
..............................................GAUGGGUGGCUCGGGAAGAA..............................................................................................	47	20	1
..............................................GAUGGGUGGCUCGGGAAGAAGAA...........................................................................................	483	23	1
..............................................GAUGGGUGGCUCGGGAAGAAGA............................................................................................	537	22	1
..............................................GAUGGGUGGCUCGGGAAG................................................................................................	6	18	1
..............................................GAUGGGUGGCUCGGGAAGAAGAAA..........................................................................................	88	24	1
...............................................AUGGGUGGCUCGGGAAGAAG.............................................................................................	104	20	1
...............................................AUGGGUGGCUCGGGAAG................................................................................................	2	17	1
...............................................AUGGGUGGCUCGGGAAGA...............................................................................................	22	18	1
...............................................AUGGGUGGCUCGGGAAGAAGA............................................................................................	258	21	1
...............................................AUGGGUGGCUCGGGAAGAA..............................................................................................	4	19	1
...............................................AUGGGUGGCUCGGGAAGAAGAA...........................................................................................	5	22	1
...............................................AUGGGUGGCUCGGGAAGAAGAAA..........................................................................................	7	23	1
................................................UGGGUGGCUCGGGAAGAAGAAAAAG.......................................................................................	1	25	1
................................................UGGGUGGCUCGGGAAGAAGAAA..........................................................................................	15	22	1
................................................UGGGUGGCUCGGGAAGA...............................................................................................	3	17	1
................................................UGGGUGGCUCGGGAAGAAGA............................................................................................	35	20	1
................................................UGGGUGGCUCGGGAAGAAG.............................................................................................	4	19	1
................................................UGGGUGGCUCGGGAAGAAGAA...........................................................................................	4	21	1
................................................UGGGUGGCUCGGGAAGAAGAAAAA........................................................................................	8	24	1
.................................................GGGUGGCUCGGGAAGAA..............................................................................................	1	17	1
.................................................GGGUGGCUCGGGAAGAAGAAA..........................................................................................	1	21	1
.................................................GGGUGGCUCGGGAAGAAGA............................................................................................	3	19	1
..................................................GGUGGCUCGGGAAGAAG.............................................................................................	1	17	2
..................................................GGUGGCUCGGGAAGAAGAAA..........................................................................................	1	20	1
..................................................GGUGGCUCGGGAAGAAGAAAA.........................................................................................	1	21	1
..................................................GGUGGCUCGGGAAGAAGAAAAAGA......................................................................................	1	24	1
...................................................GUGGCUCGGGAAGAAGAAAAAG.......................................................................................	1	22	1
....................................................UGGCUCGGGAAGAAGAAAAA........................................................................................	1	20	1
....................................................UGGCUCGGGAAGAAGAAAAAG.......................................................................................	1	21	1
....................................................UGGCUCGGGAAGAAGAAAAAGAG.....................................................................................	1	23	1
....................................................UGGCUCGGGAAGAAGAAAAAGAGGCC..................................................................................	5	26	1
.......................................................CUCGGGAAGAAGAAAAAGA......................................................................................	1	19	3
.......................................................CUCGGGAAGAAGAAAAAGAGG....................................................................................	1	21	1
.......................................................CUCGGGAAGAAGAAAAAGAGGC...................................................................................	2	22	1
........................................................UCGGGAAGAAGAAAAAGAGGCC..................................................................................	1	22	1
........................................................UCGGGAAGAAGAAAAAGAGGCCU.................................................................................	1	23	1
........................................................UCGGGAAGAAGAAAAAGAGGC...................................................................................	20	21	1
...........................................................GGAAGAAGAAAAAGAGGCCUAGUCU............................................................................	1	25	1
...........................................................................GCCUAGUCUUCUUCCCGACAC................................................................	1	21	1
...................................................................................UUCUUCCCGACACCACCCAU.........................................................	1	20	1
...................................................................................UUCUUCCCGACACCACCCAUUCC......................................................	1	23	1
...................................................................................UUCUUCCCGACACCACCCAUUC.......................................................	6	22	1
....................................................................................UCUUCCCGACACCACCCAUU........................................................	1	20	1
....................................................................................UCUUCCCGACACCACCCAUUC.......................................................	1	21	1
....................................................................................UCUUCCCGACACCACCCAUUCC......................................................	15	22	1
.....................................................................................CUUCCCGACACCACCCAUUCC......................................................	1	21	1
.....................................................................................CUUCCCGACACCACCCAUUCCAUC...................................................	1	24	1
.....................................................................................CUUCCCGACACCACCCAUUCCAU....................................................	2	23	1
......................................................................................UUCCCGACACCACCCAU.........................................................	1	17	1
......................................................................................UUCCCGACACCACCCAUUCC......................................................	1	20	1
......................................................................................UUCCCGACACCACCCAUUCCAU....................................................	124	22	1
......................................................................................UUCCCGACACCACCCAUUCCA.....................................................	7	21	1
.......................................................................................UCCCGACACCACCCAUUCCAU....................................................	12	21	1
........................................................................................CCCGACACCACCCAUUCCAU....................................................	1	20	1
.........................................................................................CCGACACCACCCAUUCCAU....................................................	3	19	1
............................................................................................ACACCACCCAUUCCAUCCACUUCC............................................	1	24	1
....................................................................................................CAUUCCAUCCACUUCCUCCAA.......................................	3	21	1
.....................................................................................................AUUCCAUCCACUUCCUCCAA.......................................	1	20	1
..........................................................................................................AUCCACUUCCUCCAACUUCUC.................................	4	21	1
.......................................................................................................................................UUACUUUCACAUCUCUGUAAG....	1	21	1
..........................................................................................................................................CUUUCACAUCUCUGUAAGUAC.	1	21	1
...........................................................................................................................................UUUCACAUCUCUGUAAGUACA	1	21	1
negative
>scaffold03802_905079_905143_+_novel-21
AAAUAAUGUUAUUUGAUCAAGGGAAAUUCUUAGGUAUUUCCCUUGAUCAAAUAACAUAAUGAUCA
.....((((((((((((((((((((((........))))))))))))))))))))))........ (-31.20)
......UGUUAUUUGAUCAAGGGAAA.......................................	1	20	2
......UGUUAUUUGAUCAAGGGAAAUU.....................................	1	22	2
......UGUUAUUUGAUCAAGGGAAAU......................................	83	21	2
........UUAUUUGAUCAAGGGAAAUUC....................................	143	21	2
........UUAUUUGAUCAAGGGAAAU......................................	4	19	2
........UUAUUUGAUCAAGGGAAAUU.....................................	6	20	2
...........UUUGAUCAAGGGAAAUUC....................................	1	18	2
.....................................UUCCCUUGAUCAAAUAACAUA.......	2	21	2
negative
...................................UAAAGGGAACUAGUUUAUU...........	4	19	2
...................................UAAAGGGAACUAGUUUAUUGU.........	83	21	2
....................................AAAGGGAACUAGUUUAUUGU.........	1	20	2
>scaffold05335_14983_15180_-_novel-24
UACAGUGGAGAGCAAAAAUGCUAAAUUUCAUUUUUUGAUUCAAAUUUAUCUUUAAACUAUCAUUAAAUGGGCAAAUAAACUAAGGAGAGCUCAUAUUCUUAAAUCUUCACAAGUGAUGGUUUUAUUUAGCUUUUUAAUGAUUGUUUUGGGGUAAAUUUGGACCAAAAAAUAUAGUUUGAUAUUUUUCGCCCCACUGCA
..((((((.(.(((((((((.((((((..((((((((.(((((((((((((..((((.(((((((((.(((((((((((.((((((.........)))))).(((.(((....))).)))))))))).))))))))))))).))))..))))))))))))).))))))))..)))))).))))))).))))))))).. (-61.80)
................................................................................................................................................UUUGGGGUAAAUUUGGACCAA.................................	1	21	1
................................................................................................................................................UUUGGGGUAAAUUUGGACCAAAA...............................	1	23	1
................................................................................................................................................UUUGGGGUAAAUUUGGACCAAA................................	40	22	1
.................................................................................................................................................UUGGGGUAAAUUUGGACCAAA................................	5	21	1
negative
>scaffold05694_371116_371230_-_novel-27
UGUUUUAUCUCACUUUUGGCUCAUGGUUCUGGCCUUUUGAGUUUGAGAAGACACAGCUGUUGUCUUCUCAAACCCUGAAGGCCAGAAGCAGGAACCAAAAGCAAGAUAAUGCAUC
(((.((((((..(((((((.((.((.(((((((((((.(.((((((((((((((....).))))))))))))).).))))))))))).)).)).)))))))..)))))).))).. (-60.60)
..........CACUUUUGGCUCAUGGUUCUGG...................................................................................	2	22	1
..........CACUUUUGGCUCAUGGUUCU.....................................................................................	3	20	1
..........................UUCUGGCCUUUUGAGUUUGAGAAG.................................................................	1	24	1
...........................UCUGGCCUUUUGAGUUUGAGAAGA................................................................	1	24	1
.............................UGGCCUUUUGAGUUUGAGAAGAC...............................................................	1	23	1
.............................UGGCCUUUUGAGUUUGAGAAG.................................................................	2	21	1
.............................UGGCCUUUUGAGUUUGAGAAGA................................................................	2	22	1
.............................UGGCCUUUUGAGUUUGAGAAGACA..............................................................	88	24	1
..............................GGCCUUUUGAGUUUGAGAAGACA..............................................................	7	23	1
................................................................UUCUCAAACCCUGAAGGCCAGAAG...........................	2	24	1
................................................................UUCUCAAACCCUGAAGGCCAGAAGC..........................	2	25	1
.................................................................UCUCAAACCCUGAAGGCCAGAAG...........................	1	23	1
.................................................................UCUCAAACCCUGAAGGCCAGAAGC..........................	10	24	1
.................................................................UCUCAAACCCUGAAGGCCAGA.............................	2	21	1
..................................................................CUCAAACCCUGAAGGCCAGAAGC..........................	1	23	1
...................................................................UCAAACCCUGAAGGCCAGAAGC..........................	1	22	1
.........................................................................CCUGAAGGCCAGAAGCAGGAA.....................	1	21	1
.............................................................................AAGGCCAGAAGCAGGAACCA..................	1	20	1
.............................................................................AAGGCCAGAAGCAGGAACCAAAAG..............	1	24	1
..............................................................................AGGCCAGAAGCAGGAACCAAAAGC.............	1	24	1
..................................................................................CAGAAGCAGGAACCAAAAGCA............	1	21	1
..................................................................................CAGAAGCAGGAACCAAAAGCAA...........	2	22	1
..................................................................................CAGAAGCAGGAACCAAAAGCAAG..........	3	23	1
...................................................................................AGAAGCAGGAACCAAAAGCAA...........	1	21	1
....................................................................................GAAGCAGGAACCAAAAGCAAG..........	3	21	1
negative
....................................................UGUCGACAACAGAAGAGUUUGGGA.......................................	1	24	1
>scaffold05875_2354583_2354832_-_novel-28
AAUAAUGAAACUAUGAAUUGUUAUGAGAAAACCAUGUAGAACAAACACCUCAGUCAUAGCAGGCACUAUUAAUAUUUCUAAAGUAUGCUCUUCCAAUACUUACAAAUCAGUGCAUGAGUGAAAUGCCAAGAGUGUUUAUUUGCAAGUAUUGGAAGAGCUUACUUUAAAUCUAUUAAUAGUGCUGCUAUGGUUGAGGCGAUUGUUCUACAUGGUUUCCUCAUAACAAACCACAGUUCCAUUAUUUUUUGCC
(((((((.((((.((..((((((((((.((((((((((((((((.(.(((((..((((((((.(((((((((((..(.(((((((.(((((((((((((((.(((((....((((...((......))...))))..))))).))))))))))))))).))))))).)..)))))))))))))))))))..))))).).)))))))))))))))).))))))))))..)).)))).)))))))....... (-124.70)
....................UUAUGAGAAAACCAUGUAGAAC................................................................................................................................................................................................................	1	22	2
....................UUAUGAGAAAACCAUGUAGAA.................................................................................................................................................................................................................	17	21	2
.....................UAUGAGAAAACCAUGUAGAAC................................................................................................................................................................................................................	2	21	2
.......................UGAGAAAACCAUGUAGAACAA..............................................................................................................................................................................................................	1	21	2
.........................AGAAAACCAUGUAGAACAAAC............................................................................................................................................................................................................	3	21	1
............................AAACCAUGUAGAACAAAC............................................................................................................................................................................................................	1	18	2
..............................ACCAUGUAGAACAAACACCUC.......................................................................................................................................................................................................	1	21	1
...............................CCAUGUAGAACAAACACCUCA......................................................................................................................................................................................................	1	21	1
..................................UGUAGAACAAACACCUCAGUC...................................................................................................................................................................................................	2	21	1
...................................GUAGAACAAACACCUCAGUCAUA................................................................................................................................................................................................	1	23	1
.....................................AGAACAAACACCUCAGUCAUAGCA.............................................................................................................................................................................................	2	24	1
.........................................CAAACACCUCAGUCAUAGCAGG...........................................................................................................................................................................................	1	22	1
...........................................AACACCUCAGUCAUAGCAGGCA.........................................................................................................................................................................................	1	22	1
................................................CUCAGUCAUAGCAGGCACUAUU....................................................................................................................................................................................	1	22	1
................................................CUCAGUCAUAGCAGGCACUAUUA...................................................................................................................................................................................	1	23	1
.................................................UCAGUCAUAGCAGGCACUAUU....................................................................................................................................................................................	10	21	1
.................................................UCAGUCAUAGCAGGCACUAUUA...................................................................................................................................................................................	24	22	1
...................................................AGUCAUAGCAGGCACUAUUAAUAU...............................................................................................................................................................................	2	24	1
...................................................AGUCAUAGCAGGCACUAUUAAUAUU..............................................................................................................................................................................	2	25	1
.....................................................UCAUAGCAGGCACUAUUAAUAU...............................................................................................................................................................................	1	22	1
......................................................CAUAGCAGGCACUAUUAAUAUU..............................................................................................................................................................................	1	22	1
.......................................................AUAGCAGGCACUAUUAAUA................................................................................................................................................................................	1	19	1
.......................................................AUAGCAGGCACUAUUAAUAUUU.............................................................................................................................................................................	12	22	1
.......................................................AUAGCAGGCACUAUUAAUAUU..............................................................................................................................................................................	2	21	1
........................................................UAGCAGGCACUAUUAAUAUUUC............................................................................................................................................................................	5	22	1
.......................................................................AUAUUUCUAAAGUAUGCUCUUCC............................................................................................................................................................	1	23	1
............................................................................UCUAAAGUAUGCUCUUCCAAU.........................................................................................................................................................	3	21	1
...............................................................................AAAGUAUGCUCUUCCAAUACUUAC...................................................................................................................................................	1	24	1
................................................................................AAGUAUGCUCUUCCAAUACUUACA..................................................................................................................................................	1	24	1
.........................................................................................................................................AUUUGCAAGUAUUGGAAGAGCUUA.........................................................................................	3	24	1
..........................................................................................................................................UUUGCAAGUAUUGGAAGAGCUUAC........................................................................................	1	24	1
..........................................................................................................................................UUUGCAAGUAUUGGAAGAGCU...........................................................................................	10	21	1
..........................................................................................................................................UUUGCAAGUAUUGGAAGAGCUUA.........................................................................................	4	23	1
...........................................................................................................................................UUGCAAGUAUUGGAAGAGCUUAC........................................................................................	1	23	1
...........................................................................................................................................UUGCAAGUAUUGGAAGAGCUUACU.......................................................................................	1	24	1
...........................................................................................................................................UUGCAAGUAUUGGAAGAGCUU..........................................................................................	2	21	1
............................................................................................................................................UGCAAGUAUUGGAAGAGCUUACUU......................................................................................	1	24	1
.............................................................................................................................................GCAAGUAUUGGAAGAGCUUACUUU.....................................................................................	4	24	1
..............................................................................................................................................CAAGUAUUGGAAGAGCUUACU.......................................................................................	1	21	1
..............................................................................................................................................CAAGUAUUGGAAGAGCUUACUUUA....................................................................................	12	24	1
..............................................................................................................................................CAAGUAUUGGAAGAGCUUACUU......................................................................................	2	22	1
..............................................................................................................................................CAAGUAUUGGAAGAGCUUACUUU.....................................................................................	5	23	1
...............................................................................................................................................AAGUAUUGGAAGAGCUUACUUU.....................................................................................	1	22	2
...............................................................................................................................................AAGUAUUGGAAGAGCUUACUUUA....................................................................................	1	23	2
...............................................................................................................................................AAGUAUUGGAAGAGCUUACUU......................................................................................	13	21	2
...............................................................................................................................................AAGUAUUGGAAGAGCUUACUUUAA...................................................................................	19	24	1
...............................................................................................................................................AAGUAUUGGAAGAGCUUACU.......................................................................................	2	20	2
................................................................................................................................................AGUAUUGGAAGAGCUUACUUUAAAU.................................................................................	1	25	1
................................................................................................................................................AGUAUUGGAAGAGCUUACUUUAAA..................................................................................	2	24	1
.................................................................................................................................................GUAUUGGAAGAGCUUACUUUAAA..................................................................................	1	23	1
..................................................................................................................................................UAUUGGAAGAGCUUACU.......................................................................................	1	17	2
..................................................................................................................................................UAUUGGAAGAGCUUACUUUA....................................................................................	1	20	2
..................................................................................................................................................UAUUGGAAGAGCUUACUUUAA...................................................................................	186	21	1
..................................................................................................................................................UAUUGGAAGAGCUUACUUUAAA..................................................................................	22	22	1
..................................................................................................................................................UAUUGGAAGAGCUUACUUUAAAUC................................................................................	4	24	1
...................................................................................................................................................AUUGGAAGAGCUUACUUUAAAUC................................................................................	1	23	1
...................................................................................................................................................AUUGGAAGAGCUUACUUUAA...................................................................................	12	20	1
...................................................................................................................................................AUUGGAAGAGCUUACUUUAAAU.................................................................................	2	22	1
...................................................................................................................................................AUUGGAAGAGCUUACUUUAAA..................................................................................	28	21	1
....................................................................................................................................................UUGGAAGAGCUUACUUUAA...................................................................................	1	19	1
....................................................................................................................................................UUGGAAGAGCUUACUUUAAAU.................................................................................	432	21	1
....................................................................................................................................................UUGGAAGAGCUUACUUUAAA..................................................................................	47	20	1
....................................................................................................................................................UUGGAAGAGCUUACUUUAAAUC................................................................................	8	22	1
.....................................................................................................................................................UGGAAGAGCUUACUUUAAA..................................................................................	3	19	2
.....................................................................................................................................................UGGAAGAGCUUACUUUAAAU.................................................................................	9	20	1
......................................................................................................................................................GGAAGAGCUUACUUUAA...................................................................................	1	17	2
......................................................................................................................................................GGAAGAGCUUACUUUAAAU.................................................................................	2	19	1
.........................................................................................................................................................................CUAUUAAUAGUGCUGCUAUGG............................................................	2	21	1
..........................................................................................................................................................................UAUUAAUAGUGCUGCUAUGGU...........................................................	3	21	1
.............................................................................................................................................................................UAAUAGUGCUGCUAUGGUUGAG.......................................................	1	22	1
..............................................................................................................................................................................AAUAGUGCUGCUAUGGUUGAG.......................................................	1	21	1
...............................................................................................................................................................................AUAGUGCUGCUAUGGUUGAGG......................................................	1	21	1
................................................................................................................................................................................UAGUGCUGCUAUGGUUGAGG......................................................	1	20	1
................................................................................................................................................................................UAGUGCUGCUAUGGUUGAGGC.....................................................	3	21	1
...................................................................................................................................................................................UGCUGCUAUGGUUGAGGCGAU..................................................	2	21	1
........................................................................................................................................................................................CUAUGGUUGAGGCGAUUGUUC.............................................	1	21	1
.........................................................................................................................................................................................UAUGGUUGAGGCGAUUGUUCUACA.........................................	1	24	1
.........................................................................................................................................................................................UAUGGUUGAGGCGAUUGUUCU............................................	7	21	1
...........................................................................................................................................................................................UGGUUGAGGCGAUUGUUCUACAUG.......................................	1	24	1
...........................................................................................................................................................................................UGGUUGAGGCGAUUGUUCUAC..........................................	3	21	2
............................................................................................................................................................................................GGUUGAGGCGAUUGUUCUACA.........................................	1	21	2
.............................................................................................................................................................................................GUUGAGGCGAUUGUUCUACAUG.......................................	12	22	1
.............................................................................................................................................................................................GUUGAGGCGAUUGUUCUACAUGGUU....................................	2	25	1
.............................................................................................................................................................................................GUUGAGGCGAUUGUUCUACAUGGU.....................................	3	24	1
..............................................................................................................................................................................................UUGAGGCGAUUGUUCUACAUGG......................................	1	22	1
..............................................................................................................................................................................................UUGAGGCGAUUGUUCUACAUG.......................................	163	21	1
..............................................................................................................................................................................................UUGAGGCGAUUGUUCUACAUGGUU....................................	3	24	1
...............................................................................................................................................................................................UGAGGCGAUUGUUCUACAUGGUUU...................................	1	24	1
...............................................................................................................................................................................................UGAGGCGAUUGUUCUACAUGG......................................	11	21	1
...............................................................................................................................................................................................UGAGGCGAUUGUUCUACAUG.......................................	5	20	2
................................................................................................................................................................................................GAGGCGAUUGUUCUACAUG.......................................	3	19	2
................................................................................................................................................................................................GAGGCGAUUGUUCUACAUGG......................................	3	20	1
.................................................................................................................................................................................................AGGCGAUUGUUCUACAUGGUUU...................................	1	22	1
.................................................................................................................................................................................................AGGCGAUUGUUCUACAUGGUUUC..................................	1	23	1
.................................................................................................................................................................................................AGGCGAUUGUUCUACAUGGUUUCC.................................	1	24	1
.................................................................................................................................................................................................AGGCGAUUGUUCUACAUGGUU....................................	16	21	1
..................................................................................................................................................................................................GGCGAUUGUUCUACAUGGUUU...................................	2	21	1
...................................................................................................................................................................................................GCGAUUGUUCUACAUGGUUUC..................................	2	21	1
....................................................................................................................................................................................................CGAUUGUUCUACAUGGUUUC..................................	1	20	1
....................................................................................................................................................................................................CGAUUGUUCUACAUGGUUUCC.................................	4	21	1
.....................................................................................................................................................................................................GAUUGUUCUACAUGGUUUCC.................................	1	20	1
.......................................................................................................................................................................................................UUGUUCUACAUGGUUUCCUCA..............................	2	21	2
..........................................................................................................................................................................................................UUCUACAUGGUUUCCUCAUAA...........................	1	21	2
..........................................................................................................................................................................................................UUCUACAUGGUUUCCUCAUAAC..........................	1	22	2
negative
>scaffold05884_79762_79829_+_novel-29
AAGUCUCCUUAAGGCUUCGUCAGCGGUUCAGAGAUUCUCUGAAUCCCUGACGAAGCCUUGAAUGCUGC
.(((....(((((((((((((((.(((((((((...))))))))).)))))))))))))))..))).. (-38.00)
..........AAGGCUUCGUCAGCGGUUCAGAGA..................................	2	24	1
.............GCUUCGUCAGCGGUUCAG.....................................	1	18	1
.............GCUUCGUCAGCGGUUCAGAG...................................	1	20	1
.............GCUUCGUCAGCGGUUCAGAGA..................................	1	21	1
.............GCUUCGUCAGCGGUUCAGAGAUU................................	1	23	1
.............GCUUCGUCAGCGGUUCAGAGAU.................................	2	22	1
..............CUUCGUCAGCGGUUCAGAGAUU................................	1	22	1
....................................CUCUGAAUCCCUGACGAAGCCU..........	3	22	1
.....................................UCUGAAUCCCUGACGAAGCCUU.........	2	22	1
.....................................UCUGAAUCCCUGACGAAGCCU..........	232	21	1
.....................................UCUGAAUCCCUGACGAAGC............	4	19	1
.....................................UCUGAAUCCCUGACGAAGCC...........	6	20	1
......................................CUGAAUCCCUGACGAAGCCU..........	1	20	1
......................................CUGAAUCCCUGACGAAGCCUUGAAU.....	1	25	1
.......................................UGAAUCCCUGACGAAGCCUUGAA......	1	23	1
.......................................UGAAUCCCUGACGAAGCCUUGAAU.....	3	24	1
negative
........AAUUCCGAAGCAGUCGCCAAGUC.....................................	1	23	1
>scaffold05890_126_236_-_novel-30
UGCUUUGAUCAACCUUUUUUAUAUCAUGCAUAAUUAAGAAAAUAAUUAUCAAUUUGAAUCUGAAAAUUAUCUUUUUAAUUAUGCAUGAUAUGAAAAAUAUGCUCAAAUCAC
((.(((((.((...((((((((((((((((((((((((((.((((((.(((.........))).)))))).))))))))))))))))))))))))))..)).))))).)). (-38.00)
.......AUCAACCUUUUUUAUAUCAUGCAU................................................................................	1	24	2
........UCAACCUUUUUUAUAUCAUGCAUA...............................................................................	3	24	2
...............UUUUUAUAUCAUGCAUAAUUA...........................................................................	14	21	3
................UUUUAUAUCAUGCAUAAUUAA..........................................................................	44	21	3
................UUUUAUAUCAUGCAUAAUUA...........................................................................	6	20	3
.................UUUAUAUCAUGCAUAAUUAAG.........................................................................	78	21	3
..................UUAUAUCAUGCAUAAUUAAGA........................................................................	3	21	3
..................UUAUAUCAUGCAUAAUUAAG.........................................................................	4	20	3
...................UAUAUCAUGCAUAAUUAAGA........................................................................	1	20	3
.....................UAUCAUGCAUAAUUAAGAAAA.....................................................................	1	21	2
.....................UAUCAUGCAUAAUUAAGAAAAUA...................................................................	1	23	2
.......................................................................UUUUUAAUUAUGCAUGAUAUGAA.................	1	23	2
.......................................................................UUUUUAAUUAUGCAUGAUAUGAAA................	1	24	2
.......................................................................UUUUUAAUUAUGCAUGAUAUG...................	18	21	2
........................................................................UUUUAAUUAUGCAUGAUAUGA..................	6	21	2
..........................................................................UUAAUUAUGCAUGAUAUGAAAAAU.............	3	24	2
..........................................................................UUAAUUAUGCAUGAUAUGAAA................	9	21	2
...........................................................................UAAUUAUGCAUGAUAUGAAAAAUA............	1	24	2
...........................................................................UAAUUAUGCAUGAUAUGAAA................	2	20	2
...........................................................................UAAUUAUGCAUGAUAUGAAAAAU.............	3	23	2
...........................................................................UAAUUAUGCAUGAUAUGAAAA...............	35	21	2
............................................................................AAUUAUGCAUGAUAUGAAAA...............	1	20	8
............................................................................AAUUAUGCAUGAUAUGAAAAAUA............	1	23	2
............................................................................AAUUAUGCAUGAUAUGAAAAAUAU...........	1	24	2
.............................................................................AUUAUGCAUGAUAUGAAAAAUAUG..........	3	24	2
................................................................................AUGCAUGAUAUGAAAAAUAUG..........	1	21	2
................................................................................AUGCAUGAUAUGAAAAAUAUGCUC.......	1	24	2
.......................................................................................AUAUGAAAAAUAUGCUCAAAUCAC	2	24	3
negative
ACGAAACUAGUUGGAAAAAAUAU........................................................................................	1	23	2
ACGAAACUAGUUGGAAAAAAUAUA.......................................................................................	3	24	2
.CGAAACUAGUUGGAAAAAAUAUAG......................................................................................	1	24	2
..GAAACUAGUUGGAAAAAAUAUAGU.....................................................................................	1	24	2
...AAACUAGUUGGAAAAAAUAU........................................................................................	1	20	2
.......UAGUUGGAAAAAAUAUAGUACGUA................................................................................	2	24	2
..........UUGGAAAAAAUAUAGUACGUAUUA.............................................................................	2	24	2
...........UGGAAAAAAUAUAGUACGUAUUAA............................................................................	4	24	2
...................AUAUAGUACGUAUUAAUUCUUUUA....................................................................	1	24	2
....................UAUAGUACGUAUUAAUUCUUUUAU...................................................................	1	24	2
....................UAUAGUACGUAUUAAUUCUUUU.....................................................................	1	22	2
.....................AUAGUACGUAUUAAUUCUUUUAUU..................................................................	1	24	2
......................UAGUACGUAUUAAUUCUUUUAUUA.................................................................	1	24	2
.......................AGUACGUAUUAAUUCUUUUAUUAA................................................................	1	24	2
.......................AGUACGUAUUAAUUCUUUUAU...................................................................	1	21	2
..........................................................................AAUUAAUACGUACUAUACUUU................	1	21	2
..........................................................................AAUUAAUACGUACUAUACUUUUUA.............	3	24	2
...........................................................................AUUAAUACGUACUAUACUUUUUAU............	1	24	2
............................................................................UUAAUACGUACUAUACUUUUUAU............	1	23	2
............................................................................UUAAUACGUACUAUACUUUUU..............	1	21	8
............................................................................UUAAUACGUACUAUACUUUUUAUA...........	4	24	2
.............................................................................UAAUACGUACUAUACUUUUUAUAC..........	1	24	2
................................................................................UACGUACUAUACUUUUUAUACGAG.......	1	24	2
................................................................................UACGUACUAUACUUUUUAU............	1	19	2
......................................................................................CUAUACUUUUUAUACGAGUUUAGU.	2	24	3
.........................................................................................UACUUUUUAUACGAGUUUAGU.	2	21	3
>scaffold07240_11314_11420_-_novel-38
AUUUAGAGGGAUUGGGGUUUCUUGUCGCUGGAGAAAUGGCACUAGCUACCAGCUGCUAGCUAGAGCCAUCCUCCAGCAACAAGACACCCUACAACUCCUCUGCUGCU
...((((((..(((((((.((((((.(((((((..(((((.(((((((.(....).))))))).))))).))))))).)))))).))))..)))..))))))..... (-57.10)
..........AUUGGGGUUUCUUGUCGCUGG............................................................................	1	21	1
.....................UUGUCGCUGGAGAAAUGGCACU................................................................	1	22	1
.....................UUGUCGCUGGAGAAAUGGCACUAGC.............................................................	1	25	1
.....................UUGUCGCUGGAGAAAUGGCAC.................................................................	15	21	1
......................UGUCGCUGGAGAAAUGGCA..................................................................	1	19	1
......................UGUCGCUGGAGAAAUGGCAC.................................................................	1	20	1
......................UGUCGCUGGAGAAAUGGCACUAGCU............................................................	2	25	1
......................UGUCGCUGGAGAAAUGGCACUA...............................................................	67	22	1
......................UGUCGCUGGAGAAAUGGCACU................................................................	7	21	1
.......................GUCGCUGGAGAAAUGGCACUA...............................................................	4	21	1
..............................................................GAGCCAUCCUCCAGCAACAAG........................	1	21	1
negative
>scaffold07290_137355_137549_+_novel-39
UUAGUCAAAUUUGCCCCUGAACUAUCAUUAAAAGGCCAAAUAAAACCAUCACUUGUAAAGAUUUAAGAGUGUGAGCGAUGCUCUUUUCAAUCUAUUGUAAGGAUUAAGAGUGAGCUAUGCUCUUUUCAAUCUAUUUAGCUUUAUUUGAGUUUAUUUGGCCUUUUAAUGAUAGUAUAGGGGUAAAUUUAUACCGAA
......(((((((((((((.((((((((((((((((((((((((....(((...((((((.....(((.((.(((((..((((((((.(((((.......))))).)))).))))..)))))....)).)))......)))))).))).)))))))))))))))))))))))).)))))))))))))........ (-78.10)
.............CCCCUGAACUAUCAUUAAAAG.................................................................................................................................................................	1	21	2
..............CCCUGAACUAUCAUUAAAAGGCC..............................................................................................................................................................	2	23	2
..............CCCUGAACUAUCAUUAAAAGGCCA.............................................................................................................................................................	4	24	2
...............CCUGAACUAUCAUUAAAAGGC...............................................................................................................................................................	1	21	2
...............CCUGAACUAUCAUUAAAAGGCCA.............................................................................................................................................................	1	23	2
................CUGAACUAUCAUUAAAAGGCC..............................................................................................................................................................	3	21	2
...........................................................................................................................................................UGGCCUUUUAAUGAUAGUAUA...................	1	21	1
................................................................................................................................................................UUUUAAUGAUAGUAUAGGGGU..............	12	21	1
.................................................................................................................................................................UUUAAUGAUAGUAUAGGGGUA.............	4	21	1
......................................................................................................................................................................UGAUAGUAUAGGGGUAAAUUUA.......	1	22	1
......................................................................................................................................................................UGAUAGUAUAGGGGUAAAUUU........	3	21	1
negative
..........AACGGGGACUUGAUAGUAAUU....................................................................................................................................................................	1	21	3
>scaffold07996_160667_160818_-_novel-40
UGGGAGGAAAUGGAGAGGGAGUUAGGAUUAUCGGAAGGUUAUGGGUGGGUGAGUGGAUAAGAUGACUAAUUGAUUGAUUUUCAUGGUUAGUAUUAUCUUACCCACACCACCCAUUCCAUAGGUUUCCGAUUAUUCCUCCCUCUCCUCGUCGC
...((.((...((((((((((...((((.((((((((.(((((((((((((.((((.((((((((((((((((.......)))..))))))..))))))).))))..)))))).))))))).)))))))).)))))))))))))))).)).. (-73.20)
UGGGAGGAAAUGGAGAGGGA....................................................................................................................................	1	20	1
............GAGAGGGAGUUAGGAUUAUCG.......................................................................................................................	1	21	1
............GAGAGGGAGUUAGGAUUAUCGG......................................................................................................................	1	22	1
............GAGAGGGAGUUAGGAUUAUCGGAA....................................................................................................................	223	24	1
............GAGAGGGAGUUAGGAUUAUCGGA.....................................................................................................................	9	23	1
.............AGAGGGAGUUAGGAUUAUCGG......................................................................................................................	1	21	1
.............AGAGGGAGUUAGGAUUAUCGGAA....................................................................................................................	19	23	1
.............AGAGGGAGUUAGGAUUAUCGGA.....................................................................................................................	2	22	1
.............AGAGGGAGUUAGGAUUAUCGGAAGG..................................................................................................................	5	25	1
.............AGAGGGAGUUAGGAUUAUCGGAAG...................................................................................................................	6	24	1
..............GAGGGAGUUAGGAUUAUCGGAA....................................................................................................................	1	22	1
..............GAGGGAGUUAGGAUUAUCGGA.....................................................................................................................	2	21	1
..............GAGGGAGUUAGGAUUAUCGGAAGG..................................................................................................................	4	24	1
...............AGGGAGUUAGGAUUAUCGGA.....................................................................................................................	1	20	1
................GGGAGUUAGGAUUAUCGGAAGGUUA...............................................................................................................	3	25	1
.................GGAGUUAGGAUUAUCGGAAGGUUAUGG............................................................................................................	1	27	1
..................GAGUUAGGAUUAUCGGAAGGU.................................................................................................................	1	21	1
..................GAGUUAGGAUUAUCGGAAGGUUAUG.............................................................................................................	1	25	1
..................GAGUUAGGAUUAUCGGAAGGUUA...............................................................................................................	21	23	1
..................GAGUUAGGAUUAUCGGAAGGUUAUGG............................................................................................................	4	26	1
..................GAGUUAGGAUUAUCGGAAGGUUAU..............................................................................................................	40	24	1
...................AGUUAGGAUUAUCGGAA....................................................................................................................	1	17	2
...................AGUUAGGAUUAUCGGAAGGUUAUGG............................................................................................................	1489	25	1
...................AGUUAGGAUUAUCGGAAGGUUAUG.............................................................................................................	257	24	1
...................AGUUAGGAUUAUCGGAAGGUU................................................................................................................	3	21	1
...................AGUUAGGAUUAUCGGAAGGUUAUGGG...........................................................................................................	3	26	1
...................AGUUAGGAUUAUCGGAAGGUUAU..............................................................................................................	42	23	1
...................AGUUAGGAUUAUCGGAAGGUUA...............................................................................................................	7	22	1
....................GUUAGGAUUAUCGGAAGGUUAUGG............................................................................................................	11	24	1
....................GUUAGGAUUAUCGGAAGGUUAUG.............................................................................................................	2	23	1
.....................UUAGGAUUAUCGGAAGGUUAUGG............................................................................................................	1	23	1
.....................UUAGGAUUAUCGGAAGGUUAUGGG...........................................................................................................	1	24	1
......................UAGGAUUAUCGGAAGGUUAU..............................................................................................................	1	20	1
..................................AAGGUUAUGGGUGGGUGAGUG.................................................................................................	1	21	1
...................................AGGUUAUGGGUGGGUGAGUGGAUA.............................................................................................	3	24	1
.....................................GUUAUGGGUGGGUGAGUGGAUA.............................................................................................	2	22	1
......................................UUAUGGGUGGGUGAGUGGAUA.............................................................................................	1	21	1
......................................UUAUGGGUGGGUGAGUGGAU..............................................................................................	15	20	1
.......................................UAUGGGUGGGUGAGUGGAUA.............................................................................................	1	20	1
.........................................UGGGUGGGUGAGUGGAUAA............................................................................................	1	19	2
.........................................UGGGUGGGUGAGUGGAUAAGA..........................................................................................	129	21	1
.........................................UGGGUGGGUGAGUGGAUAAGAU.........................................................................................	2	22	1
.........................................UGGGUGGGUGAGUGGAUAAGAUG........................................................................................	3	23	1
.........................................UGGGUGGGUGAGUGGAUAAG...........................................................................................	5	20	1
..........................................GGGUGGGUGAGUGGAUAAG...........................................................................................	1	19	1
..........................................GGGUGGGUGAGUGGAUAAGA..........................................................................................	29	20	1
..........................................GGGUGGGUGAGUGGAUAAGAU.........................................................................................	3	21	1
...........................................GGUGGGUGAGUGGAUAAGA..........................................................................................	1	19	1
............................................GUGGGUGAGUGGAUAAG...........................................................................................	1	17	2
............................................GUGGGUGAGUGGAUAAGAUGACUA....................................................................................	1	24	1
............................................GUGGGUGAGUGGAUAAGAUGACUAA...................................................................................	1	25	1
............................................GUGGGUGAGUGGAUAAGAUGACUAAUUGA...............................................................................	1	29	1
............................................GUGGGUGAGUGGAUAAGAUGAC......................................................................................	2	22	1
............................................GUGGGUGAGUGGAUAAGAUG........................................................................................	341	20	1
............................................GUGGGUGAGUGGAUAAGAU.........................................................................................	4	19	1
............................................GUGGGUGAGUGGAUAAGA..........................................................................................	5	18	2
............................................GUGGGUGAGUGGAUAAGAUGA.......................................................................................	83	21	1
...............................................................................................UCUUACCCACACCACCCAUUCC...................................	16	22	1
................................................................................................CUUACCCACACCACCCAUUCC...................................	1	21	1
.................................................................................................UUACCCACACCACCCAUUCC...................................	4	20	1
.................................................................................................UUACCCACACCACCCAUUCCAUA................................	58	23	1
.................................................................................................UUACCCACACCACCCAUUCCAU.................................	6	22	1
..................................................................................................UACCCACACCACCCAUUCCAU.................................	1	21	1
..................................................................................................UACCCACACCACCCAUUCCAUA................................	2	22	1
.....................................................................................................................AUAGGUUUCCGAUUAUUCCU...............	1	20	1
.....................................................................................................................AUAGGUUUCCGAUUAUUCCUC..............	2	21	1
.....................................................................................................................AUAGGUUUCCGAUUAUUCCUCC.............	5	22	1
.......................................................................................................................AGGUUUCCGAUUAUUCCUCCC............	1	21	2
negative
...........................................................................................................................AAGGCUAAUAAGGAGGGAGAG........	1	21	2
>scaffold08542_27109_27229_-_novel-44
CCUUUCCAGGCAAGGAAAGCUUUUCUUGACUGGAGCAAGAGUUCUUUCCUCCCAAUCUUCUGGUGGAUUAUUGCCGCUUUCCUCCUCUCCAGGCAAGGAAAGCUUUUCUUGACUGGAGCGA
.(.((((((.((((((((((((((((((.((((((...(((.......)))..........((.(((............))).)).)))))).)))))))))))))))))).)))))).). (-50.30)
....UCCAGGCAAGGAAAGCUUUUC................................................................................................	27	21	2
......CAGGCAAGGAAAGCUUUUC................................................................................................	1	19	3
...............AAAGCUUUUCUUGACUGGAGC.....................................................................................	5	21	2
................AAGCUUUUCUUGACUGGAGCA....................................................................................	19	21	1
................AAGCUUUUCUUGACUGGAGC.....................................................................................	9	20	2
.......................................................................................UCCAGGCAAGGAAAGCUUUUC.............	27	21	2
.........................................................................................CAGGCAAGGAAAGCUUUUC.............	1	19	3
..................................................................................................AAAGCUUUUCUUGACUGGAGC..	5	21	2
...................................................................................................AAGCUUUUCUUGACUGGAGC..	9	20	2
negative
>scaffold10241_178034_178193_+_novel-50
AAGUGCGAGAAUAUCCAGUAAUAGGUUGCCUAGCAACUUCUCAAGCUUCUCGAAACAGCCCUCAAUUUUCAGAAUAAUAAUGAGCUGAAAUUGAGGGCUGUUUCCAGAAGCUUGAGAAGUUGCUAUGCACCGUAUCACUCAAGGCUAAUCCACACCAUUU
..(((.(.((.((.(((((.((((((.((.((((((((((((((((((((.(((((((((((((((((.(((..((....))..)))))))))))))))))))).)))))))))))))))))))).))))).))).)))...)).)).))).)))..... (-80.70)
............................CCUAGCAACUUCUCAAGCUUC...............................................................................................................	1	21	2
.....................................UUCUCAAGCUUCUCGAAACAG......................................................................................................	2	21	2
......................................UCUCAAGCUUCUCGAAACAGCCC...................................................................................................	1	23	2
......................................UCUCAAGCUUCUCGAAACAGC.....................................................................................................	3	21	2
.......................................CUCAAGCUUCUCGAAACAGCC....................................................................................................	4	21	2
........................................UCAAGCUUCUCGAAACAGCC....................................................................................................	2	20	2
........................................UCAAGCUUCUCGAAACAGCCC...................................................................................................	9	21	2
.........................................CAAGCUUCUCGAAACAGC.....................................................................................................	1	18	2
.........................................CAAGCUUCUCGAAACAGCCCU..................................................................................................	6	21	2
..........................................AAGCUUCUCGAAACAGCC....................................................................................................	1	18	2
..........................................AAGCUUCUCGAAACAGCCCU..................................................................................................	1	20	2
..............................................UUCUCGAAACAGCCCUCAAUU.............................................................................................	1	21	2
......................................................................................GAAAUUGAGGGCUGUUUCCAGAAG..................................................	25	24	1
.......................................................................................AAAUUGAGGGCUGUUUCC.......................................................	1	18	2
.......................................................................................AAAUUGAGGGCUGUUUCCAGAA...................................................	1	22	2
.......................................................................................AAAUUGAGGGCUGUUUCCAGAAGC.................................................	11	24	2
.......................................................................................AAAUUGAGGGCUGUUUCCAGAAG..................................................	2	23	2
.......................................................................................AAAUUGAGGGCUGUUUCCAGA....................................................	27	21	2
........................................................................................AAUUGAGGGCUGUUUCCAGA....................................................	1	20	2
........................................................................................AAUUGAGGGCUGUUUCCAGAA...................................................	3	21	2
.........................................................................................AUUGAGGGCUGUUUCCAGAAG..................................................	3	21	2
..........................................................................................UUGAGGGCUGUUUCCAGAA...................................................	1	19	2
..........................................................................................UUGAGGGCUGUUUCCAGAAGCUUGA.............................................	1	25	2
..........................................................................................UUGAGGGCUGUUUCCAGAAGC.................................................	197	21	2
..........................................................................................UUGAGGGCUGUUUCCAGAAG..................................................	3	20	2
...........................................................................................UGAGGGCUGUUUCCAGAAGCU................................................	10	21	2
...........................................................................................UGAGGGCUGUUUCCAGAAGC.................................................	5	20	2
............................................................................................GAGGGCUGUUUCCAGAAGC.................................................	1	19	2
.............................................................................................AGGGCUGUUUCCAGAAGCUUG..............................................	19	21	2
.............................................................................................AGGGCUGUUUCCAGAAGCUUGA.............................................	4	22	2
................................................................................................GCUGUUUCCAGAAGCUUGAGAAGU........................................	1	24	2
.................................................................................................CUGUUUCCAGAAGCUUGAGAA..........................................	8	21	2
..................................................................................................UGUUUCCAGAAGCUUGAGAAG.........................................	11	21	2
......................................................................................................UCCAGAAGCUUGAGAAGUUGC.....................................	4	21	2
negative
.................................GUUGAAGAGUUCGAAGAGCUU..........................................................................................................	1	21	2
....................................GAAGAGUUCGAAGAGCUUUGU.......................................................................................................	1	21	2
............................................CGAAGAGCUUUGUCGGGAGUU...............................................................................................	2	21	2
.............................................................................................UCCCGACAAAGGUCUUCGAAC..............................................	1	21	2
>scaffold12301_237927_238086_+_novel-51
GCGUCCCCUUCUUUCAUGUGUACGUCGAGUUCUAUAUGGUCUGCGGUUACCACUUGUACCAUCACCUUCAGGAGCAGCAGGAUUAAUAUUUAGAUACAAGUGGUGAAGGUACAAGUGGUGACCGCAGACCAUAUAGAACUCGACGUCCACAUGAAAUAAG
.......(((.(((((((((.(((((((((((((((((((((((((((((((((((((((.(((((...........(..(((....)))..)........))))).))))))))))))))))))))))))))))))))))))))).))))))))).))) (-97.91)
...UCCCCUUCUUUCAUGUGUACGUCG.....................................................................................................................................	2	24	9
....CCCCUUCUUUCAUGUGUACGUCGA....................................................................................................................................	1	24	9
.....CCCUUCUUUCAUGUGUACGUCGA....................................................................................................................................	1	23	10
.....CCCUUCUUUCAUGUGUACGUCGAG...................................................................................................................................	1	24	10
......CCUUCUUUCAUGUGUACGUCG.....................................................................................................................................	1	21	11
......CCUUCUUUCAUGUGUACGUCGA....................................................................................................................................	4	22	11
......CCUUCUUUCAUGUGUACGUCGAGU..................................................................................................................................	7	24	11
.......CUUCUUUCAUGUGUACGUCGA....................................................................................................................................	1	21	11
........UUCUUUCAUGUGUACGUCGAGUUC................................................................................................................................	14	24	10
........UUCUUUCAUGUGUACGUCGAGU..................................................................................................................................	18	22	12
........UUCUUUCAUGUGUACGUCGAGUU.................................................................................................................................	2	23	12
........UUCUUUCAUGUGUACGUCGAG...................................................................................................................................	7	21	12
.........UCUUUCAUGUGUACGUCGAGUU.................................................................................................................................	19	22	12
.........UCUUUCAUGUGUACGUCGAG...................................................................................................................................	2	20	12
.........UCUUUCAUGUGUACGUCGAGUUC................................................................................................................................	2	23	10
.........UCUUUCAUGUGUACGUCGAGUUCU...............................................................................................................................	2	24	10
.........UCUUUCAUGUGUACGUCGAGU..................................................................................................................................	46	21	12
..........CUUUCAUGUGUACGUCGAGU..................................................................................................................................	1	20	12
..........CUUUCAUGUGUACGUCGAGUUCU...............................................................................................................................	1	23	10
..........CUUUCAUGUGUACGUCGAGUUC................................................................................................................................	2	22	10
..........CUUUCAUGUGUACGUCGAGUU.................................................................................................................................	7	21	12
...........UUUCAUGUGUACGUCGAGUU.................................................................................................................................	1	20	14
...........UUUCAUGUGUACGUCGAGUUCUA..............................................................................................................................	1	23	11
...........UUUCAUGUGUACGUCGAGUUC................................................................................................................................	17	21	11
............UUCAUGUGUACGUCGAGUUCUAUA............................................................................................................................	1	24	13
............UUCAUGUGUACGUCGAGUUC................................................................................................................................	2	20	14
............UUCAUGUGUACGUCGAGUUCUA..............................................................................................................................	2	22	14
............UUCAUGUGUACGUCGAGUUCU...............................................................................................................................	6	21	14
.............UCAUGUGUACGUCGAGUUC................................................................................................................................	1	19	14
.............UCAUGUGUACGUCGAGUUCUA..............................................................................................................................	8	21	14
..............CAUGUGUACGUCGAGUUCUAU.............................................................................................................................	2	21	13
...............AUGUGUACGUCGAGUUC................................................................................................................................	1	17	14
................UGUGUACGUCGAGUUCUAUAUGGU........................................................................................................................	2	24	6
..................UGUACGUCGAGUUCUAUAUGG.........................................................................................................................	1	21	13
...................GUACGUCGAGUUCUAUAUGGUC.......................................................................................................................	1	22	7
....................UACGUCGAGUUCUAUAUGGUC.......................................................................................................................	10	21	7
........................UCGAGUUCUAUAUGGUCUGCGGU.................................................................................................................	1	23	4
........................UCGAGUUCUAUAUGGUCUGCGGUU................................................................................................................	3	24	4
.........................CGAGUUCUAUAUGGUCUGCGGUU................................................................................................................	1	23	4
.........................CGAGUUCUAUAUGGUCUGCGGU.................................................................................................................	2	22	4
.........................CGAGUUCUAUAUGGUCUGCGG..................................................................................................................	4	21	4
..........................GAGUUCUAUAUGGUCUGCGG..................................................................................................................	1	20	4
..........................GAGUUCUAUAUGGUCUGCGGU.................................................................................................................	2	21	4
..........................GAGUUCUAUAUGGUCUGCGGUUAC..............................................................................................................	2	24	4
..........................GAGUUCUAUAUGGUCUGCGGUU................................................................................................................	6	22	4
...........................AGUUCUAUAUGGUCUGCGGUUAC..............................................................................................................	2	23	4
...........................AGUUCUAUAUGGUCUGCGGUUACC.............................................................................................................	25	24	4
...........................AGUUCUAUAUGGUCUGCGGUU................................................................................................................	4	21	4
............................GUUCUAUAUGGUCUGCGGUUACC.............................................................................................................	3	23	4
............................GUUCUAUAUGGUCUGCGGUUAC..............................................................................................................	4	22	4
.............................UUCUAUAUGGUCUGCGGUUACC.............................................................................................................	23	22	4
.............................UUCUAUAUGGUCUGCGGUUAC..............................................................................................................	7	21	4
..............................UCUAUAUGGUCUGCGGUUA...............................................................................................................	1	19	4
..............................UCUAUAUGGUCUGCGGUUACCACU..........................................................................................................	1	24	4
..............................UCUAUAUGGUCUGCGGUUACC.............................................................................................................	208	21	4
..............................UCUAUAUGGUCUGCGGUUAC..............................................................................................................	4	20	4
...............................CUAUAUGGUCUGCGGUUACC.............................................................................................................	2	20	4
...............................CUAUAUGGUCUGCGGUUACCA............................................................................................................	20	21	4
................................UAUAUGGUCUGCGGUUACCACU..........................................................................................................	1	22	4
................................UAUAUGGUCUGCGGUUACC.............................................................................................................	4	19	4
................................UAUAUGGUCUGCGGUUACCAC...........................................................................................................	4	21	4
.................................AUAUGGUCUGCGGUUACCAC...........................................................................................................	1	20	4
.................................AUAUGGUCUGCGGUUACCACUUGU.......................................................................................................	1	24	4
.................................AUAUGGUCUGCGGUUACCACU..........................................................................................................	3	21	4
...................................AUGGUCUGCGGUUACCACUUG........................................................................................................	2	21	4
....................................UGGUCUGCGGUUACCACUUGU.......................................................................................................	1	21	4
......................................GUCUGCGGUUACCACUUGUAC.....................................................................................................	1	21	4
..............................................................CACCUUCAGGAGCAGCAGGAUUAA..........................................................................	1	24	3
..................................................................UUCAGGAGCAGCAGGAUUAAU.........................................................................	1	21	6
..................................................................UUCAGGAGCAGCAGGAUUAAUAUU......................................................................	1	24	6
...................................................................................UAAUAUUUAGAUACAAGUGGUGAA.....................................................	1	24	1
.......................................................................................................UGAAGGUACAAGUGGUGACCGCAG.................................	1	24	2
.........................................................................................................AAGGUACAAGUGGUGACCGCAG.................................	1	22	3
..............................................................................................................ACAAGUGGUGACCGCAGACCA.............................	3	21	4
...............................................................................................................CAAGUGGUGACCGCAGACCAUAUA.........................	1	24	4
................................................................................................................AAGUGGUGACCGCAGACCAUA...........................	1	21	4
.................................................................................................................AGUGGUGACCGCAGACCAUAU..........................	1	21	4
.................................................................................................................AGUGGUGACCGCAGACCAUAUAGA.......................	2	24	4
...................................................................................................................UGGUGACCGCAGACCAUAUAGAAC.....................	1	24	4
....................................................................................................................GGUGACCGCAGACCAUAUAGAACU....................	1	24	4
.....................................................................................................................GUGACCGCAGACCAUAUAGAA......................	4	21	4
......................................................................................................................UGACCGCAGACCAUAUAG........................	1	18	4
......................................................................................................................UGACCGCAGACCAUAUAGAA......................	1	20	4
......................................................................................................................UGACCGCAGACCAUAUAGA.......................	2	19	4
......................................................................................................................UGACCGCAGACCAUAUAGAACU....................	2	22	4
......................................................................................................................UGACCGCAGACCAUAUAGAAC.....................	431	21	4
.......................................................................................................................GACCGCAGACCAUAUAGAAC.....................	6	20	4
........................................................................................................................ACCGCAGACCAUAUAGAAC.....................	3	19	4
.........................................................................................................................CCGCAGACCAUAUAGAAC.....................	2	18	4
..........................................................................................................................CGCAGACCAUAUAGAACU....................	1	18	4
..............................................................................................................................GACCAUAUAGAACUCGACGUCCAC..........	1	24	6
................................................................................................................................CCAUAUAGAACUCGACGUCCAC..........	2	22	19
................................................................................................................................CCAUAUAGAACUCGACGUCCA...........	4	21	21
.................................................................................................................................CAUAUAGAACUCGACGUCCAC..........	1	21	22
.................................................................................................................................CAUAUAGAACUCGACGUCCACAUG.......	2	24	18
.................................................................................................................................CAUAUAGAACUCGACGUCCACA.........	7	22	21
..................................................................................................................................AUAUAGAACUCGACGUCCACAU........	1	22	23
..................................................................................................................................AUAUAGAACUCGACGUCCACAUG.......	1	23	19
..................................................................................................................................AUAUAGAACUCGACGUCCACA.........	3	21	23
...................................................................................................................................UAUAGAACUCGACGUCCACAU........	1	21	24
...................................................................................................................................UAUAGAACUCGACGUCCACAUGAA.....	8	24	20
....................................................................................................................................AUAGAACUCGACGUCCACAUGA......	1	22	20
....................................................................................................................................AUAGAACUCGACGUCCACAUGAA.....	1	23	20
....................................................................................................................................AUAGAACUCGACGUCCACAUGAAA....	11	24	15
.....................................................................................................................................UAGAACUCGACGUCCACAUGAAA....	1	23	15
.....................................................................................................................................UAGAACUCGACGUCCACAUGA......	2	21	21
.....................................................................................................................................UAGAACUCGACGUCCACAUGAA.....	4	22	21
......................................................................................................................................AGAACUCGACGUCCACAUGA......	1	20	21
......................................................................................................................................AGAACUCGACGUCCACAUGAA.....	2	21	21
.........................................................................................................................................ACUCGACGUCCACAUGAAAUAA.	1	22	5
negative
.GCAGGGGAAGAAAGUACA.............................................................................................................................................	1	18	17
.GCAGGGGAAGAAAGUACACAUGCA.......................................................................................................................................	1	24	9
.GCAGGGGAAGAAAGUACAC............................................................................................................................................	4	19	17
..CAGGGGAAGAAAGUACACAUGCAG......................................................................................................................................	1	24	9
......GGAAGAAAGUACACAUGCAGCUC...................................................................................................................................	1	23	11
...........................UCAAGAUAUACCAGACGC...................................................................................................................	1	18	4
............................CAAGAUAUACCAGACGCC..................................................................................................................	2	18	4
............................CAAGAUAUACCAGACGCCA.................................................................................................................	3	19	4
.............................................................AGUGGAAGUCCUCGUCGUCCUAAU...........................................................................	1	24	3
...................................................................................................................ACCACUGGCGUCUGGUAUAUCUUG.....................	1	24	4
....................................................................................................................CCACUGGCGUCUGGUAUAUCU.......................	1	21	4
....................................................................................................................CCACUGGCGUCUGGUAUAUCUU......................	1	22	4
....................................................................................................................CCACUGGCGUCUGGUAUAUCUUGA....................	6	24	4
......................................................................................................................ACUGGCGUCUGGUAUAUCUUGAGC..................	1	24	4
......................................................................................................................ACUGGCGUCUGGUAUAUCUUG.....................	1	21	4
.......................................................................................................................CUGGCGUCUGGUAUAUCUUGAGCU.................	2	24	4
........................................................................................................................UGGCGUCUGGUAUAUCUUGAGCU.................	1	23	4
........................................................................................................................UGGCGUCUGGUAUAUCUUGAGC..................	2	22	4
........................................................................................................................UGGCGUCUGGUAUAUCUUGAG...................	2	21	4
.........................................................................................................................GGCGUCUGGUAUAUCUUGAG...................	1	20	4
.........................................................................................................................GGCGUCUGGUAUAUCUUGAGC..................	4	21	4
................................................................................................................................GGUAUAUCUUGAGCUGCAGGU...........	3	21	21
.................................................................................................................................GUAUAUCUUGAGCUGCAGGUGU.........	1	22	21
..................................................................................................................................UAUAUCUUGAGCUGCAGGU...........	1	19	27
...................................................................................................................................AUAUCUUGAGCUGCAGGUGUAC.......	5	22	20
....................................................................................................................................UAUCUUGAGCUGCAGGUGUAC.......	2	21	20
.....................................................................................................................................AUCUUGAGCUGCAGGUGUACU......	2	21	21
.....................................................................................................................................AUCUUGAGCUGCAGGUGUACUU.....	2	22	21
......................................................................................................................................UCUUGAGCUGCAGGUGUA........	1	18	25
.......................................................................................................................................CUUGAGCUGCAGGUGUAC.......	1	18	21
.......................................................................................................................................CUUGAGCUGCAGGUGUACUU.....	2	20	21
.......................................................................................................................................CUUGAGCUGCAGGUGUACUUU....	7	21	15
........................................................................................................................................UUGAGCUGCAGGUGUACUUU....	3	20	18
.........................................................................................................................................UGAGCUGCAGGUGUACUUU....	1	19	18
..........................................................................................................................................GAGCUGCAGGUGUACUUU....	1	18	18
>scaffold04043_391309_391458_-_novel-52
AGAUAGAGAGCUACUGGAAGUUGUAGGAAUGGGCGGUUUGGGAAAAAAUCAUAUACAUAAAUACGAUAACAGAUUACGUCGAAAAUCAAAUUAAGUGUAUACAAGUUUUCUUCCCAAUGUCGCCCAUUCCGAUGAUUUCCAGAAGCUCCU
....((.(((((.((((((((..(.((((((((((..((((((((((((..(((((((......(((....(((...)))....))).......)))))))...))))).)))))))...)))))))))).)..)))))))).))))))) (-59.32)
AGAUAGAGAGCUACUGGAAGUUGUA.............................................................................................................................	1	25	1
........AGCUACUGGAAGUUGUAGGAA.........................................................................................................................	1	21	1
.............CUGGAAGUUGUAGGAAUGGGC....................................................................................................................	16	21	1
..............UGGAAGUUGUAGGAAUGGGC....................................................................................................................	1	20	1
..............UGGAAGUUGUAGGAAUGGGCG...................................................................................................................	1	21	1
................GAAGUUGUAGGAAUGGGCGGU.................................................................................................................	2	21	1
................GAAGUUGUAGGAAUGGGCGGUU................................................................................................................	2	22	1
.................AAGUUGUAGGAAUGGGCG...................................................................................................................	1	18	1
..................AGUUGUAGGAAUGGGCGGUU................................................................................................................	1	20	1
..................AGUUGUAGGAAUGGGCGGUUUGG.............................................................................................................	2	23	1
..................AGUUGUAGGAAUGGGCGGUUU...............................................................................................................	4	21	1
.......................UAGGAAUGGGCGGUUUGGGAAA.........................................................................................................	14	22	1
.......................UAGGAAUGGGCGGUUUGGGAAAA........................................................................................................	20	23	1
.......................UAGGAAUGGGCGGUUUGGGAA..........................................................................................................	24	21	1
.......................UAGGAAUGGGCGGUUUGGGA...........................................................................................................	7	20	1
........................AGGAAUGGGCGGUUUGGGAAAAAA......................................................................................................	1	24	1
........................AGGAAUGGGCGGUUUGGGAA..........................................................................................................	14	20	1
........................AGGAAUGGGCGGUUUGGGAAA.........................................................................................................	219	21	1
........................AGGAAUGGGCGGUUUGGGAAAA........................................................................................................	244	22	1
........................AGGAAUGGGCGGUUUGGGAAAAA.......................................................................................................	3	23	1
.........................GGAAUGGGCGGUUUGGGAAAA........................................................................................................	22241	21	1
.........................GGAAUGGGCGGUUUGGGAA..........................................................................................................	32	19	1
.........................GGAAUGGGCGGUUUGGG............................................................................................................	5	17	2
.........................GGAAUGGGCGGUUUGGGAAAAAA......................................................................................................	5	23	1
.........................GGAAUGGGCGGUUUGGGAAA.........................................................................................................	6157	20	1
.........................GGAAUGGGCGGUUUGGGA...........................................................................................................	8	18	1
.........................GGAAUGGGCGGUUUGGGAAAAA.......................................................................................................	93	22	1
..........................GAAUGGGCGGUUUGGGAAAA........................................................................................................	1077	20	1
..........................GAAUGGGCGGUUUGGGAAAAA.......................................................................................................	3	21	1
..........................GAAUGGGCGGUUUGGGAAA.........................................................................................................	300	19	1
..........................GAAUGGGCGGUUUGGGAA..........................................................................................................	6	18	1
...........................AAUGGGCGGUUUGGGAAAAAAU.....................................................................................................	11	22	1
...........................AAUGGGCGGUUUGGGAAAAAA......................................................................................................	136	21	1
...........................AAUGGGCGGUUUGGGAAA.........................................................................................................	24	18	1
...........................AAUGGGCGGUUUGGGAAAAA.......................................................................................................	4	20	1
...........................AAUGGGCGGUUUGGGAAAA........................................................................................................	45	19	1
...........................AAUGGGCGGUUUGGGAA..........................................................................................................	5	17	1
............................AUGGGCGGUUUGGGAAAAAAU.....................................................................................................	2	21	1
............................AUGGGCGGUUUGGGAAA.........................................................................................................	3	17	2
............................AUGGGCGGUUUGGGAAAAAA......................................................................................................	3	20	1
............................AUGGGCGGUUUGGGAAAA........................................................................................................	7	18	1
.............................UGGGCGGUUUGGGAAAA........................................................................................................	7	17	2
.............................................................UACGAUAACAGAUUACGUCGA....................................................................	1	21	1
...................................................................AACAGAUUACGUCGAAAAUCAAAU...........................................................	1	24	1
.........................................................................................AUUAAGUGUAUACAAGUUUU.........................................	2	20	1
............................................................................................................UCUUCCCAAUGUCGCCCAUUCC....................	2	22	1
.............................................................................................................CUUCCCAAUGUCGCCCAUUCCGA..................	15	23	1
..............................................................................................................UUCCCAAUGUCGCCCAU.......................	1	17	1
..............................................................................................................UUCCCAAUGUCGCCCAUU......................	1	18	1
..............................................................................................................UUCCCAAUGUCGCCCAUUCCGAU.................	1	23	1
..............................................................................................................UUCCCAAUGUCGCCCAUUCCG...................	2	21	1
..............................................................................................................UUCCCAAUGUCGCCCAUUCCGA..................	830	22	1
...............................................................................................................UCCCAAUGUCGCCCAUUCCGA..................	50	21	1
.................................................................................................................CCAAUGUCGCCCAUUCCGA..................	5	19	1
...................................................................................................................AAUGUCGCCCAUUCCGA..................	1	17	1
.......................................................................................................................UCGCCCAUUCCGAUGAUUUCCA.........	1	22	1
...............................................................................................................................UCCGAUGAUUUCCAGAAGCUCC.	1	22	1
...............................................................................................................................UCCGAUGAUUUCCAGAAGC....	2	19	1
...............................................................................................................................UCCGAUGAUUUCCAGAAGCUC..	2	21	1
................................................................................................................................CCGAUGAUUUCCAGAAGCUCC.	3	21	1
.................................................................................................................................CGAUGAUUUCCAGAAGCUCCU	1	21	1
negative
.......................................................................................................UCAAAAGAAGGGUUACAGCGGGUA.......................	1	24	1
............................................................................................................AGAAGGGUUACAGCGGGUAAGG....................	1	22	1
.....................................................................................................................ACAGCGGGUAAGGCUAC................	1	17	2
>scaffold03264_387326_387485_-_novel-53
AUUUGGGUUGGUGUGAUAGGGAAAAGGAAGAUGGAGGGCAUGAAAUUUCUGGUAGUGGGCGGCUUGGUGAAGGUAAUUUCUCUGAUUUUCUUACCAACUCCGCCCAUUCCGGUGAUUUCCUGCGUUUCCCCCCUUUCCCUUCUCUCCUCUUCUCCAACUA
.....((((((.(.((.((((((..(((((..((((((((.((((((.((((.(((((((((.(((((((.((.((((.....)))).)))))))))..))))))))))))).)))))).))).)))))...)))))..))))))..))..).)))))). (-64.30)
...................GGAAAAGGAAGAUGGAGGGCAUGA.....................................................................................................................	1	24	1
....................GAAAAGGAAGAUGGAGGGCAUGA.....................................................................................................................	1	23	1
.....................AAAAGGAAGAUGGAGGGCA........................................................................................................................	1	19	1
.....................AAAAGGAAGAUGGAGGGCAUGA.....................................................................................................................	106	22	1
.....................AAAAGGAAGAUGGAGGGCAUG......................................................................................................................	13	21	1
.....................AAAAGGAAGAUGGAGGGCAUGAA....................................................................................................................	3	23	1
.....................AAAAGGAAGAUGGAGGGCAU.......................................................................................................................	4	20	1
......................AAAGGAAGAUGGAGGGCAUGA.....................................................................................................................	2	21	1
...........................AAGAUGGAGGGCAUGAAAUUUC...............................................................................................................	1	22	1
...........................AAGAUGGAGGGCAUGAAAUUUCU..............................................................................................................	4	23	1
........................................UGAAAUUUCUGGUAGUGGGCGG..................................................................................................	9	22	1
...........................................AAUUUCUGGUAGUGGGCGGCUU...............................................................................................	41	22	1
............................................AUUUCUGGUAGUGGGCGGCUU...............................................................................................	1	21	1
..................................................GGUAGUGGGCGGCUUGGUGAAGG.......................................................................................	18	23	1
..................................................GGUAGUGGGCGGCUUGGUGAAG........................................................................................	4	22	1
............................................................................UUUCUCUGAUUUUCUUACCAACU.............................................................	1	23	1
..........................................................................................UUACCAACUCCGCCCAUUCCGG................................................	3	22	1
negative
>scaffold03581_762705_762813_-_novel-54
UAAGAAUGGCAGCCAUUGUUCACUCUCCCUAAAGGCUUCAACCAAUUUGUGGACUACACAAAGCUUGAUGCCUUAAGGGAGAGUGGAUAAAAGCUGUCAUGAUUUUUGC
.....((((((((..(((((((((((((((.(((((.((((....((((((.....))))))..)))).))))).)))))))))))))))..))))))))......... (-55.50)
.............CAUUGUUCACUCUCCCUAAA............................................................................	1	20	1
.............CAUUGUUCACUCUCCCUAAAG...........................................................................	3	21	1
..................UUCACUCUCCCUAAAGGCUUC......................................................................	3	21	1
...................UCACUCUCCCUAAAGGCUUC......................................................................	2	20	1
....................CACUCUCCCUAAAGGCUUCAAC...................................................................	7	22	1
.....................ACUCUCCCUAAAGGCUU.......................................................................	1	17	1
.....................ACUCUCCCUAAAGGCUUC......................................................................	1	18	1
.....................ACUCUCCCUAAAGGCUUCAACC..................................................................	2	22	1
.....................ACUCUCCCUAAAGGCUUCAA....................................................................	29	20	1
.....................ACUCUCCCUAAAGGCUUCAAC...................................................................	3684	21	1
.....................ACUCUCCCUAAAGGCUUCA.....................................................................	4	19	1
......................CUCUCCCUAAAGGCUUCAA....................................................................	1	19	1
......................CUCUCCCUAAAGGCUUCAAC...................................................................	116	20	1
......................CUCUCCCUAAAGGCUUCAACC..................................................................	2	21	1
.......................UCUCCCUAAAGGCUUCAAC...................................................................	7	19	1
........................CUCCCUAAAGGCUUCAAC...................................................................	3	18	1
.........................UCCCUAAAGGCUUCAAC...................................................................	5	17	1
................................AGGCUUCAACCAAUUUGUGGACUA.....................................................	1	24	1
................................................GUGGACUACACAAAGCUUGAUGCC.....................................	1	24	1
..............................................................GCUUGAUGCCUUAAGGGAGAGUGG.......................	1	24	1
...............................................................CUUGAUGCCUUAAGGGAGAGU.........................	3	21	1
................................................................UUGAUGCCUUAAGGGAGAGUGG.......................	2	22	1
.................................................................UGAUGCCUUAAGGGAGA...........................	1	17	2
.................................................................UGAUGCCUUAAGGGAGAGUGGA......................	10	22	1
.................................................................UGAUGCCUUAAGGGAGAGUGG.......................	2528	21	1
.................................................................UGAUGCCUUAAGGGAGAG..........................	3	18	1
.................................................................UGAUGCCUUAAGGGAGAGU.........................	5	19	1
.................................................................UGAUGCCUUAAGGGAGAGUG........................	8	20	1
..................................................................GAUGCCUUAAGGGAGAGUGG.......................	82	20	1
...................................................................AUGCCUUAAGGGAGAGUGG.......................	1	19	1
....................................................................UGCCUUAAGGGAGAGUGGAUA....................	15	21	1
.....................................................................GCCUUAAGGGAGAGUGGAUA....................	1	20	1
......................................................................CCUUAAGGGAGAGUGGAUAAA..................	2	21	1
.......................................................................CUUAAGGGAGAGUGGAUAA...................	1	19	1
.......................................................................CUUAAGGGAGAGUGGAUAAAAG................	1	22	1
.......................................................................CUUAAGGGAGAGUGGAUAAA..................	14	20	1
.......................................................................CUUAAGGGAGAGUGGAUAAAAGC...............	4	23	1
.......................................................................CUUAAGGGAGAGUGGAUAAAA.................	48	21	1
........................................................................UUAAGGGAGAGUGGAUAAAAGCU..............	1	23	1
........................................................................UUAAGGGAGAGUGGAUAAA..................	2	19	1
........................................................................UUAAGGGAGAGUGGAUAAAAGC...............	311	22	1
........................................................................UUAAGGGAGAGUGGAUAAAA.................	5	20	1
........................................................................UUAAGGGAGAGUGGAUAAAAG................	61	21	1
.........................................................................UAAGGGAGAGUGGAUAAA..................	1	18	1
.........................................................................UAAGGGAGAGUGGAUAAAA.................	1	19	1
.........................................................................UAAGGGAGAGUGGAUAAAAGCU..............	11	22	1
.........................................................................UAAGGGAGAGUGGAUAAAAGC...............	300	21	1
.........................................................................UAAGGGAGAGUGGAUAAAAG................	7	20	1
..........................................................................AAGGGAGAGUGGAUAAAAGC...............	13	20	1
...........................................................................AGGGAGAGUGGAUAAAAGC...............	1	19	1
...........................................................................AGGGAGAGUGGAUAAAAGCUGUC...........	1	23	1
...........................................................................AGGGAGAGUGGAUAAAAGCUGUCA..........	3	24	1
............................................................................GGGAGAGUGGAUAAAAGCUGUCA..........	1	23	1
.................................................................................AGUGGAUAAAAGCUGUCAUG........	1	20	1
.................................................................................AGUGGAUAAAAGCUGUCAUGA.......	2	21	1
negative
>scaffold03604_533082_533222_-_novel-55
GGGAAAGGGAGAGGGGUUGCUGGGAGCUAUGGGUAUGGGGGGAUUGGGCAAAAUUGCUUGGCUUUGUUUAUUAGCAGAGGCUAAAGCUGAUUUUUCCCAAGACCUCCCAUACCAGUGGCCUCCAGCUGUUUCCUCCCCUUC
....(((((.((((((..(((((..(((((.(((((((((((.(((((.(((((((((((((((((((....)))))).))).)))).)))))).)))))..))))))))))).)))))..)))))...))))))))))). (-79.00)
...AAAGGGAGAGGGGUUGCUGGG.....................................................................................................................	1	21	1
....AAGGGAGAGGGGUUGCUGGGA....................................................................................................................	1	21	1
.....AGGGAGAGGGGUUGCUGGGAG...................................................................................................................	1	21	1
........GAGAGGGGUUGCUGGGAG...................................................................................................................	1	18	1
........GAGAGGGGUUGCUGGGAGCUAUG..............................................................................................................	10	23	1
........GAGAGGGGUUGCUGGGAGCUAUGG.............................................................................................................	3	24	1
........GAGAGGGGUUGCUGGGAGCUAUGGG............................................................................................................	5	25	1
........GAGAGGGGUUGCUGGGAGCUAU...............................................................................................................	9	22	1
.........AGAGGGGUUGCUGGGAGCUAUGGG............................................................................................................	4	24	1
...................CUGGGAGCUAUGGGUAUGGGG.....................................................................................................	1	21	1
............................AUGGGUAUGGGGGGAUUGGG.............................................................................................	1	20	1
.............................UGGGUAUGGGGGGAUUGGGCAA..........................................................................................	1	22	1
.............................UGGGUAUGGGGGGAUUGGGCAAAAUU......................................................................................	1	26	1
.............................UGGGUAUGGGGGGAUUGGGC............................................................................................	2	20	1
.............................UGGGUAUGGGGGGAUUGGGCAAAAU.......................................................................................	2	25	1
.............................UGGGUAUGGGGGGAUUGGGCA...........................................................................................	23	21	1
.............................UGGGUAUGGGGGGAUUGGGCAAAA........................................................................................	5	24	1
..............................GGGUAUGGGGGGAUUGGGC............................................................................................	1	19	1
..............................GGGUAUGGGGGGAUUGGGCA...........................................................................................	1	20	1
...............................GGUAUGGGGGGAUUGGGCAAA.........................................................................................	129	21	1
...............................GGUAUGGGGGGAUUGGGCAAAAU.......................................................................................	2	23	1
...............................GGUAUGGGGGGAUUGGGCA...........................................................................................	20	19	1
...............................GGUAUGGGGGGAUUGGGC............................................................................................	4	18	1
...............................GGUAUGGGGGGAUUGGGCAA..........................................................................................	84	20	1
...............................GGUAUGGGGGGAUUGGGCAAAA........................................................................................	9	22	1
................................GUAUGGGGGGAUUGGGCA...........................................................................................	1	18	1
................................GUAUGGGGGGAUUGGGCAAA.........................................................................................	21	20	1
................................GUAUGGGGGGAUUGGGCAAAA........................................................................................	21	21	1
................................GUAUGGGGGGAUUGGGCAA..........................................................................................	5	19	1
................................GUAUGGGGGGAUUGGGCAAAAU.......................................................................................	5	22	1
.................................UAUGGGGGGAUUGGGCAAAAUUG.....................................................................................	11	23	1
.................................UAUGGGGGGAUUGGGCAAAAUUGC....................................................................................	14	24	1
.................................UAUGGGGGGAUUGGGCA...........................................................................................	15	17	1
.................................UAUGGGGGGAUUGGGCAAA.........................................................................................	17	19	1
.................................UAUGGGGGGAUUGGGCAAAA........................................................................................	223	20	1
.................................UAUGGGGGGAUUGGGCAAAAU.......................................................................................	35347	21	1
.................................UAUGGGGGGAUUGGGCAAAAUUGCU...................................................................................	6	25	1
.................................UAUGGGGGGAUUGGGCAA..........................................................................................	7	18	1
.................................UAUGGGGGGAUUGGGCAAAAUU......................................................................................	895	22	1
..................................AUGGGGGGAUUGGGCAA..........................................................................................	1	17	1
..................................AUGGGGGGAUUGGGCAAAA........................................................................................	12	19	1
..................................AUGGGGGGAUUGGGCAAA.........................................................................................	2	18	1
..................................AUGGGGGGAUUGGGCAAAAUUG.....................................................................................	2	22	1
..................................AUGGGGGGAUUGGGCAAAAUUGCUU..................................................................................	2	25	1
..................................AUGGGGGGAUUGGGCAAAAUU......................................................................................	226	21	1
..................................AUGGGGGGAUUGGGCAAAAU.......................................................................................	2261	20	1
..................................AUGGGGGGAUUGGGCAAAAUUGC....................................................................................	67	23	1
..................................AUGGGGGGAUUGGGCAAAAUUGCU...................................................................................	89	24	1
...................................UGGGGGGAUUGGGCAAAA........................................................................................	1	18	1
...................................UGGGGGGAUUGGGCAAAAU.......................................................................................	110	19	1
...................................UGGGGGGAUUGGGCAAAAUU......................................................................................	2	20	1
...................................UGGGGGGAUUGGGCAAAAUUGC....................................................................................	2	22	1
...................................UGGGGGGAUUGGGCAAAAUUGCU...................................................................................	2	23	1
....................................GGGGGGAUUGGGCAAAAU.......................................................................................	5	18	1
.....................................GGGGGAUUGGGCAAAAUUGCU...................................................................................	1	21	1
.....................................GGGGGAUUGGGCAAAAU.......................................................................................	39	17	1
.....................................GGGGGAUUGGGCAAAAUU......................................................................................	6	18	1
.......................................GGGAUUGGGCAAAAUUGC....................................................................................	1	18	1
..................................................................UUUAUUAGCAGAGGCUAAAGCUGAUUU................................................	1	27	1
.......................................................................UAGCAGAGGCUAAAGCUGAUU.................................................	1	21	1
..................................................................................AAAGCUGAUUUUUCCCAAGA.......................................	1	20	1
........................................................................................GAUUUUUCCCAAGACCUCCCAUAC.............................	1	24	1
...........................................................................................UUUUCCCAAGACCUCCCAU...............................	1	19	2
...........................................................................................UUUUCCCAAGACCUCCCAUACCA...........................	2	23	1
...........................................................................................UUUUCCCAAGACCUCCCAUAC.............................	27	21	1
...........................................................................................UUUUCCCAAGACCUCCCAUACC............................	276	22	1
............................................................................................UUUCCCAAGACCUCCCAUACC............................	11	21	1
............................................................................................UUUCCCAAGACCUCCCAUACCA...........................	2	22	1
............................................................................................UUUCCCAAGACCUCCCAUACCAG..........................	2	23	1
.............................................................................................UUCCCAAGACCUCCCAUACC............................	1	20	1
.............................................................................................UUCCCAAGACCUCCCAUACCA...........................	2	21	1
.............................................................................................UUCCCAAGACCUCCCAUACCAGU.........................	5	23	1
.............................................................................................UUCCCAAGACCUCCCAUACCAG..........................	629	22	1
..............................................................................................UCCCAAGACCUCCCAUACCAGU.........................	1	22	1
..............................................................................................UCCCAAGACCUCCCAUACCAG..........................	15	21	1
..............................................................................................UCCCAAGACCUCCCAUACC............................	2	19	1
................................................................................................CCAAGACCUCCCAUACCAG..........................	5	19	1
........................................................................................................UCCCAUACCAGUGGCCUCCAG................	5	21	1
.................................................................................................................AGUGGCCUCCAGCUGUUUCCUCC.....	3	23	1
.................................................................................................................AGUGGCCUCCAGCUGUUUCCUCCC....	3	24	1
...................................................................................................................UGGCCUCCAGCUGUUUCCU.......	1	19	1
negative
.................ACGACCCUCGAUACCCAUACC.......................................................................................................	1	21	1
......................CCUCGAUACCCAUACCCCCCU..................................................................................................	1	21	1
............................................ACCCGUUUUAACGAACCGAAA............................................................................	1	21	1
..................................................UUUAACGAACCGAAACAAAUA......................................................................	1	21	1
..................................................................................UUUCGACUAAAAAGGGUUCUG......................................	1	21	1
.........................................................................................UAAAAAGGGUUCUGGAGGGUAU..............................	1	22	1
..............................................................................................AGGGUUCUGGAGGGUAUGGUC..........................	1	21	1
.................................................................................................................UCACCGGAGGUCGACAAAGG........	1	20	1
...................................................................................................................ACCGGAGGUCGACAAAGGAG......	1	20	1
.......................................................................................................................GAGGUCGACAAAGGAGGGGAA.	1	21	1
