# Supplementary material for: Endogenous small-noncoding RNAs and their roles in chilling response and stress acclimation in Cassava
Source: BMC Genomics. 2014 Jul 29;15(1):634. doi: 10.1186/1471-2164-15-634 (PMC4124141; doi:10.1186/1471-2164-15-634)
Supplement: Supplementary file 4 — Additional file 4: Alignment of reads to novel castor bean miRNAs. (TXT 74 KB) [file 12864_2014_6329_MOESM4_ESM.txt]

>novel-52_29586_144967_145126_-
AUAUAUGUGAUGAGAAGAGGGAGAGGGAGAUUACGAGCUACUGGAAAUUGUAGGAAUGGGCGGUUUGGGAAAGAAAUUUUCACUUGAUUUACAAUUUUUUUCCCAAUUCCGCCCAUUCCGAUGAUUUCCAGAAGUUUCUCCCUUUUCCCUUCUUUUCUCU
......(.((.((((((.((((((((((((.....((((.((((((((..(.(((((((((((.((((((((((((((.((....)).....))))))))))))))..))))))))))).)..)))))))).)))))))))))))))))))))).)).). (-84.30)
........................................CUGGAAAUUGUAGGAAUGGGC...................................................................................................	2	21	1
...........................................GAAAUUGUAGGAAUGGGCGGU................................................................................................	3	21	1
.............................................AAUUGUAGGAAUGGGCGGUUU..............................................................................................	1	21	1
...............................................UUGUAGGAAUGGGCGGUUUGG............................................................................................	1	21	2
..................................................UAGGAAUGGGCGGUUUGGGAAAGA......................................................................................	10	24	1
..................................................UAGGAAUGGGCGGUUUGGGA..........................................................................................	138	20	1
..................................................UAGGAAUGGGCGGUUUGGG...........................................................................................	2	19	2
..................................................UAGGAAUGGGCGGUUUGGGAA.........................................................................................	37	21	1
..................................................UAGGAAUGGGCGGUUUGGGAAAG.......................................................................................	5	23	1
..................................................UAGGAAUGGGCGGUUUGGGAAA........................................................................................	8	22	1
...................................................AGGAAUGGGCGGUUUGGGAAA........................................................................................	136	21	1
...................................................AGGAAUGGGCGGUUUGGGA..........................................................................................	1	19	1
...................................................AGGAAUGGGCGGUUUGGGAA.........................................................................................	21	20	1
...................................................AGGAAUGGGCGGUUUGGGAAAGA......................................................................................	29	23	1
...................................................AGGAAUGGGCGGUUUGGGAAAG.......................................................................................	38	22	1
....................................................GGAAUGGGCGGUUUGGGAAA........................................................................................	205	20	2
....................................................GGAAUGGGCGGUUUGGG...........................................................................................	2	17	3
....................................................GGAAUGGGCGGUUUGGGAAAG.......................................................................................	3384	21	1
....................................................GGAAUGGGCGGUUUGGGA..........................................................................................	4	18	2
....................................................GGAAUGGGCGGUUUGGGAAAGAA.....................................................................................	6	23	1
....................................................GGAAUGGGCGGUUUGGGAAAGA......................................................................................	80	22	1
....................................................GGAAUGGGCGGUUUGGGAA.........................................................................................	9	19	2
.....................................................GAAUGGGCGGUUUGGGA..........................................................................................	1	17	2
.....................................................GAAUGGGCGGUUUGGGAAAG.......................................................................................	6	20	1
......................................................AAUGGGCGGUUUGGGAAAGAA.....................................................................................	10	21	1
......................................................AAUGGGCGGUUUGGGAAAGA......................................................................................	1	20	1
......................................................AAUGGGCGGUUUGGGAAAG.......................................................................................	1	19	1
......................................................AAUGGGCGGUUUGGGAAA........................................................................................	1	18	2
......................................................AAUGGGCGGUUUGGGAAAGAAA....................................................................................	2	22	1
.......................................................AUGGGCGGUUUGGGAAAG.......................................................................................	2	18	2
........................................................UGGGCGGUUUGGGAAAG.......................................................................................	7	17	2
.................................................................................................UUUUCCCAAUUCCGCCCAUUCC.........................................	3	22	1
..................................................................................................UUUCCCAAUUCCGCCCAUUCCGA.......................................	3	23	1
...................................................................................................UUCCCAAUUCCGCCCAU............................................	1	17	2
...................................................................................................UUCCCAAUUCCGCCCAUU...........................................	1	18	2
...................................................................................................UUCCCAAUUCCGCCCAUUCCGA.......................................	98	22	1
....................................................................................................UCCCAAUUCCGCCCAUUCCGA.......................................	2	21	1
.....................................................................................................CCCAAUUCCGCCCAUUCCGAU......................................	1	21	1
......................................................................................................CCAAUUCCGCCCAUUCCGA.......................................	1	19	2
.........................................................................................................................UGAUUUCCAGAAGUUUCUCCC..................	1	21	1
negative
..................................................................................................AAAGGGUUAAGGCGGGUAAGG.........................................	1	21	1
..................................................................................................AAAGGGUUAAGGCGGGUAAGGC........................................	2	22	1
>novel-54_29742_519324_519418_-
GGCAGCAAUUGUUCACUCUCUCUGAAGGCUUCAAACAGUCUCCAGCUGGCCUCAAGUUUGAGGCCUUUGGUUAGAGUGGACAAAAGUUGUCAUGA
((((((..(((((((((((..(..((((((((((((.....((....))......))))))))))))..)..)))))))))))..)))))).... (-47.80)
.............CACUCUCUCUGAAGGCU.................................................................	1	17	1
.............CACUCUCUCUGAAGGCUUCAAA............................................................	2	22	1
..............ACUCUCUCUGAAGGCUUCAAACAG.........................................................	10	24	1
..............ACUCUCUCUGAAGGCUUCAAAC...........................................................	11	22	1
..............ACUCUCUCUGAAGGCUUCAA.............................................................	20	20	1
..............ACUCUCUCUGAAGGCUUC...............................................................	2	18	1
..............ACUCUCUCUGAAGGCUU................................................................	2	17	2
..............ACUCUCUCUGAAGGCUUCAAA............................................................	4633	21	1
...............CUCUCUCUGAAGGCUUCAAA............................................................	15	20	1
...............CUCUCUCUGAAGGCUUCAAAC...........................................................	7	21	1
................UCUCUCUGAAGGCUUCAAACA..........................................................	3	21	1
................UCUCUCUGAAGGCUUCAAA............................................................	62	19	1
.................CUCUCUGAAGGCUUCAAA............................................................	8	18	2
..................UCUCUGAAGGCUUCAAA............................................................	13	17	2
..........................................................UGAGGCCUUUGGUUAGAGUGG................	17	21	1
............................................................AGGCCUUUGGUUAGAGUGGACA.............	1	22	1
............................................................AGGCCUUUGGUUAGAGUGG................	1	19	1
negative
...................................GUCAGAGGUCGACCGGAGUUC.......................................	2	21	
>novel-55_29660_174480_174647_+
AGACAAGGAUAAGAAGUAAAGGGAGAGGGGUGCUGGGAGUUAUAGGUAUGGGGGGAUCGGGCAAUAUUGCUUUUGCUUUUUCAUCAGCAAAAUGGUAAUUCUUCCCGAGACCUCCCAUACCAUUGACCUCCAGCAAUUUUCCUCCCCUUCCUUGGCUUGUCCUGCUGG
((...((((((((.((..(((((.(((((.((((((..((((..(((((((((((.(((((....((((((((((((........))))))..))))))....)))))..)))))))))))..))))..))))))....))))))))))..))..)))))))).)).. (-82.10)
AGACAAGGAUAAGAAGUAAAGG..................................................................................................................................................	1	22	1
.GACAAGGAUAAGAAGUAAAGGG.................................................................................................................................................	1	22	1
.GACAAGGAUAAGAAGUAAAGG..................................................................................................................................................	69	21	1
..ACAAGGAUAAGAAGUAAAGG..................................................................................................................................................	5	20	5
...CAAGGAUAAGAAGUAAAGGGAG...............................................................................................................................................	1	22	1
...CAAGGAUAAGAAGUAAAGG..................................................................................................................................................	4	19	5
.....AGGAUAAGAAGUAAAGGGAGAG.............................................................................................................................................	1	22	1
......................GAGAGGGGUGCUGGGAGUUAUAGGUA........................................................................................................................	1	26	1
......................GAGAGGGGUGCUGGGAGUUAUAG...........................................................................................................................	1	23	1
......................GAGAGGGGUGCUGGGAGUUAUA............................................................................................................................	1	22	1
......................GAGAGGGGUGCUGGGAGUUAU.............................................................................................................................	2	21	1
......................GAGAGGGGUGCUGGGAG.................................................................................................................................	3	17	1
......................GAGAGGGGUGCUGGGAGUUAUAGGU.........................................................................................................................	3	25	1
......................GAGAGGGGUGCUGGGAGUUAUAGG..........................................................................................................................	4	24	1
.......................AGAGGGGUGCUGGGAGUUAUAGG..........................................................................................................................	1	23	1
..........................GGGGUGCUGGGAGUUAUAGGUA........................................................................................................................	2	22	1
...........................GGGUGCUGGGAGUUAUAGGUA........................................................................................................................	2	21	1
................................CUGGGAGUUAUAGGUAUGGGG...................................................................................................................	1	21	1
.....................................AGUUAUAGGUAUGGGGGGAUCGGG...........................................................................................................	2	24	1
........................................UAUAGGUAUGGGGGGAUCGGG...........................................................................................................	1	21	1
.........................................AUAGGUAUGGGGGGAUCGGGCAAU.......................................................................................................	1	24	1
.........................................AUAGGUAUGGGGGGAUCGGGC..........................................................................................................	2	21	1
.........................................AUAGGUAUGGGGGGAUCGGG...........................................................................................................	2	20	1
..........................................UAGGUAUGGGGGGAUCGGGCAAUAUU....................................................................................................	1	26	1
..........................................UAGGUAUGGGGGGAUCGGGCA.........................................................................................................	1	21	1
...........................................AGGUAUGGGGGGAUCGGG...........................................................................................................	1	18	1
.............................................GUAUGGGGGGAUCGGGCAAUA......................................................................................................	10	21	1
.............................................GUAUGGGGGGAUCGGGCAAUAU.....................................................................................................	1	22	1
.............................................GUAUGGGGGGAUCGGGCAAU.......................................................................................................	2	20	1
.............................................GUAUGGGGGGAUCGGGCA.........................................................................................................	5	18	1
.............................................GUAUGGGGGGAUCGGGCAA........................................................................................................	8	19	1
..............................................UAUGGGGGGAUCGGGCA.........................................................................................................	14	17	2
..............................................UAUGGGGGGAUCGGGCAAUAUUGCU.................................................................................................	1	25	1
..............................................UAUGGGGGGAUCGGGCAAUAUU....................................................................................................	223	22	1
..............................................UAUGGGGGGAUCGGGCAAUAU.....................................................................................................	225	21	1
..............................................UAUGGGGGGAUCGGGCAAU.......................................................................................................	49	19	1
..............................................UAUGGGGGGAUCGGGCAAUA......................................................................................................	59	20	1
..............................................UAUGGGGGGAUCGGGCAA........................................................................................................	6	18	1
...............................................AUGGGGGGAUCGGGCAAUAU.....................................................................................................	1	20	1
................................................UGGGGGGAUCGGGCAAUAUUG...................................................................................................	3	21	1
.....................................................................CUUUUGCUUUUUCAUCAGCAA..............................................................................	1	21	1
...................................................................................................UCUUCCCGAGACCUCCCA...................................................	1	18	1
...................................................................................................UCUUCCCGAGACCUCCCAUACCA..............................................	1	23	1
...................................................................................................UCUUCCCGAGACCUCCCAUACCAU.............................................	1	24	1
...................................................................................................UCUUCCCGAGACCUCCCAUA.................................................	1	20	1
...................................................................................................UCUUCCCGAGACCUCCCAUACC...............................................	262	22	1
...................................................................................................UCUUCCCGAGACCUCCC....................................................	2	17	1
....................................................................................................CUUCCCGAGACCUCCCAUACC...............................................	6	21	1
.....................................................................................................UUCCCGAGACCUCCCAUACCA..............................................	1	21	1
.....................................................................................................UUCCCGAGACCUCCCAUACC...............................................	7	20	1
......................................................................................................UCCCGAGACCUCCCAUACC...............................................	2	19	1
.........................................................................................................CGAGACCUCCCAUACCAUUGACCUC......................................	1	25	1
.........................................................................................................CGAGACCUCCCAUACCAUUGACCU.......................................	1	24	1
.........................................................................................................CGAGACCUCCCAUACCAUUGAC.........................................	55	22	1
.........................................................................................................CGAGACCUCCCAUACCAUUG...........................................	6	20	1
.........................................................................................................CGAGACCUCCCAUACCAUUGA..........................................	7	21	1
...................................................................................................................CAUACCAUUGACCUCCAGCAA................................	1	21	1
.........................................................................................................................AUUGACCUCCAGCAAUUUUCCUCCC......................	1	25	1
..........................................................................................................................UUGACCUCCAGCAAUUUUCCUCCC......................	1	24	1
negative
....................................CUCAAUAUCCAUACCCCCCUA...............................................................................................................	1	21	1
......................................................................................................AGGGCUCUGGAGGGUAUGGU..............................................	1	20	1
......................................................................................................AGGGCUCUGGAGGGUAUGGUA.............................................	2	21	1
...........................................................................................................UCUGGAGGGUAUGGUAAC...........................................	1	18	1
...........................................................................................................................ACUGGAGGUCGUUAAAAGGAG........................	1	21	1
>novel-63_29877_66504_66639_+
AAAGAAAGAAGAUCAAGUUUAAGUUCAAGUUCUCUGAUUGUUAAGAAGCUGAAAUUGCCAGUACUUUGUAACAUGUAAUUAAGCAGCUUCUUAUAGCAAUCAGGGGACUUGCACUUGUGCUGAUCUUUCAUUUAUG
..(((..((((((((.((.(((((.((((((((((((((((((((((((((.((((((...(((...)))....))))))...))))))))))..)))))))))))))))).))))).))))))))))..)))... (-56.60)
.........................CAAGUUCUCUGAUUGUUAAGAAG........................................................................................	1	23	1
..........................AAGUUCUCUGAUUGUUAAGAAGCUG.....................................................................................	1	25	1
..........................AAGUUCUCUGAUUGUUAAGAAG........................................................................................	1	22	1
..........................AAGUUCUCUGAUUGUUAAGAA.........................................................................................	1	21	1
..........................AAGUUCUCUGAUUGUUAAGAAGC.......................................................................................	6	23	1
...........................AGUUCUCUGAUUGUUAAGAAGCUG.....................................................................................	1	24	1
...........................AGUUCUCUGAUUGUUAAGAA.........................................................................................	3	20	1
...........................AGUUCUCUGAUUGUUAAGAAG........................................................................................	4	21	1
...........................AGUUCUCUGAUUGUUAAGAAGC.......................................................................................	8	22	1
................................UCUGAUUGUUAAGAAGCUGAA...................................................................................	1	21	1
................................UCUGAUUGUUAAGAAGCUGA....................................................................................	6	20	1
.....................................................................................GCUUCUUAUAGCAAUCAGGGGAC............................	7	23	1
......................................................................................CUUCUUAUAGCAAUCAGGGGACUUGC........................	1	26	1
......................................................................................CUUCUUAUAGCAAUCAGGGGACUUG.........................	1	25	2
.......................................................................................UUCUUAUAGCAAUCAGGGGACU...........................	1	22	2
.......................................................................................UUCUUAUAGCAAUCAGGGGACUU..........................	1	23	2
.......................................................................................UUCUUAUAGCAAUCAGGGGACUUG.........................	53	24	2
.......................................................................................UUCUUAUAGCAAUCAGGGGACUUGC........................	9	25	1
........................................................................................UCUUAUAGCAAUCAGGGGACUUGC........................	11	24	1
........................................................................................UCUUAUAGCAAUCAGGGGAC............................	1	20	2
........................................................................................UCUUAUAGCAAUCAGGGGACU...........................	1	21	2
........................................................................................UCUUAUAGCAAUCAGGGGACUU..........................	1	22	2
........................................................................................UCUUAUAGCAAUCAGGGGACUUG.........................	276	23	2
..........................................................................................UUAUAGCAAUCAGGGGACUUG.........................	17	21	2
..........................................................................................UUAUAGCAAUCAGGGGACUUGC........................	4	22	1
...........................................................................................UAUAGCAAUCAGGGGACUUGC........................	1	21	1
negative
>novel-64_29904_1112560_1112809_+
UUGUGUUUGAUAGCAAAAGAUAGAACCGGAGACAACUGGGACUGCGGCAAUGGAGGCUAAAAGAGCAAGAAAUUAUAUGCUCACAGAAUGCCGCUUUAAGAUUCAAAGAUGUUCUUGCAGGUUAUUUAAUAGUUAAUAUCAAGAAACAGCUAAGAAAUCUUAGACCGGCAUUACGUGAAGGCAUCAGUUUUUGCUUUCUUACUAGUUCUGUCAGGUUCUAUCUUUUGCUAUCAGACAUAAUGUCUACAUA
(((((((((((((((((((((((((((.((.(.((((((..((.((....)).))......((((((((((.....((((((((..(((((((.((((((((((..((.((((((((...((((.........))))..)))).)))).))..).))))))))).)))))))..))))..))))...))))))))))....)))))).).)).))))))))))))))))))))))))))).......... (-96.20)
.....UUUGAUAGCAAAAGAUAGAAC................................................................................................................................................................................................................................	32	21	2
......UUGAUAGCAAAAGAUAGAAC................................................................................................................................................................................................................................	1	20	2
.......UGAUAGCAAAAGAUAGAACCGG.............................................................................................................................................................................................................................	1	22	3
........GAUAGCAAAAGAUAGAAC................................................................................................................................................................................................................................	1	18	3
.........AUAGCAAAAGAUAGAACCGG.............................................................................................................................................................................................................................	1	20	3
.........AUAGCAAAAGAUAGAACCGGA............................................................................................................................................................................................................................	8	21	3
..........UAGCAAAAGAUAGAACCGGAGAC.........................................................................................................................................................................................................................	10	23	1
..........UAGCAAAAGAUAGAACCGGAG...........................................................................................................................................................................................................................	218	21	2
..........UAGCAAAAGAUAGAACCGGAGA..........................................................................................................................................................................................................................	2	22	2
..........UAGCAAAAGAUAGAACCGGA............................................................................................................................................................................................................................	7	20	3
negative
AACACAAACUAUCGUUUUCUA.....................................................................................................................................................................................................................................	1	21	2
................................................................................AGUGUCUUACGGCGAAAUUCU.....................................................................................................................................................	1	21	1
..................................................................................................................................................................................................................AGUCCAAGAUAGAAAACGAUA...................	1	21	3
...................................................................................................................................................................................................................GUCCAAGAUAGAAAACGAUAGUCU...............	3	24	1
.....................................................................................................................................................................................................................CCAAGAUAGAAAACGAUAGUC................	12	21	2
.....................................................................................................................................................................................................................CCAAGAUAGAAAACGAUAGUCU...............	30	22	2
......................................................................................................................................................................................................................CAAGAUAGAAAACGAUAG..................	1	18	3
......................................................................................................................................................................................................................CAAGAUAGAAAACGAUAGUC................	3	20	2
......................................................................................................................................................................................................................CAAGAUAGAAAACGAUAGUCU...............	507	21	2
.......................................................................................................................................................................................................................AAGAUAGAAAACGAUAGUCU...............	15	20	2
........................................................................................................................................................................................................................AGAUAGAAAACGAUAGUCU...............	2	19	2
........................................................................................................................................................................................................................AGAUAGAAAACGAUAGUCUGU.............	2	21	2
.........................................................................................................................................................................................................................GAUAGAAAACGAUAGUCUGUA............	13	21	1
.........................................................................................................................................................................................................................GAUAGAAAACGAUAGUCUGU.............	1	20	2
..........................................................................................................................................................................................................................AUAGAAAACGAUAGUCUGUAU...........	1	21	1
...........................................................................................................................................................................................................................UAGAAAACGAUAGUCUGUAUU..........	10	21	1
...........................................................................................................................................................................................................................UAGAAAACGAUAGUCUGUA............	1	19	1
............................................................................................................................................................................................................................AGAAAACGAUAGUCUGUAUU..........	3	20	2
>novel-64as_29904_1112560_1112809_-
UAUGUAGACAUUAUGUCUGAUAGCAAAAGAUAGAACCUGACAGAACUAGUAAGAAAGCAAAAACUGAUGCCUUCACGUAAUGCCGGUCUAAGAUUUCUUAGCUGUUUCUUGAUAUUAACUAUUAAAUAACCUGCAAGAACAUCUUUGAAUCUUAAAGCGGCAUUCUGUGAGCAUAUAAUUUCUUGCUCUUUUAGCCUCCAUUGCCGCAGUCCCAGUUGUCUCCGGUUCUAUCUUUUGCUAUCAAACACAA
.............(((.((((((((((((((((((((.(((((....(((((((((..........((((..(((((.(((((((.(.((((((((...((.((((.((((.((((........)))).....)))))))).))..)))))))).).))))))).)))))))))....)))))))))......((..........))........)))))...)))))))))))))))))))).)))... (-80.04)
..........UUAUGUCUGAUAGCAAAAGAU...........................................................................................................................................................................................................................	10	21	1
..........UUAUGUCUGAUAGCAAAAGA............................................................................................................................................................................................................................	3	20	2
...........UAUGUCUGAUAGCAAAAGAUA..........................................................................................................................................................................................................................	1	21	1
............AUGUCUGAUAGCAAAAGAUAG.........................................................................................................................................................................................................................	13	21	1
............AUGUCUGAUAGCAAAAGAU...........................................................................................................................................................................................................................	1	19	1
.............UGUCUGAUAGCAAAAGAUAG.........................................................................................................................................................................................................................	1	20	2
.............UGUCUGAUAGCAAAAGAUAGA........................................................................................................................................................................................................................	2	21	2
...............UCUGAUAGCAAAAGAUAGAA.......................................................................................................................................................................................................................	15	20	2
...............UCUGAUAGCAAAAGAUAGA........................................................................................................................................................................................................................	2	19	2
...............UCUGAUAGCAAAAGAUAGAACC.....................................................................................................................................................................................................................	30	22	2
...............UCUGAUAGCAAAAGAUAGAACCUG...................................................................................................................................................................................................................	3	24	1
...............UCUGAUAGCAAAAGAUAGAAC......................................................................................................................................................................................................................	507	21	2
................CUGAUAGCAAAAGAUAGAACC.....................................................................................................................................................................................................................	12	21	2
................CUGAUAGCAAAAGAUAGAAC......................................................................................................................................................................................................................	3	20	2
..................GAUAGCAAAAGAUAGAAC......................................................................................................................................................................................................................	1	18	3
...................AUAGCAAAAGAUAGAACCUGA..................................................................................................................................................................................................................	1	21	3
.....................................................................................................................................................UCUUAAAGCGGCAUUCUGUGA................................................................................	1	21	1
.....................................................................................................................................................................................................................................AUCUUUUGCUAUCAAACACAA	1	21	2
negative
.........................................................................................................................................................................................................................CAGAGGCCAAGAUAGAAAACGAU..........	10	23	1
..........................................................................................................................................................................................................................AGAGGCCAAGAUAGAAAACGAU..........	2	22	2
...........................................................................................................................................................................................................................GAGGCCAAGAUAGAAAACGAU..........	218	21	2
............................................................................................................................................................................................................................AGGCCAAGAUAGAAAACGAU..........	7	20	3
............................................................................................................................................................................................................................AGGCCAAGAUAGAAAACGAUA.........	8	21	3
.............................................................................................................................................................................................................................GGCCAAGAUAGAAAACGAUA.........	1	20	3
.............................................................................................................................................................................................................................GGCCAAGAUAGAAAACGAUAGU.......	1	22	3
................................................................................................................................................................................................................................CAAGAUAGAAAACGAUAG........	1	18	3
................................................................................................................................................................................................................................CAAGAUAGAAAACGAUAGUU......	1	20	2
................................................................................................................................................................................................................................CAAGAUAGAAAACGAUAGUUU.....	32	21	2
>novel-67_29912_1868939_1869188_+
AGAAUUCGGUGCAGUUUUAGCCCAACUCCUCUGCUCCUCAGCUGCUGAAAAUCCUCUGUCACAAAUGGCUUCCAGUUUUCCUUAUAUUUCUAUGUUUGAUUGCAAAGAAUAACUAUAUAACAGGUGAGUUUACCUUGAAGUUGUUCUGGGUCUGGUUAGAUGUAAGGAUGGAACUGGAGCCUUUGGACAGAAGAUUAAAGUGCAGAUAGGAAGAAUAGAGGUGUUUGUGCGUGAAACUAGACUGAGUUCC
.(((((((((..((((((((((.(((.((((((.((.((..((((....((((.((((((.((((.((((.(((((((((((((((..((((.....((((....(((((((((.((....(((((....))))))).))))))))).))))....))))))))))))..))))))))))))))))))))).)))).....))))....)).)).)))))).))).).)).)))))))..))))))))). (-96.60)
...................................................UCCUCUGUCACAAAUGGCU....................................................................................................................................................................................	1	19	2
...................................................UCCUCUGUCACAAAUGGCUUCCA................................................................................................................................................................................	3	23	1
...................................................UCCUCUGUCACAAAUGGCUUCCAGU..............................................................................................................................................................................	4	25	1
...................................................UCCUCUGUCACAAAUGGCUUCCAG...............................................................................................................................................................................	87	24	1
....................................................CCUCUGUCACAAAUGGCU....................................................................................................................................................................................	1	18	2
....................................................CCUCUGUCACAAAUGGCUUCCAGU..............................................................................................................................................................................	21	24	1
....................................................CCUCUGUCACAAAUGGCUUCCAG...............................................................................................................................................................................	86	23	1
.....................................................CUCUGUCACAAAUGGCUUCCAG...............................................................................................................................................................................	1	22	1
......................................................UCUGUCACAAAUGGCUUCCAGU..............................................................................................................................................................................	1	22	1
......................................................UCUGUCACAAAUGGCUUCCAG...............................................................................................................................................................................	2	21	1
.......................................................CUGUCACAAAUGGCUUCCAG...............................................................................................................................................................................	1	20	1
........................................................UGUCACAAAUGGCUUCCAGUUUU...........................................................................................................................................................................	1	23	1
..............................................................................................................................................................................UGGAGCCUUUGGACAGAAGA........................................................	12	20	1
..............................................................................................................................................................................UGGAGCCUUUGGACAGAAGAUUA.....................................................	1	23	1
..............................................................................................................................................................................UGGAGCCUUUGGACAGAA..........................................................	1	18	1
..............................................................................................................................................................................UGGAGCCUUUGGACAGAAGAUU......................................................	21	22	1
..............................................................................................................................................................................UGGAGCCUUUGGACAGAAGAU.......................................................	32	21	1
...............................................................................................................................................................................GGAGCCUUUGGACAGAAGAUU......................................................	1	21	1
...............................................................................................................................................................................GGAGCCUUUGGACAGAAGAU.......................................................	3	20	1
................................................................................................................................................................................GAGCCUUUGGACAGAAGAUU......................................................	2	20	1
.........................................................................................................................................................................................................................GAGGUGUUUGUGCGUGAAA..............	1	19	1
negative
>novel-65_29912_1877312_1877561_+
UUAGUGCAGUUAUGACCUAACUCCUCCGAUCUUUCUCAUCUGCCAAUUUUUUGUCACUUCUGUCUCAGAUGACUCACCCUCUUGCUUUUCCAUUUUUCUUCUUGCUAAGCAUUAUAAAAUCUCCAAGAUCUUUUUUGGUAUGGAAAAAAAAAUUCCAUUCGGACACUGGAGAAAGAGAGCGAGUCAUCUGACAGAAGUAGCGAUUGGUGAGAUAGGAAGAUGAAAGGGGUUCCGGGCAAAGCUGAACUGA
(((((.(((((.((.((((((((((...((((((((.(((((((((((....(..(((((((((..(((((((((...(((((..((((((((((((((...(((...)))...........((((((....))))))...))))))).....(((....)))...))))))).))))).))))))))))))))))))..)))))))).))))))))))))...)))))))..))))).))))).))))) (-90.90)
.....GCAGUUAUGACCUAACUCCUC................................................................................................................................................................................................................................	1	21	1
.............................UCUUUCUCAUCUGCCAAUUUUUUG.....................................................................................................................................................................................................	1	24	1
.............................UCUUUCUCAUCUGCCAAUUUUUU......................................................................................................................................................................................................	1	23	1
.............................UCUUUCUCAUCUGCCAAUUUUUUGUC...................................................................................................................................................................................................	2	26	1
.............................UCUUUCUCAUCUGCCAAUUUUU.......................................................................................................................................................................................................	4	22	1
......................................................CACUUCUGUCUCAGAUGACUCACC............................................................................................................................................................................	1	24	1
......................................................CACUUCUGUCUCAGAUGACUCA..............................................................................................................................................................................	4	22	1
.......................................................ACUUCUGUCUCAGAUGAC.................................................................................................................................................................................	10	18	2
.......................................................ACUUCUGUCUCAGAUGACUCA..............................................................................................................................................................................	10	21	1
.......................................................ACUUCUGUCUCAGAUGACUCACCC...........................................................................................................................................................................	1	24	1
.......................................................ACUUCUGUCUCAGAUGACUCACCCU..........................................................................................................................................................................	1	25	1
.......................................................ACUUCUGUCUCAGAUGACUCAC.............................................................................................................................................................................	23	22	1
.......................................................ACUUCUGUCUCAGAUGACUCACC............................................................................................................................................................................	242	23	1
........................................................CUUCUGUCUCAGAUGACUCACC............................................................................................................................................................................	1	22	1
........................................................CUUCUGUCUCAGAUGACUCACCC...........................................................................................................................................................................	2	23	1
.........................................................UUCUGUCUCAGAUGACUCACCC...........................................................................................................................................................................	11	22	1
.........................................................UUCUGUCUCAGAUGACUCACC............................................................................................................................................................................	16	21	1
.........................................................UUCUGUCUCAGAUGACUCAC.............................................................................................................................................................................	1	20	1
.........................................................UUCUGUCUCAGAUGACUCA..............................................................................................................................................................................	1	19	1
.........................................................UUCUGUCUCAGAUGACUCACCCUC.........................................................................................................................................................................	3	24	1
.........................................................UUCUGUCUCAGAUGACUCACCCU..........................................................................................................................................................................	4	23	1
..........................................................UCUGUCUCAGAUGACUCACCCUCUU.......................................................................................................................................................................	1	25	1
..........................................................UCUGUCUCAGAUGACUCAC.............................................................................................................................................................................	1	19	1
..........................................................UCUGUCUCAGAUGACUCA..............................................................................................................................................................................	1	18	1
..........................................................UCUGUCUCAGAUGACUCACC............................................................................................................................................................................	4	20	1
..........................................................UCUGUCUCAGAUGACUCACCCUC.........................................................................................................................................................................	7	23	1
............................................................UGUCUCAGAUGACUCACC............................................................................................................................................................................	1	18	2
..............................................................UCUCAGAUGACUCACCCUCUUG......................................................................................................................................................................	1	22	1
..............................................................UCUCAGAUGACUCACCCUCUUGC.....................................................................................................................................................................	7	23	1
.........................................................................................................UAAGCAUUAUAAAAUCUCCAA............................................................................................................................	3	21	8
...........................................................................................................AGCAUUAUAAAAUCUCCAAGAUCU.......................................................................................................................	1	24	7
.............................................................................................................CAUUAUAAAAUCUCCAAGAUC........................................................................................................................	1	21	9
...........................................................................................................................................................................AAAGAGAGCGAGUCAUCUGAC..........................................................	53	21	1
............................................................................................................................................................................AAGAGAGCGAGUCAUCUGAC..........................................................	1	20	1
.............................................................................................................................................................................AGAGAGCGAGUCAUCUGACAG........................................................	56	21	1
.............................................................................................................................................................................AGAGAGCGAGUCAUCUGACA.........................................................	7	20	1
................................................................................................................................................................................GAGCGAGUCAUCUGACAGAAGUAG..................................................	12	24	1
.................................................................................................................................................................................AGCGAGUCAUCUGACAGAAGUAG..................................................	3	23	1
..................................................................................................................................................................................GCGAGUCAUCUGACAGAAGUA...................................................	2	21	1
...................................................................................................................................................................................CGAGUCAUCUGACAGAAGU....................................................	10	19	1
...................................................................................................................................................................................CGAGUCAUCUGACAGAA......................................................	1	17	1
...................................................................................................................................................................................CGAGUCAUCUGACAGAAGUA...................................................	19	20	1
...................................................................................................................................................................................CGAGUCAUCUGACAGAAGUAGC.................................................	27	22	1
...................................................................................................................................................................................CGAGUCAUCUGACAGAAGUAG..................................................	4983	21	1
...................................................................................................................................................................................CGAGUCAUCUGACAGAAG.....................................................	85	18	1
....................................................................................................................................................................................GAGUCAUCUGACAGAAGUAGC.................................................	3	21	1
....................................................................................................................................................................................GAGUCAUCUGACAGAAGUAG..................................................	3	20	1
.....................................................................................................................................................................................AGUCAUCUGACAGAAGUAGC.................................................	35	20	1
.....................................................................................................................................................................................AGUCAUCUGACAGAAGUAGCG................................................	7	21	1
......................................................................................................................................................................................GUCAUCUGACAGAAGUAGCGA...............................................	1	21	1
......................................................................................................................................................................................GUCAUCUGACAGAAGUAGCG................................................	1	20	1
......................................................................................................................................................................................GUCAUCUGACAGAAGUAGC.................................................	5	19	1
.......................................................................................................................................................................................UCAUCUGACAGAAGUAGCGAUUG............................................	1	23	1
.......................................................................................................................................................................................UCAUCUGACAGAAGUAG..................................................	1	17	2
.......................................................................................................................................................................................UCAUCUGACAGAAGUAGCGA...............................................	22	20	1
.......................................................................................................................................................................................UCAUCUGACAGAAGUAGCGAUU.............................................	27	22	1
.......................................................................................................................................................................................UCAUCUGACAGAAGUAGCG................................................	6	19	1
.......................................................................................................................................................................................UCAUCUGACAGAAGUAGCGAU..............................................	91	21	1
........................................................................................................................................................................................CAUCUGACAGAAGUAGCGAUU.............................................	4	21	1
..........................................................................................................................................................................................UCUGACAGAAGUAGCGAUUGG...........................................	1	21	1
...............................................................................................................................................................................................CAGAAGUAGCGAUUGGUGAGAU.....................................	1	22	1
...............................................................................................................................................................................................CAGAAGUAGCGAUUGGUGAG.......................................	1	20	1
...............................................................................................................................................................................................CAGAAGUAGCGAUUGGUGA........................................	1	19	1
................................................................................................................................................................................................AGAAGUAGCGAUUGGUGAGAU.....................................	2	21	1
.................................................................................................................................................................................................GAAGUAGCGAUUGGUGAGAUAG...................................	1	22	1
..................................................................................................................................................................................................AAGUAGCGAUUGGUGAGAUAG...................................	1	21	1
...................................................................................................................................................................................................AGUAGCGAUUGGUGAGAUAGGAAG...............................	1	24	1
....................................................................................................................................................................................................GUAGCGAUUGGUGAGAUAGGAAGAUG............................	1	26	1
.....................................................................................................................................................................................................UAGCGAUUGGUGAGAUAGGAAGAUG............................	2	25	1
......................................................................................................................................................................................................AGCGAUUGGUGAGAUAGGAAGAUG............................	2	24	1
.......................................................................................................................................................................................................GCGAUUGGUGAGAUAGGAAGAUG............................	1	23	1
........................................................................................................................................................................................................CGAUUGGUGAGAUAGGAAGA..............................	15	20	1
........................................................................................................................................................................................................CGAUUGGUGAGAUAGGAAGAU.............................	1	21	1
........................................................................................................................................................................................................CGAUUGGUGAGAUAGGAAG...............................	1	19	1
........................................................................................................................................................................................................CGAUUGGUGAGAUAGGAAGAUGAA..........................	4	24	1
........................................................................................................................................................................................................CGAUUGGUGAGAUAGGAAGAUG............................	751	22	1
........................................................................................................................................................................................................CGAUUGGUGAGAUAGGAAGAUGA...........................	7	23	1
.........................................................................................................................................................................................................GAUUGGUGAGAUAGGAAGAUGA...........................	24	22	1
.........................................................................................................................................................................................................GAUUGGUGAGAUAGGAAGAUG............................	61	21	1
..........................................................................................................................................................................................................AUUGGUGAGAUAGGAAGAUGA...........................	17	21	1
..........................................................................................................................................................................................................AUUGGUGAGAUAGGAAGAUGAAA.........................	1	23	1
..........................................................................................................................................................................................................AUUGGUGAGAUAGGAAGAUGAA..........................	1	22	1
...........................................................................................................................................................................................................UUGGUGAGAUAGGAAGAUGA...........................	4	20	1
...........................................................................................................................................................................................................UUGGUGAGAUAGGAAGAUGAA..........................	7	21	1
....................................................................................................................................................................................................................UAGGAAGAUGAAAGGGGUUCCG................	1	22	1
....................................................................................................................................................................................................................UAGGAAGAUGAAAGGGGUUCC.................	2	21	1
................................................................................................................................................................................................................................AGGGGUUCCGGGCAAAGCUGAA....	2	22	1
negative
.....................AGGAGGCUAGAAAGAGUAGAC................................................................................................................................................................................................................	1	21	1
............................................................ACAGAGUCUACUGAGUGGGAGA........................................................................................................................................................................	1	22	1
.........................................................................................GGUAAAAAGAAGAACGAUUC.............................................................................................................................................	1	20	1
.........................................................................................................AUUCGUAAUAUUUUAGAGGUU............................................................................................................................	1	21	8
.....................................................................................................................UUAGAGGUUCUAGAAAAAA..................................................................................................................	1	19	10
.....................................................................................................................UUAGAGGUUCUAGAAAAAAC.................................................................................................................	1	20	4
..............................................................................................................................................................................CUCUCGCUCAGUAGACUGUCU.......................................................	1	21	1
>novel-66_30074_662171_662379_-
CCGGUAAAAUUUCAACCAAAUUUGCUGACGUGGCAUGAACUUCGGCAAAAAAAAAAAAAAAGUCUGAGUCAGCAUUAGAAUUGCUUCACACCAUACUCAACAACACGAAGAAAUGCAAUACCAACUCCAUUGCUGAGCCUGUCCCCCUUUUUUUAGUUGUUGCUGGAGUUUAGGCCAUAUCAACAAAUUUGGCUGAUAAUUUUACAUAC
...(((((((((((.(((((((((.(((..((((.(((((((((((((.((...((((((((.(.(..((((((...(((((((..............................)))))......))...))))))..).).....))))))))..)).))))))))))))).))))..))).))))))))).))).)))))))).... (-62.01)
.........UUUCAACCAAAUUUGCUGACG...................................................................................................................................................................................	6	21	1
.....................UUGCUGACGUGGCAUGAACUU.......................................................................................................................................................................	1	21	1
........................CUGACGUGGCAUGAACUUCGGCA..................................................................................................................................................................	32	23	1
.........................UGACGUGGCAUGAACUUCGGCAA.................................................................................................................................................................	1	23	2
.........................UGACGUGGCAUGAACUUCGG....................................................................................................................................................................	1	20	2
.........................UGACGUGGCAUGAACUUCGGC...................................................................................................................................................................	2	21	2
.........................UGACGUGGCAUGAACUUCGGCA..................................................................................................................................................................	583	22	2
..........................GACGUGGCAUGAACUUCGGCA..................................................................................................................................................................	166	21	2
..........................GACGUGGCAUGAACUUCGGC...................................................................................................................................................................	1	20	2
..........................GACGUGGCAUGAACUUCGG....................................................................................................................................................................	1	19	2
...........................ACGUGGCAUGAACUUCGGCA..................................................................................................................................................................	2	20	2
..................................................................................................................................................................CUGGAGUUUAGGCCAUAUCAAC.........................	1	22	1
negative
>novel-40_30128_2013705_2013875_-
AAUGGAGAAGGGAGUAAGGAUUUUGGGAAGGUUGUGGGAUGGGUGAGUGGAGAAGAUAACUUCAAUUAAAGAAAAUAAAAGAUACUAACAAUAUUUUGUUCAGUGUUAGUGUUUAUUAUGUUCCCUACUCCACCCAUGCCAUAGGUUUCCUAUUAUUCCUCCCUCUCCUCA
...(((((.(((((...((((..(((((((.((((((.((((((((((((.((((....)))).......(((.((((.(((((((((((.............))))))))))).)))).))).))))).))))))).)))))).)))))))..))))))))))))))... (-72.82)
............AGUAAGGAUUUUGGGAAGGUUGUGG......................................................................................................................................	1	25	1
................................UGUGGGAUGGGUGAGUGGAGAA.....................................................................................................................	1	22	1
.....................................GAUGGGUGAGUGGAGAAGAUA.................................................................................................................	3	21	1
.......................................UGGGUGAGUGGAGAAGAUAAC...............................................................................................................	14	21	1
negative
