# Supplementary material for: Endogenous small-noncoding RNAs and their roles in chilling response and stress acclimation in Cassava
Source: BMC Genomics. 2014 Jul 29;15(1):634. doi: 10.1186/1471-2164-15-634 (PMC4124141; doi:10.1186/1471-2164-15-634)
Supplement: Supplementary file 5 — Additional file 5: Alignment of reads to known Cassava miRNAs. (TXT 513 KB) [file 12864_2014_6329_MOESM5_ESM.txt]

>MIR156a
AGGAGGGTGACAGAAGAGAGTGAGCACGCATGGCTTTCGTGCATGGCTGTTCATGCTTGAAGCTATGAGTGCTCACCCTCTATCTGTCGCCCACCT
(((.((((((((((((((.((((((((.(((((((((...((((((....))))))..))))))))).)))))))).)))).)))))))))).))) (-62.70)
......GTGACAGAAGAGAGTGAGCAC.....................................................................	5	21	4
.......TGACAGAAGAGAGTGAGCACGC...................................................................	1	22	4
.......TGACAGAAGAGAGTGAGCACGCA..................................................................	1	23	4
.......TGACAGAAGAGAGTGAGCA......................................................................	102	19	7
.......TGACAGAAGAGAGTGAGCACG....................................................................	111	21	4
.......TGACAGAAGAGAGTGAG........................................................................	4	17	7
.......TGACAGAAGAGAGTGAGC.......................................................................	40	18	7
.......TGACAGAAGAGAGTGAGCAC.....................................................................	53798	20	7
........GACAGAAGAGAGTGAGCAC.....................................................................	1114	19	7
........GACAGAAGAGAGTGAGCA......................................................................	4	18	7
.........ACAGAAGAGAGTGAGCA......................................................................	1	17	7
.........ACAGAAGAGAGTGAGCACG....................................................................	1	19	4
.........ACAGAAGAGAGTGAGCAC.....................................................................	111	18	7
.........ACAGAAGAGAGTGAGCACGC...................................................................	2	20	4
..........CAGAAGAGAGTGAGCAC.....................................................................	1	17	7
.....................................................................TGCTCACCCTCTATCTGTCGCC.....	5	22	1
......................................................................GCTCACCCTCTATCTGTCGCC.....	7	21	1
.......................................................................CTCACCCTCTATCTGTCGCC.....	1	20	1
negative
>MIR156b
CTGACAGAAGAGAGTGAGCACACACAGGCAATTGTATGAGGCCATACCATTGCAGAGGTGTGTGCTCACCTCTCTTTCTGTCAG
(((((((((((((((((((((((((..(((((.(((((....))))).)))))....))))))))))).))))).))))))))) (-53.10)
CTGACAGAAGAGAGTGAGCACA..............................................................	2	22	2
CTGACAGAAGAGAGTGAGCAC...............................................................	207	21	2
CTGACAGAAGAGAGTGAGCA................................................................	3	20	2
.TGACAGAAGAGAGTGAGCA................................................................	102	19	7
.TGACAGAAGAGAGTGAGCACAC.............................................................	2	22	5
.TGACAGAAGAGAGTGAGCACA..............................................................	2052	21	5
.TGACAGAAGAGAGTGAG..................................................................	4	17	7
.TGACAGAAGAGAGTGAGC.................................................................	40	18	7
.TGACAGAAGAGAGTGAGCAC...............................................................	53798	20	7
..GACAGAAGAGAGTGAGCAC...............................................................	1114	19	7
..GACAGAAGAGAGTGAGCA................................................................	4	18	7
..GACAGAAGAGAGTGAGCACA..............................................................	41	20	5
...ACAGAAGAGAGTGAGCA................................................................	1	17	7
...ACAGAAGAGAGTGAGCACACA............................................................	1	21	5
...ACAGAAGAGAGTGAGCAC...............................................................	111	18	7
...ACAGAAGAGAGTGAGCACA..............................................................	40	19	5
...ACAGAAGAGAGTGAGCACAC.............................................................	49	20	5
....CAGAAGAGAGTGAGCAC...............................................................	1	17	7
....CAGAAGAGAGTGAGCACAC.............................................................	5	19	5
.....AGAAGAGAGTGAGCACAC.............................................................	1	18	5
.............................................................GTGCTCACCTCTCTTTCTGTCA.	3	22	3
..............................................................TGCTCACCTCTCTTTCTGTCA.	1	21	3
..............................................................TGCTCACCTCTCTTTCTGTCAG	2	22	3
negative
>MIR156c
GGTGACAGAAGAGAGTGAGCACACATGGTATTTTCTTGCATGAATTCATGCTCGAAGCTCTGCGTGCTCACTCTCTAGCTGTCACC
((((((((.(((((((((((((.((.(((...(((..(((((....)))))..)))))).)).)))))))))))))..)))))))) (-50.80)
.GTGACAGAAGAGAGTGAGCAC................................................................	5	21	4
..TGACAGAAGAGAGTGAGCA.................................................................	102	19	7
..TGACAGAAGAGAGTGAGCACAC..............................................................	2	22	5
..TGACAGAAGAGAGTGAGCACA...............................................................	2052	21	5
..TGACAGAAGAGAGTGAG...................................................................	4	17	7
..TGACAGAAGAGAGTGAGC..................................................................	40	18	7
..TGACAGAAGAGAGTGAGCAC................................................................	53798	20	7
...GACAGAAGAGAGTGAGCAC................................................................	1114	19	7
...GACAGAAGAGAGTGAGCA.................................................................	4	18	7
...GACAGAAGAGAGTGAGCACA...............................................................	41	20	5
....ACAGAAGAGAGTGAGCA.................................................................	1	17	7
....ACAGAAGAGAGTGAGCACACA.............................................................	1	21	5
....ACAGAAGAGAGTGAGCAC................................................................	111	18	7
....ACAGAAGAGAGTGAGCACA...............................................................	40	19	5
....ACAGAAGAGAGTGAGCACAC..............................................................	49	20	5
.....CAGAAGAGAGTGAGCAC................................................................	1	17	7
.....CAGAAGAGAGTGAGCACAC..............................................................	5	19	5
......AGAAGAGAGTGAGCACAC..............................................................	1	18	5
..................................................................CTCACTCTCTAGCTGTCACC	1	20	1
negative
>MIR156d
GGTGACAGAAGAGAGTGAGCACTTATGGTTTTCGTGCATGGATCTTCATGCTTGAAGCTATGTGTGCTCACTCTCTATCTGTCATC
((((((((((((((((((((((.(((((((((...((((((....))))))..))))))))).))))))))))))).))))))))) (-52.90)
.GTGACAGAAGAGAGTGAGCAC................................................................	5	21	4
..TGACAGAAGAGAGTGAGCA.................................................................	102	19	7
..TGACAGAAGAGAGTGAGCACT...............................................................	135	21	4
..TGACAGAAGAGAGTGAGCACTT..............................................................	15	22	1
..TGACAGAAGAGAGTGAG...................................................................	4	17	7
..TGACAGAAGAGAGTGAGC..................................................................	40	18	7
..TGACAGAAGAGAGTGAGCAC................................................................	53798	20	7
...GACAGAAGAGAGTGAGCAC................................................................	1114	19	7
...GACAGAAGAGAGTGAGCACT...............................................................	2	20	4
...GACAGAAGAGAGTGAGCA.................................................................	4	18	7
....ACAGAAGAGAGTGAGCA.................................................................	1	17	7
....ACAGAAGAGAGTGAGCACT...............................................................	1	19	4
....ACAGAAGAGAGTGAGCACTT..............................................................	1	20	1
....ACAGAAGAGAGTGAGCAC................................................................	111	18	7
.....CAGAAGAGAGTGAGCAC................................................................	1	17	7
.................................................................GCTCACTCTCTATCTGTCATC	11	21	1
negative
>MIR156e
GAAATTGACAGAAGAGAGTGAGCACACAGAGGCATTTGTATAAATCTATACCCTTGCTTTTGCGTGCTCACTTCTCTTTCTGTCAGCTTC
(((.(((((((((((((((((((((.((((((((...(((((....)))))...)))))))).)))))))).)))).))))))))).))) (-47.80)
..AATTGACAGAAGAGAGTGAGCA..................................................................	1	22	1
..AATTGACAGAAGAGAGTGAGCAC.................................................................	5	23	1
...ATTGACAGAAGAGAGTGAGC...................................................................	1	20	2
...ATTGACAGAAGAGAGTGAGCA..................................................................	3	21	2
...ATTGACAGAAGAGAGTGAGCAC.................................................................	7	22	2
....TTGACAGAAGAGAGTGA.....................................................................	1	17	6
....TTGACAGAAGAGAGTGAGCACAC...............................................................	1	23	3
....TTGACAGAAGAGAGTGAGCA..................................................................	11	20	5
....TTGACAGAAGAGAGTGAGCACA................................................................	2	22	3
....TTGACAGAAGAGAGTGAGC...................................................................	3	19	5
....TTGACAGAAGAGAGTGAGCAC.................................................................	4208	21	5
.....TGACAGAAGAGAGTGAGCA..................................................................	102	19	7
.....TGACAGAAGAGAGTGAGCACAC...............................................................	2	22	5
.....TGACAGAAGAGAGTGAGCACA................................................................	2052	21	5
.....TGACAGAAGAGAGTGAG....................................................................	4	17	7
.....TGACAGAAGAGAGTGAGC...................................................................	40	18	7
.....TGACAGAAGAGAGTGAGCAC.................................................................	53798	20	7
......GACAGAAGAGAGTGAGCAC.................................................................	1114	19	7
......GACAGAAGAGAGTGAGCA..................................................................	4	18	7
......GACAGAAGAGAGTGAGCACA................................................................	41	20	5
.......ACAGAAGAGAGTGAGCA..................................................................	1	17	7
.......ACAGAAGAGAGTGAGCACACA..............................................................	1	21	5
.......ACAGAAGAGAGTGAGCAC.................................................................	111	18	7
.......ACAGAAGAGAGTGAGCACA................................................................	40	19	5
.......ACAGAAGAGAGTGAGCACAC...............................................................	49	20	5
........CAGAAGAGAGTGAGCAC.................................................................	1	17	7
........CAGAAGAGAGTGAGCACACAG.............................................................	3	21	3
........CAGAAGAGAGTGAGCACAC...............................................................	5	19	5
.........AGAAGAGAGTGAGCACAC...............................................................	1	18	5
...............................................................GTGCTCACTTCTCTTTCTGTCA.....	2	22	3
.................................................................GCTCACTTCTCTTTCTGTCA.....	1	20	3
.................................................................GCTCACTTCTCTTTCTGTCAGCTT.	1	24	3
.................................................................GCTCACTTCTCTTTCTGTCAGC...	16	22	3
..................................................................CTCACTTCTCTTTCTGTCAGC...	1	21	3
negative
.....................CGTGTGTCTCCGTAAACATATT...............................................	1	22	2
..............................................................GCACGAGTGAAGAGAAAGACA.......	1	21	2
................................................................ACGAGTGAAGAGAAAGACAGTC....	1	22	3
................................................................ACGAGTGAAGAGAAAGACAG......	4	20	3
>MIR156f
GAACTTGACAGAAGAGAGTGAGCACACAGAGGCATTTGTATAAATCTATACCCTTTCTTTTGCGTGCTCACTTCTCTTTCTGTCAGCTTC
(((.(((((((((((((((((((((.((((((.....(((((....))))).....)))))).)))))))).)))).))))))))).))) (-41.80)
..ACTTGACAGAAGAGAGTGAGCAC.................................................................	15	23	1
...CTTGACAGAAGAGAGTGAGCAC.................................................................	28	22	1
....TTGACAGAAGAGAGTGA.....................................................................	1	17	6
....TTGACAGAAGAGAGTGAGCACAC...............................................................	1	23	3
....TTGACAGAAGAGAGTGAGCA..................................................................	11	20	5
....TTGACAGAAGAGAGTGAGCACA................................................................	2	22	3
....TTGACAGAAGAGAGTGAGC...................................................................	3	19	5
....TTGACAGAAGAGAGTGAGCAC.................................................................	4208	21	5
.....TGACAGAAGAGAGTGAGCA..................................................................	102	19	7
.....TGACAGAAGAGAGTGAGCACAC...............................................................	2	22	5
.....TGACAGAAGAGAGTGAGCACA................................................................	2052	21	5
.....TGACAGAAGAGAGTGAG....................................................................	4	17	7
.....TGACAGAAGAGAGTGAGC...................................................................	40	18	7
.....TGACAGAAGAGAGTGAGCAC.................................................................	53798	20	7
......GACAGAAGAGAGTGAGCAC.................................................................	1114	19	7
......GACAGAAGAGAGTGAGCA..................................................................	4	18	7
......GACAGAAGAGAGTGAGCACA................................................................	41	20	5
.......ACAGAAGAGAGTGAGCA..................................................................	1	17	7
.......ACAGAAGAGAGTGAGCACACA..............................................................	1	21	5
.......ACAGAAGAGAGTGAGCAC.................................................................	111	18	7
.......ACAGAAGAGAGTGAGCACA................................................................	40	19	5
.......ACAGAAGAGAGTGAGCACAC...............................................................	49	20	5
........CAGAAGAGAGTGAGCAC.................................................................	1	17	7
........CAGAAGAGAGTGAGCACACAG.............................................................	3	21	3
........CAGAAGAGAGTGAGCACAC...............................................................	5	19	5
.........AGAAGAGAGTGAGCACAC...............................................................	1	18	5
...............................................................GTGCTCACTTCTCTTTCTGTCA.....	2	22	3
.................................................................GCTCACTTCTCTTTCTGTCA.....	1	20	3
.................................................................GCTCACTTCTCTTTCTGTCAGCTT.	1	24	3
.................................................................GCTCACTTCTCTTTCTGTCAGC...	16	22	3
..................................................................CTCACTTCTCTTTCTGTCAGC...	1	21	3
negative
.....................CGTGTGTCTCCGTAAACATATT...............................................	1	22	2
..............................................................GCACGAGTGAAGAGAAAGACA.......	1	21	2
................................................................ACGAGTGAAGAGAAAGACAGTC....	1	22	3
................................................................ACGAGTGAAGAGAAAGACAG......	4	20	3
>MIR156g
GGTGACAGAAGAGAGTGAGCACACATGGCATTTTCCTGCATGACTTTACATGCTCGAAGCTCTGCGTGCTTACTCTCTATCTGTCACC
((((((((((((((((((((((.((.(((...(((..(((((......)))))..)))))).)).))))))))))))).))))))))) (-51.00)
.GTGACAGAAGAGAGTGAGCAC..................................................................	5	21	4
..TGACAGAAGAGAGTGAGCA...................................................................	102	19	7
..TGACAGAAGAGAGTGAGCACAC................................................................	2	22	5
..TGACAGAAGAGAGTGAGCACA.................................................................	2052	21	5
..TGACAGAAGAGAGTGAG.....................................................................	4	17	7
..TGACAGAAGAGAGTGAGC....................................................................	40	18	7
..TGACAGAAGAGAGTGAGCAC..................................................................	53798	20	7
...GACAGAAGAGAGTGAGCAC..................................................................	1114	19	7
...GACAGAAGAGAGTGAGCA...................................................................	4	18	7
...GACAGAAGAGAGTGAGCACA.................................................................	41	20	5
....ACAGAAGAGAGTGAGCA...................................................................	1	17	7
....ACAGAAGAGAGTGAGCACACA...............................................................	1	21	5
....ACAGAAGAGAGTGAGCAC..................................................................	111	18	7
....ACAGAAGAGAGTGAGCACA.................................................................	40	19	5
....ACAGAAGAGAGTGAGCACAC................................................................	49	20	5
.....CAGAAGAGAGTGAGCAC..................................................................	1	17	7
.....CAGAAGAGAGTGAGCACAC................................................................	5	19	5
......AGAAGAGAGTGAGCACAC................................................................	1	18	5
...................................................................GCTTACTCTCTATCTGTCACC	28	21	1
....................................................................CTTACTCTCTATCTGTCACC	1	20	1
negative
>MIR156h
TTGACAGAAGATAGAGAGCACAGATGATGATATGCAATAATGGACTCTGCATCTCACTCCTTTGTGCTCTCTATGCTTCTGTCAT
.(((((((((((((((((((((((.(((((.(((((...........))))).))).)).)))))))))))))).))))))))). (-44.40)
TTGACAGAAGATAGAGAG...................................................................	10	18	4
TTGACAGAAGATAGAGAGCAC................................................................	126208	21	3
TTGACAGAAGATAGAGAGCACAG..............................................................	2	23	3
TTGACAGAAGATAGAGA....................................................................	21	17	4
TTGACAGAAGATAGAGAGCA.................................................................	260	20	4
TTGACAGAAGATAGAGAGCACAGA.............................................................	3	24	3
TTGACAGAAGATAGAGAGCACA...............................................................	303	22	3
TTGACAGAAGATAGAGAGC..................................................................	89	19	4
.TGACAGAAGATAGAGAGCAC................................................................	11095	20	3
.TGACAGAAGATAGAGAGCA.................................................................	13	19	4
.TGACAGAAGATAGAGAG...................................................................	2	17	5
.TGACAGAAGATAGAGAGCACA...............................................................	559	21	3
.TGACAGAAGATAGAGAGC..................................................................	6	18	4
..GACAGAAGATAGAGAGCACAG..............................................................	1	21	3
..GACAGAAGATAGAGAGCAC................................................................	1394	19	3
..GACAGAAGATAGAGAGCACA...............................................................	28	20	3
..GACAGAAGATAGAGAGCA.................................................................	4	18	4
...ACAGAAGATAGAGAGCACAGATG...........................................................	1	23	3
...ACAGAAGATAGAGAGCACA...............................................................	10	19	3
...ACAGAAGATAGAGAGCACAGA.............................................................	18	21	3
...ACAGAAGATAGAGAGCACAGAT............................................................	2	22	3
...ACAGAAGATAGAGAGCAC................................................................	31	18	3
...ACAGAAGATAGAGAGCACAG..............................................................	8	20	3
....CAGAAGATAGAGAGCAC................................................................	1	17	3
....CAGAAGATAGAGAGCACA...............................................................	1	18	3
....CAGAAGATAGAGAGCACAG..............................................................	1	19	3
....CAGAAGATAGAGAGCACAGA.............................................................	2	20	3
.....AGAAGATAGAGAGCACA...............................................................	1	17	3
.....AGAAGATAGAGAGCACAGATGAT.........................................................	2	23	3
......GAAGATAGAGAGCACAGATGA..........................................................	1	21	3
........AGATAGAGAGCACAGATGATG........................................................	1	21	3
.........GATAGAGAGCACAGATGA..........................................................	1	18	3
..............................................................TGTGCTCTCTATGCTTCTGTCA.	1	22	2
negative
.........................................CCTGAGACGTAGAGTGAGGAAA......................	1	22	1
..........................................CTGAGACGTAGAGTGAGGAAA......................	1	21	1
...........................................TGAGACGTAGAGTGAGGAAAC.....................	1	21	1
>MIR156i
TTGACAGAAGATAGAGAGCACAGATGATGATGTGCAATTAATGGAACTCAGCATCTCACTCATTTGTGCTCTCTATGCTTCTGTCA
.(((((((((((((((((((((((((((((.((((...............)))).))).))))))))))))))))).))))))))) (-46.96)
TTGACAGAAGATAGAGAG....................................................................	10	18	4
TTGACAGAAGATAGAGAGCAC.................................................................	126208	21	3
TTGACAGAAGATAGAGAGCACAG...............................................................	2	23	3
TTGACAGAAGATAGAGA.....................................................................	21	17	4
TTGACAGAAGATAGAGAGCA..................................................................	260	20	4
TTGACAGAAGATAGAGAGCACAGA..............................................................	3	24	3
TTGACAGAAGATAGAGAGCACA................................................................	303	22	3
TTGACAGAAGATAGAGAGC...................................................................	89	19	4
.TGACAGAAGATAGAGAGCAC.................................................................	11095	20	3
.TGACAGAAGATAGAGAGCA..................................................................	13	19	4
.TGACAGAAGATAGAGAG....................................................................	2	17	5
.TGACAGAAGATAGAGAGCACA................................................................	559	21	3
.TGACAGAAGATAGAGAGC...................................................................	6	18	4
..GACAGAAGATAGAGAGCACAG...............................................................	1	21	3
..GACAGAAGATAGAGAGCAC.................................................................	1394	19	3
..GACAGAAGATAGAGAGCACA................................................................	28	20	3
..GACAGAAGATAGAGAGCA..................................................................	4	18	4
...ACAGAAGATAGAGAGCACAGATG............................................................	1	23	3
...ACAGAAGATAGAGAGCACA................................................................	10	19	3
...ACAGAAGATAGAGAGCACAGA..............................................................	18	21	3
...ACAGAAGATAGAGAGCACAGAT.............................................................	2	22	3
...ACAGAAGATAGAGAGCAC.................................................................	31	18	3
...ACAGAAGATAGAGAGCACAG...............................................................	8	20	3
....CAGAAGATAGAGAGCAC.................................................................	1	17	3
....CAGAAGATAGAGAGCACA................................................................	1	18	3
....CAGAAGATAGAGAGCACAG...............................................................	1	19	3
....CAGAAGATAGAGAGCACAGA..............................................................	2	20	3
.....AGAAGATAGAGAGCACA................................................................	1	17	3
.....AGAAGATAGAGAGCACAGATGAT..........................................................	2	23	3
......GAAGATAGAGAGCACAGATGA...........................................................	1	21	3
........AGATAGAGAGCACAGATGATG.........................................................	1	21	3
.........GATAGAGAGCACAGATGA...........................................................	1	18	3
.........GATAGAGAGCACAGATGATGATG......................................................	2	23	2
................................................................TGTGCTCTCTATGCTTCTGTCA	1	22	2
negative
>MIR156j
TTGACAGAAGATAGAGAGCACAGATGATGATGAAATGCATAAAGTTTGCATCTCACTCCTTTGTGCTCTCTACTCTTCTGTCAT
.(((((((((((((((((((((((.((.(.(((.(((((.......))))).)))))).))))))))))))).)))))))))). (-45.10)
TTGACAGAAGATAGAGAG..................................................................	10	18	4
TTGACAGAAGATAGAGAGCAC...............................................................	126208	21	3
TTGACAGAAGATAGAGAGCACAG.............................................................	2	23	3
TTGACAGAAGATAGAGA...................................................................	21	17	4
TTGACAGAAGATAGAGAGCA................................................................	260	20	4
TTGACAGAAGATAGAGAGCACAGA............................................................	3	24	3
TTGACAGAAGATAGAGAGCACA..............................................................	303	22	3
TTGACAGAAGATAGAGAGC.................................................................	89	19	4
.TGACAGAAGATAGAGAGCAC...............................................................	11095	20	3
.TGACAGAAGATAGAGAGCA................................................................	13	19	4
.TGACAGAAGATAGAGAG..................................................................	2	17	5
.TGACAGAAGATAGAGAGCACA..............................................................	559	21	3
.TGACAGAAGATAGAGAGC.................................................................	6	18	4
..GACAGAAGATAGAGAGCACAG.............................................................	1	21	3
..GACAGAAGATAGAGAGCAC...............................................................	1394	19	3
..GACAGAAGATAGAGAGCACA..............................................................	28	20	3
..GACAGAAGATAGAGAGCA................................................................	4	18	4
...ACAGAAGATAGAGAGCACAGATG..........................................................	1	23	3
...ACAGAAGATAGAGAGCACA..............................................................	10	19	3
...ACAGAAGATAGAGAGCACAGA............................................................	18	21	3
...ACAGAAGATAGAGAGCACAGAT...........................................................	2	22	3
...ACAGAAGATAGAGAGCAC...............................................................	31	18	3
...ACAGAAGATAGAGAGCACAG.............................................................	8	20	3
....CAGAAGATAGAGAGCAC...............................................................	1	17	3
....CAGAAGATAGAGAGCACA..............................................................	1	18	3
....CAGAAGATAGAGAGCACAG.............................................................	1	19	3
....CAGAAGATAGAGAGCACAGA............................................................	2	20	3
.....AGAAGATAGAGAGCACA..............................................................	1	17	3
.....AGAAGATAGAGAGCACAGATGAT........................................................	2	23	3
......GAAGATAGAGAGCACAGATGA.........................................................	1	21	3
........AGATAGAGAGCACAGATGATG.......................................................	1	21	3
.........GATAGAGAGCACAGATGA.........................................................	1	18	3
.........GATAGAGAGCACAGATGATGATG....................................................	2	23	2
negative
..............................................................CACGAGAGATGAGAAGACAGTA	1	22	2
..............................................................CACGAGAGATGAGAAGACAGT.	1	21	2
..............................................................CACGAGAGATGAGAAGACAG..	3	20	2
...............................................................ACGAGAGATGAGAAGACAG..	1	19	2
>MIR156k
TGTTGACAGAAGAGAGAGAGCACAACCCGCCATTGGCTGAAGAGAGTCTTTACTTTTGTTGGGAGTGTGCTCTCCCGTCTTCTGTCATCA
.(.(((((((((((.(((((((((.((((.((..((.(((((.....)))))))..)).))))..))))))))).).)))))))))).). (-44.30)
..TTGACAGAAGAGAGAGAGCACA..................................................................	16	22	2
..TTGACAGAAGAGAGAGAGC.....................................................................	2	19	4
..TTGACAGAAGAGAGAGAGCAC...................................................................	3783	21	4
..TTGACAGAAGAGAGAGAGCA....................................................................	9	20	4
...TGACAGAAGAGAGAGAGCA....................................................................	1	19	10
...TGACAGAAGAGAGAGAGCACA..................................................................	14	21	4
...TGACAGAAGAGAGAGAGCAC...................................................................	379	20	10
....GACAGAAGAGAGAGAGCAC...................................................................	37	19	10
.....ACAGAAGAGAGAGAGCAC...................................................................	1	18	10
......CAGAAGAGAGAGAGCAC...................................................................	1	17	10
...................................................................TGCTCTCCCGTCTTCTGTCATCA	1	23	1
....................................................................GCTCTCCCGTCTTCTGTCATC.	10	21	1
negative
>MIR159a
TGGAGCTCCTTGAAGTCCAATAGAGGATCTTGCTGGGTAGATTGAGCTGCTGAGCTATGGATCCCACAGCCCTATCTCATAATAAAGACTCTAGTCTTCTTGGATAGGCTTGTGGCTTGCATATCTCAGGAGCTTCATTACCTCTTATGTTAGATCCTTGTTTGGATTGAAGGGAGCTCTA
(((((((((((..(((((((..((((((((.((.((((((...(((((.(((((.((((.(..((((((.((((((.((.....(((((....)))))..)))))))).))))))..).)))).))))).)))))..)))))).....)).))))))))..)))))))..))))))))))) (-88.40)
..GAGCTCCTTGAAGTCCAATA...............................................................................................................................................................	5	20	1
..GAGCTCCTTGAAGTCCAATAG..............................................................................................................................................................	5	21	1
...AGCTCCTTGAAGTCCAATAG..............................................................................................................................................................	1	20	1
.......................AGGATCTTGCTGGGTAGA............................................................................................................................................	1	18	1
.......................AGGATCTTGCTGGGTAGATTGA........................................................................................................................................	18	22	1
.......................AGGATCTTGCTGGGTAGATT..........................................................................................................................................	2	20	1
.......................AGGATCTTGCTGGGTAGATTG.........................................................................................................................................	76	21	1
........................GGATCTTGCTGGGTAGATTGA........................................................................................................................................	2	21	1
........................GGATCTTGCTGGGTAGATTG.........................................................................................................................................	4	20	1
...........................TCTTGCTGGGTAGATTGAGCTGCTG.................................................................................................................................	1	25	1
............................................AGCTGCTGAGCTATGGAT.......................................................................................................................	1	18	2
............................................AGCTGCTGAGCTATGGATCC.....................................................................................................................	13	20	1
............................................AGCTGCTGAGCTATGGATCCC....................................................................................................................	38	21	1
.............................................GCTGCTGAGCTATGGATCC.....................................................................................................................	1	19	1
.............................................GCTGCTGAGCTATGGATCCC....................................................................................................................	1	20	1
...............................................TGCTGAGCTATGGATCCCACA.................................................................................................................	1	21	1
................................................................................................................TGGCTTGCATATCTCAGGAG.................................................	1	20	1
................................................................................................................TGGCTTGCATATCTCAGGAGC................................................	25	21	1
.................................................................................................................GGCTTGCATATCTCAGGAGC................................................	3	20	1
..................................................................................................................GCTTGCATATCTCAGGAGC................................................	1	19	2
...................................................................................................................CTTGCATATCTCAGGAGCTTC.............................................	10045	21	1
...................................................................................................................CTTGCATATCTCAGGAGC................................................	2	18	2
...................................................................................................................CTTGCATATCTCAGGAG.................................................	3	17	2
...................................................................................................................CTTGCATATCTCAGGAGCTT..............................................	8	20	1
...................................................................................................................CTTGCATATCTCAGGAGCTTCA............................................	8	22	1
...................................................................................................................CTTGCATATCTCAGGAGCT...............................................	82	19	1
....................................................................................................................TTGCATATCTCAGGAGC................................................	1	17	2
....................................................................................................................TTGCATATCTCAGGAGCTT..............................................	12	19	1
....................................................................................................................TTGCATATCTCAGGAGCTTC.............................................	13196	20	1
....................................................................................................................TTGCATATCTCAGGAGCTTCATT..........................................	15	23	1
....................................................................................................................TTGCATATCTCAGGAGCTTCA............................................	37	21	1
....................................................................................................................TTGCATATCTCAGGAGCTTCAT...........................................	42	22	1
....................................................................................................................TTGCATATCTCAGGAGCT...............................................	96	18	1
.....................................................................................................................TGCATATCTCAGGAGCTT..............................................	1	18	2
.....................................................................................................................TGCATATCTCAGGAGCT...............................................	2	17	2
.....................................................................................................................TGCATATCTCAGGAGCTTCA............................................	2	20	1
.....................................................................................................................TGCATATCTCAGGAGCTTCAT...........................................	3	21	1
.....................................................................................................................TGCATATCTCAGGAGCTTC.............................................	488	19	1
......................................................................................................................GCATATCTCAGGAGCTTCA............................................	1	19	1
......................................................................................................................GCATATCTCAGGAGCTTC.............................................	23	18	1
.......................................................................................................................CATATCTCAGGAGCTTC.............................................	2	17	1
......................................................................................................................................................TAGATCCTTGTTTGGATTGAAGGGAG.....	1	26	2
.........................................................................................................................................................ATCCTTGTTTGGATTGAAGGG.......	1	21	2
.........................................................................................................................................................ATCCTTGTTTGGATTGAAGGGAGC....	13	24	2
..........................................................................................................................................................TCCTTGTTTGGATTGAAGG........	1	19	2
..........................................................................................................................................................TCCTTGTTTGGATTGAAGGGA......	1	21	2
..........................................................................................................................................................TCCTTGTTTGGATTGAAGGGAGC....	1	23	2
..........................................................................................................................................................TCCTTGTTTGGATTGAAGGG.......	5	20	2
...........................................................................................................................................................CCTTGTTTGGATTGAAGG........	1	18	4
...........................................................................................................................................................CCTTGTTTGGATTGAAGGG.......	2	19	2
...........................................................................................................................................................CCTTGTTTGGATTGAAGGGAG.....	3	21	2
...........................................................................................................................................................CCTTGTTTGGATTGAAGGGAGC....	6	22	2
............................................................................................................................................................CTTGTTTGGATTGAAGGGA......	1	19	2
............................................................................................................................................................CTTGTTTGGATTGAAGGGAG.....	4	20	2
............................................................................................................................................................CTTGTTTGGATTGAAGGGAGC....	49	21	2
............................................................................................................................................................CTTGTTTGGATTGAAGGGAGCT...	5	22	2
.............................................................................................................................................................TTGTTTGGATTGAAGGGAG.....	1	19	2
.............................................................................................................................................................TTGTTTGGATTGAAGGGAGC....	1	20	2
..............................................................................................................................................................TGTTTGGATTGAAGGGA......	1	17	4
..............................................................................................................................................................TGTTTGGATTGAAGGGAGCT...	1	20	2
..............................................................................................................................................................TGTTTGGATTGAAGGGAG.....	5	18	4
...............................................................................................................................................................GTTTGGATTGAAGGGAGC....	1	18	2
...............................................................................................................................................................GTTTGGATTGAAGGGAGCTCT.	1	21	2
...............................................................................................................................................................GTTTGGATTGAAGGGAG.....	5	17	4
................................................................................................................................................................TTTGGATTGAAGGGAGC....	1682	17	5
................................................................................................................................................................TTTGGATTGAAGGGAGCTCT.	22	20	4
................................................................................................................................................................TTTGGATTGAAGGGAGCTC..	31	19	5
................................................................................................................................................................TTTGGATTGAAGGGAGCT...	415	18	5
................................................................................................................................................................TTTGGATTGAAGGGAGCTCTA	5134	21	2
.................................................................................................................................................................TTGGATTGAAGGGAGCTCT.	1	19	4
.................................................................................................................................................................TTGGATTGAAGGGAGCTCTA	115	20	2
.................................................................................................................................................................TTGGATTGAAGGGAGCTC..	3	18	5
.................................................................................................................................................................TTGGATTGAAGGGAGCT...	7	17	5
..................................................................................................................................................................TGGATTGAAGGGAGCTCTA	16	19	2
...................................................................................................................................................................GGATTGAAGGGAGCTCTA	6	18	2
negative
.................................................................TGTCGGGATAGAGTATTATTTCT.............................................................................................	1	23	1
>MIR159b
AGGGTTAAGAAGTGGAGCTCCTTAAAGTCCAATAGAGGATCTTGCAGGGTAGATTGAGCTGCTGAGCTATGGATACCACAGCCCTATCCCATAATAAAAGGGAGTTCTTTTTTTCAAGTCTTCTTGGATAGGCTTGTGGCTTGCATATCTCTGGAGCTTCATTACCTTATTATGTTAGATCCTTGTTTGGATTGAAGGGAGCTCTACATCTAAATCTT
((((((.(((.((((((((((((..(((((((..((((((((.(((((((((...(((((.(.(((.((((.(..((((((.(((((((.........((((((..(((......))).))))))))))))).))))))..).)))).))).).)))))..)))))).....))).))))))))..)))))))..)))))))))))).))).)))))) (-95.50)
..........AGTGGAGCTCCTTAAAGTCCAAT.........................................................................................................................................................................................	1	23	1
.................CTCCTTAAAGTCCAATAGAGGA...................................................................................................................................................................................	1	22	1
...........................TCCAATAGAGGATCTTGCAGGGTAGATTG..................................................................................................................................................................	2	29	1
...............................ATAGAGGATCTTGCAGGGTAG......................................................................................................................................................................	2	21	1
...............................ATAGAGGATCTTGCAGGGTAGATTGA.................................................................................................................................................................	2	26	1
...................................AGGATCTTGCAGGGTAGATT...................................................................................................................................................................	11	20	1
...................................AGGATCTTGCAGGGTAGATTG..................................................................................................................................................................	162	21	1
...................................AGGATCTTGCAGGGTAG......................................................................................................................................................................	2	17	2
...................................AGGATCTTGCAGGGTAGA.....................................................................................................................................................................	3	18	1
...................................AGGATCTTGCAGGGTAGAT....................................................................................................................................................................	3	19	1
...................................AGGATCTTGCAGGGTAGATTGA.................................................................................................................................................................	9	22	1
....................................GGATCTTGCAGGGTAGATT...................................................................................................................................................................	1	19	1
....................................GGATCTTGCAGGGTAGATTG..................................................................................................................................................................	6	20	1
.......................................TCTTGCAGGGTAGATTGAGCT..............................................................................................................................................................	1	21	1
........................................CTTGCAGGGTAGATTGAGCTG.............................................................................................................................................................	1	21	1
.........................................TTGCAGGGTAGATTGAGCTGC............................................................................................................................................................	3	21	1
.............................................AGGGTAGATTGAGCTGCTG..........................................................................................................................................................	1	19	1
........................................................AGCTGCTGAGCTATGGAT................................................................................................................................................	1	18	2
........................................................AGCTGCTGAGCTATGGATAC..............................................................................................................................................	1	20	1
........................................................AGCTGCTGAGCTATGGATACC.............................................................................................................................................	7	21	1
..............................................................TGAGCTATGGATACCACAGCCC......................................................................................................................................	2	22	1
..........................................................................................................................................GCTTGCATATCTCTGGAGCTT...........................................................	1	21	1
..........................................................................................................................................GCTTGCATATCTCTGGAGCTTC..........................................................	1	22	1
...........................................................................................................................................CTTGCATATCTCTGGAG..............................................................	1	17	2
...........................................................................................................................................CTTGCATATCTCTGGAGCTTCATT.......................................................	1	24	1
...........................................................................................................................................CTTGCATATCTCTGGAGCTTCAT........................................................	2	23	1
...........................................................................................................................................CTTGCATATCTCTGGAGC.............................................................	4	18	2
...........................................................................................................................................CTTGCATATCTCTGGAGCTTC..........................................................	4105	21	1
...........................................................................................................................................CTTGCATATCTCTGGAGCT............................................................	42	19	2
...........................................................................................................................................CTTGCATATCTCTGGAGCTT...........................................................	48	20	1
...........................................................................................................................................CTTGCATATCTCTGGAGCTTCA.........................................................	9	22	1
............................................................................................................................................TTGCATATCTCTGGAGC.............................................................	1	17	2
............................................................................................................................................TTGCATATCTCTGGAGCTTCATTA......................................................	1	24	1
............................................................................................................................................TTGCATATCTCTGGAGCT............................................................	11	18	2
............................................................................................................................................TTGCATATCTCTGGAGCTT...........................................................	3	19	2
............................................................................................................................................TTGCATATCTCTGGAGCTTCAT........................................................	3	22	1
............................................................................................................................................TTGCATATCTCTGGAGCTTC..........................................................	350	20	1
............................................................................................................................................TTGCATATCTCTGGAGCTTCA.........................................................	9	21	1
.............................................................................................................................................TGCATATCTCTGGAGCT............................................................	2	17	2
.............................................................................................................................................TGCATATCTCTGGAGCTTCAT........................................................	3	21	1
.............................................................................................................................................TGCATATCTCTGGAGCTTC..........................................................	35	19	1
..............................................................................................................................................GCATATCTCTGGAGCTTC..........................................................	3	18	1
...............................................................................................................................................CATATCTCTGGAGCTTC..........................................................	1	17	1
................................................................................................................................................................ATTACCTTATTATGTTAGATC.....................................	1	21	1
................................................................................................................................................................ATTACCTTATTATGTTAGATCCTTG.................................	3	25	1
...............................................................................................................................................................................TAGATCCTTGTTTGGATTGAAGGGAG.................	1	26	2
..................................................................................................................................................................................ATCCTTGTTTGGATTGAAGGG...................	1	21	2
..................................................................................................................................................................................ATCCTTGTTTGGATTGAAGGGAGC................	13	24	2
...................................................................................................................................................................................TCCTTGTTTGGATTGAAGG....................	1	19	2
...................................................................................................................................................................................TCCTTGTTTGGATTGAAGGGA..................	1	21	2
...................................................................................................................................................................................TCCTTGTTTGGATTGAAGGGAGC................	1	23	2
...................................................................................................................................................................................TCCTTGTTTGGATTGAAGGG...................	5	20	2
....................................................................................................................................................................................CCTTGTTTGGATTGAAGG....................	1	18	4
....................................................................................................................................................................................CCTTGTTTGGATTGAAGGG...................	2	19	2
....................................................................................................................................................................................CCTTGTTTGGATTGAAGGGAG.................	3	21	2
....................................................................................................................................................................................CCTTGTTTGGATTGAAGGGAGC................	6	22	2
.....................................................................................................................................................................................CTTGTTTGGATTGAAGGGA..................	1	19	2
.....................................................................................................................................................................................CTTGTTTGGATTGAAGGGAG.................	4	20	2
.....................................................................................................................................................................................CTTGTTTGGATTGAAGGGAGC................	49	21	2
.....................................................................................................................................................................................CTTGTTTGGATTGAAGGGAGCT...............	5	22	2
......................................................................................................................................................................................TTGTTTGGATTGAAGGGAG.................	1	19	2
......................................................................................................................................................................................TTGTTTGGATTGAAGGGAGC................	1	20	2
.......................................................................................................................................................................................TGTTTGGATTGAAGGGA..................	1	17	4
.......................................................................................................................................................................................TGTTTGGATTGAAGGGAGCT...............	1	20	2
.......................................................................................................................................................................................TGTTTGGATTGAAGGGAG.................	5	18	4
........................................................................................................................................................................................GTTTGGATTGAAGGGAGC................	1	18	2
........................................................................................................................................................................................GTTTGGATTGAAGGGAGCTCT.............	1	21	2
........................................................................................................................................................................................GTTTGGATTGAAGGGAG.................	5	17	4
.........................................................................................................................................................................................TTTGGATTGAAGGGAGC................	1682	17	5
.........................................................................................................................................................................................TTTGGATTGAAGGGAGCTCT.............	22	20	4
.........................................................................................................................................................................................TTTGGATTGAAGGGAGCTC..............	31	19	5
.........................................................................................................................................................................................TTTGGATTGAAGGGAGCT...............	415	18	5
.........................................................................................................................................................................................TTTGGATTGAAGGGAGCTCTA............	5134	21	2
..........................................................................................................................................................................................TTGGATTGAAGGGAGCTCT.............	1	19	4
..........................................................................................................................................................................................TTGGATTGAAGGGAGCTCTA............	115	20	2
..........................................................................................................................................................................................TTGGATTGAAGGGAGCTC..............	3	18	5
..........................................................................................................................................................................................TTGGATTGAAGGGAGCT...............	7	17	5
...........................................................................................................................................................................................TGGATTGAAGGGAGCTCTA............	16	19	2
............................................................................................................................................................................................GGATTGAAGGGAGCTCTA............	6	18	2
.................................................................................................................................................................................................GAAGGGAGCTCTACATCTAAA....	1	21	1
negative
.................GAGGAATTTCAGGTTATCTCC....................................................................................................................................................................................	1	21	1
........................................................................................................................................................CCTCGAAGTAATGGAATAATA.............................................	3	21	1
>MIR159c
GGGTTTTTGGTGAGGTTTAATGGAGCTCTCTTCCCTCCTACTGTAAAGGAGGCGAAGGTAGGTAGGCCATGGCTGCCAGTTCATGAATACCCCTGGGTGTGCAGGATAAGCAGAGAGAGTGCGCAGGCTAAGGGTTTGCATGACCTGGGAGACGTGGTTATCTTGGCCATTTTTATATTGGAGTGAAGGGAGCTCTGTTGTCTTTCTAACAATCT
(((((.((((.((((..((((((((((((((((.((((...((((((((.(((.((((((.....((((((.((.((((.(((((...((((...(((.(((.......(((.......)))))).)))..))))...))))).)))).)).)))))))))))).))).))))))))..)))).)))))))))))))))))))).)))).))))) (-93.81)
......................................................................................................................................TTTGCATGACCTGGGAGACG.............................................................	2	20	2
......................................................................................................................................TTTGCATGACCTGGGAGACGT............................................................	313	21	2
.......................................................................................................................................TTGCATGACCTGGGAGACGT............................................................	25	20	2
........................................................................................................................................TGCATGACCTGGGAGACGTGG..........................................................	1	21	2
........................................................................................................................................TGCATGACCTGGGAGACGT............................................................	6	19	2
............................................................................................................................................................................TTATATTGGAGTGAAGGG.........................	1	18	2
............................................................................................................................................................................TTATATTGGAGTGAAGGGAGC......................	2	21	2
................................................................................................................................................................................ATTGGAGTGAAGGGAGCTCTG..................	1	21	2
................................................................................................................................................................................ATTGGAGTGAAGGGAGC......................	20	17	5
................................................................................................................................................................................ATTGGAGTGAAGGGAGCT.....................	3	18	5
.................................................................................................................................................................................TTGGAGTGAAGGGAGCTCTG..................	1	20	2
.................................................................................................................................................................................TTGGAGTGAAGGGAGCTCTGT.................	1	21	2
.................................................................................................................................................................................TTGGAGTGAAGGGAGCT.....................	14	17	5
negative
>MIR159d
TAATGGAGATCTCTTCACTCCTATGTAAAGGAGGCAATGGTAGGCCATGGCTGCTAGTTCATGAATACCCCTGGGTGCGCACTGTGCAGGATAAGCAGATATCGATTGATCATGATTATTATGGGATTGGCTTGGGTGCGCAGGCTAAGGGTTTGCATGACCTGGGAGACGTGGTTGCCTTGGCATTTTTTATATTGGAGTGAAGGGAGCTCTGTTG
((((((((.((((((((((((.((((((((((.((...(((((.(((((.((.((((.(((((...((((.(((.((((((((.(((.......)))....((((((..((((((...))))))))))))....))))))))..))).))))...))))).)))).)).))))))))))...)).)))))))))).)))))))))))).)))))))) (-96.20)
......................................................................................CAGGATAAGCAGATATCGATT..............................................................................................................	1	21	1
.......................................................................................................................................................TTTGCATGACCTGGGAGACG..............................................	2	20	2
.......................................................................................................................................................TTTGCATGACCTGGGAGACGT.............................................	313	21	2
........................................................................................................................................................TTGCATGACCTGGGAGACGT.............................................	25	20	2
.........................................................................................................................................................TGCATGACCTGGGAGACGTGG...........................................	1	21	2
.........................................................................................................................................................TGCATGACCTGGGAGACGT.............................................	6	19	2
.............................................................................................................................................................................................TTATATTGGAGTGAAGGG..........	1	18	2
.............................................................................................................................................................................................TTATATTGGAGTGAAGGGAGC.......	2	21	2
.................................................................................................................................................................................................ATTGGAGTGAAGGGAGCTCTG...	1	21	2
.................................................................................................................................................................................................ATTGGAGTGAAGGGAGC.......	20	17	5
.................................................................................................................................................................................................ATTGGAGTGAAGGGAGCT......	3	18	5
..................................................................................................................................................................................................TTGGAGTGAAGGGAGCTCTG...	1	20	2
..................................................................................................................................................................................................TTGGAGTGAAGGGAGCTCTGT..	1	21	2
..................................................................................................................................................................................................TTGGAGTGAAGGGAGCT......	14	17	5
negative
>MIR160a
ATGCCTGGCTCCCTGTATGCCACAAGCTAGAGTTCAATCCCATCAGTGGACTGGCTGTCGCCGGTGGCGTGCGAGGAGCCAAGCAT
((((.(((((((.((((((((((..((.(.(((.((.((((....).))).))))).).))..)))))))))).))))))).)))) (-45.50)
ATGCCTGGCTCCCTGTATGC..................................................................	1	20	8
ATGCCTGGCTCCCTGTATGCCA................................................................	1	22	3
.TGCCTGGCTCCCTGTATG...................................................................	1	18	11
.TGCCTGGCTCCCTGTATGC..................................................................	1	19	11
.TGCCTGGCTCCCTGTATGCCAC...............................................................	1	22	2
.TGCCTGGCTCCCTGTATGCCA................................................................	257	21	5
..GCCTGGCTCCCTGTATGCCAC...............................................................	1	21	2
..GCCTGGCTCCCTGTATGCCA................................................................	12	20	5
....CTGGCTCCCTGTATGCCA................................................................	1	18	5
.....TGGCTCCCTGTATGCCA................................................................	1	17	5
................................................................TGGCGTGCGAGGAGCCAAGCA.	4	21	2
.................................................................GGCGTGCGAGGAGCCAAGCAT	1	21	2
negative
>MIR160b
GTGCCTGGCTCCCTGTATGCCACCTGCAAAGCTCATCAAAAAGTTGGTGGCGGCCTCCGCAGGTGGCATGCGAGGAGCCATGCAT
((((.(((((((.((((((((((((((...(((((((((....))))))..)))....)))))))))))))).))))))).)))) (-53.00)
.TGCCTGGCTCCCTGTATG..................................................................	1	18	11
.TGCCTGGCTCCCTGTATGC.................................................................	1	19	11
.TGCCTGGCTCCCTGTATGCCAC..............................................................	1	22	2
.TGCCTGGCTCCCTGTATGCCA...............................................................	257	21	5
..GCCTGGCTCCCTGTATGCCAC..............................................................	1	21	2
..GCCTGGCTCCCTGTATGCCA...............................................................	12	20	5
....CTGGCTCCCTGTATGCCA...............................................................	1	18	5
.....TGGCTCCCTGTATGCCA...............................................................	1	17	5
...............................................................TGGCATGCGAGGAGCCAT....	1	18	2
...............................................................TGGCATGCGAGGAGCCATG...	1	19	2
...............................................................TGGCATGCGAGGAGCCATGC..	1	20	2
...............................................................TGGCATGCGAGGAGCCATGCA.	37	21	2
..................................................................CATGCGAGGAGCCATGCAT	1	19	2
negative
>MIR160c
GGCTATGCCTGGCTCCCTGTATGCCGCAAGCTAGAGTTCAATCCCCACTGTGGATTGGCTGTTGCCGGTGGCGTGCGAGGAGCCAAGCATACCC
((.(((((.(((((((.((((((((((..((.(.(((.((((((.......))))))))).).))..)))))))))).))))))).))))))). (-52.60)
....ATGCCTGGCTCCCTGTATGC......................................................................	1	20	8
.....TGCCTGGCTCCCTGTATG.......................................................................	1	18	11
.....TGCCTGGCTCCCTGTATGC......................................................................	1	19	11
.....TGCCTGGCTCCCTGTATGCCG....................................................................	3	21	2
....................................................................TGGCGTGCGAGGAGCCAAGCA.....	4	21	2
.....................................................................GGCGTGCGAGGAGCCAAGCAT....	1	21	2
......................................................................GCGTGCGAGGAGCCAAGCATA...	31	21	2
negative
>MIR160d
ATATGCCTGGCTCCCTGTATGCCATTTGCAGAGCCCACCGGAGAATCGATGGCCTCCGTGGATGGCGTATGAGGAGCCATGCATAT
((((((.(((((((..((((((((((..(.(((.(((.((......)).))).))).)..))))))))))..))))))).)))))) (-50.40)
..ATGCCTGGCTCCCTGTATGC................................................................	1	20	8
..ATGCCTGGCTCCCTGTATGCCA..............................................................	1	22	3
...TGCCTGGCTCCCTGTATG.................................................................	1	18	11
...TGCCTGGCTCCCTGTATGC................................................................	1	19	11
...TGCCTGGCTCCCTGTATGCCATT............................................................	2	23	2
...TGCCTGGCTCCCTGTATGCCA..............................................................	257	21	5
...TGCCTGGCTCCCTGTATGCCAT.............................................................	6	22	3
....GCCTGGCTCCCTGTATGCCA..............................................................	12	20	5
....GCCTGGCTCCCTGTATGCCAT.............................................................	12	21	3
.....CCTGGCTCCCTGTATGCCAT.............................................................	1	20	3
.....CCTGGCTCCCTGTATGCCATTT...........................................................	1	22	2
.....CCTGGCTCCCTGTATGCCATT............................................................	10	21	2
......CTGGCTCCCTGTATGCCA..............................................................	1	18	5
.......TGGCTCCCTGTATGCCA..............................................................	1	17	5
...........TCCCTGTATGCCATTTGCAGA......................................................	1	21	2
.................TATGCCATTTGCAGAGCCCACCGG.............................................	1	24	2
..................ATGCCATTTGCAGAGCCCACCGGA............................................	1	24	2
.....................................CCGGAGAATCGATGGCCT...............................	1	18	2
.......................................GGAGAATCGATGGCCTCCGTGGATGGC....................	1	27	2
.....................................................CTCCGTGGATGGCGTATGAGGAG..........	1	23	2
.......................................................CCGTGGATGGCGTATGAGGAGC.........	2	22	2
........................................................CGTGGATGGCGTATGAGGAGC.........	14	21	2
.........................................................GTGGATGGCGTATGAGGAGCC........	1	21	2
.........................................................GTGGATGGCGTATGAGGAGCCATGC....	1	25	2
..............................................................TGGCGTATGAGGAGCCATGCATA.	2	23	2
..............................................................TGGCGTATGAGGAGCCATGCA...	201	21	2
..............................................................TGGCGTATGAGGAGCCATGC....	4	20	2
..............................................................TGGCGTATGAGGAGCCATGCAT..	5	22	2
...............................................................GGCGTATGAGGAGCCATGCA...	16	20	2
...............................................................GGCGTATGAGGAGCCATGCAT..	239	21	2
...............................................................GGCGTATGAGGAGCCATGCATA.	80	22	2
................................................................GCGTATGAGGAGCCATGCATA.	1466	21	2
................................................................GCGTATGAGGAGCCATGCATAT	2	22	2
................................................................GCGTATGAGGAGCCATGCAT..	43	20	2
................................................................GCGTATGAGGAGCCATGCA...	7	19	2
.................................................................CGTATGAGGAGCCATGCATAT	1	21	2
.................................................................CGTATGAGGAGCCATGCATA.	4	20	2
..................................................................GTATGAGGAGCCATGCATA.	9	19	2
negative
>MIR160e
GCCTGCCTGGCTCCCTGAATGCCATCTAAGAAGCTTGTCAAAGAATGTTGGCAGCCTTCTTACTTGGCATGAAGGGAGTCAAGCAGGC
((((((.(((((((((..((((((..(((((((.(((((((......))))))).)))))))..))))))..))))))))).)))))) (-55.60)
...TGCCTGGCTCCCTGAATGC..................................................................	1	19	2
...TGCCTGGCTCCCTGAATGCC.................................................................	1	20	2
...TGCCTGGCTCCCTGAATGCCA................................................................	237	21	2
....GCCTGGCTCCCTGAATGCCA................................................................	17	20	2
.....CCTGGCTCCCTGAATGCCATC..............................................................	1	21	2
.....CCTGGCTCCCTGAATGCCA................................................................	2	19	2
...........TCCCTGAATGCCATCTAAGAA........................................................	1	21	2
.............CCTGAATGCCATCTAAGAAGC......................................................	1	21	2
.........................................................TCTTACTTGGCATGAAGGGAG..........	2	21	1
..................................................................GCATGAAGGGAGTCAAG.....	1	17	1
..................................................................GCATGAAGGGAGTCAAGCAGGC	1	22	1
..................................................................GCATGAAGGGAGTCAAGC....	2	18	1
..................................................................GCATGAAGGGAGTCAAGCA...	3	19	1
..................................................................GCATGAAGGGAGTCAAGCAG..	3	20	1
..................................................................GCATGAAGGGAGTCAAGCAGG.	93	21	1
negative
...ACGGACCGAGGGACTTACGGT................................................................	1	21	2
>MIR160f
TTGTTCCTGCCTGGCTCCCTGAATGCCATCTAAGAAGCTTGTCAAAGGATGTTGGCAACCTTCCTACTTGGCATGAGGGGAGTCATGCAGGCTCAA
.((..(((((.(((((((((..((((((..((.((((.(((((((......))))))).)))).))..))))))..))))))))).)))))..)). (-50.70)
.......TGCCTGGCTCCCTGAATGC......................................................................	1	19	2
.......TGCCTGGCTCCCTGAATGCC.....................................................................	1	20	2
.......TGCCTGGCTCCCTGAATGCCA....................................................................	237	21	2
........GCCTGGCTCCCTGAATGCCA....................................................................	17	20	2
.........CCTGGCTCCCTGAATGCCATC..................................................................	1	21	2
.........CCTGGCTCCCTGAATGCCA....................................................................	2	19	2
...............TCCCTGAATGCCATCTAAGAA............................................................	1	21	2
.................CCTGAATGCCATCTAAGAAGC..........................................................	1	21	2
............................................................TTCCTACTTGGCATGAG...................	1	17	4
............................................................TTCCTACTTGGCATGAGGGGA...............	17	21	1
...................................................................TTGGCATGAGGGGAGTCATG.........	6	20	1
......................................................................GCATGAGGGGAGTCATGCAGG.....	2	21	1
negative
.......ACGGACCGAGGGACTTACGGT....................................................................	1	21	2
>MIR160g
GTGTGCCTGGCTCCCTGTATGCCATCTGCAAAGCTCATCAGAAAGTCGGTGGCCTCCGCAGATGGCATGCGAGGAGCCATGCATGC
((((((.(((((((.((((((((((((((..((..((((........))))..))..)))))))))))))).))))))).)))))) (-53.10)
...TGCCTGGCTCCCTGTATG.................................................................	1	18	11
...TGCCTGGCTCCCTGTATGC................................................................	1	19	11
...TGCCTGGCTCCCTGTATGCCA..............................................................	257	21	5
...TGCCTGGCTCCCTGTATGCCAT.............................................................	6	22	3
....GCCTGGCTCCCTGTATGCCA..............................................................	12	20	5
....GCCTGGCTCCCTGTATGCCAT.............................................................	12	21	3
.....CCTGGCTCCCTGTATGCCAT.............................................................	1	20	3
.....CCTGGCTCCCTGTATGCCATC............................................................	1	21	2
......CTGGCTCCCTGTATGCCA..............................................................	1	18	5
.......TGGCTCCCTGTATGCCA..............................................................	1	17	5
...........TCCCTGTATGCCATCTGCAAAG.....................................................	2	22	2
.......................................................CCGCAGATGGCATGCGAGGAG..........	2	21	2
..............................................................TGGCATGCGAGGAGCCAT......	1	18	2
..............................................................TGGCATGCGAGGAGCCATG.....	1	19	2
..............................................................TGGCATGCGAGGAGCCATGC....	1	20	2
..............................................................TGGCATGCGAGGAGCCATGCA...	37	21	2
.................................................................CATGCGAGGAGCCATGCAT..	1	19	2
.................................................................CATGCGAGGAGCCATGCATGC	1	21	2
negative
.........................GACGTTTCGAGTAGTCTTTCA........................................	1	21	2
>MIR160h
ATGTGCCTGGCTCCCTGTATGCCATTTGCAGAGCCCACCGGAGAATCGATGGCCTCCGTGGATGGCGTATGAGGAGCCATGCATAT
((((((.(((((((..((((((((((..(.(((.(((.((......)).))).))).)..))))))))))..))))))).)))))) (-50.40)
...TGCCTGGCTCCCTGTATG.................................................................	1	18	11
...TGCCTGGCTCCCTGTATGC................................................................	1	19	11
...TGCCTGGCTCCCTGTATGCCATT............................................................	2	23	2
...TGCCTGGCTCCCTGTATGCCA..............................................................	257	21	5
...TGCCTGGCTCCCTGTATGCCAT.............................................................	6	22	3
....GCCTGGCTCCCTGTATGCCA..............................................................	12	20	5
....GCCTGGCTCCCTGTATGCCAT.............................................................	12	21	3
.....CCTGGCTCCCTGTATGCCAT.............................................................	1	20	3
.....CCTGGCTCCCTGTATGCCATTT...........................................................	1	22	2
.....CCTGGCTCCCTGTATGCCATT............................................................	10	21	2
......CTGGCTCCCTGTATGCCA..............................................................	1	18	5
.......TGGCTCCCTGTATGCCA..............................................................	1	17	5
...........TCCCTGTATGCCATTTGCAGA......................................................	1	21	2
.................TATGCCATTTGCAGAGCCCACCGG.............................................	1	24	2
..................ATGCCATTTGCAGAGCCCACCGGA............................................	1	24	2
.....................................CCGGAGAATCGATGGCCT...............................	1	18	2
.......................................GGAGAATCGATGGCCTCCGTGGATGGC....................	1	27	2
.....................................................CTCCGTGGATGGCGTATGAGGAG..........	1	23	2
.......................................................CCGTGGATGGCGTATGAGGAGC.........	2	22	2
........................................................CGTGGATGGCGTATGAGGAGC.........	14	21	2
.........................................................GTGGATGGCGTATGAGGAGCC........	1	21	2
.........................................................GTGGATGGCGTATGAGGAGCCATGC....	1	25	2
..............................................................TGGCGTATGAGGAGCCATGCATA.	2	23	2
..............................................................TGGCGTATGAGGAGCCATGCA...	201	21	2
..............................................................TGGCGTATGAGGAGCCATGC....	4	20	2
..............................................................TGGCGTATGAGGAGCCATGCAT..	5	22	2
...............................................................GGCGTATGAGGAGCCATGCA...	16	20	2
...............................................................GGCGTATGAGGAGCCATGCAT..	239	21	2
...............................................................GGCGTATGAGGAGCCATGCATA.	80	22	2
................................................................GCGTATGAGGAGCCATGCATA.	1466	21	2
................................................................GCGTATGAGGAGCCATGCATAT	2	22	2
................................................................GCGTATGAGGAGCCATGCAT..	43	20	2
................................................................GCGTATGAGGAGCCATGCA...	7	19	2
.................................................................CGTATGAGGAGCCATGCATAT	1	21	2
.................................................................CGTATGAGGAGCCATGCATA.	4	20	2
..................................................................GTATGAGGAGCCATGCATA.	9	19	2
negative
>MIR162a
CTGGAGGCAGCGGTTCATCGATCTCTTCCTGGAGGATTTTGTTGTGGAATTAACACAAACACATGAATCGATCGATAAACCTCTGCATCCAG
(((((.((((.((((.(((((((...(((....)))...(((((((.......))).))))........))))))).)))).)))).))))) (-36.40)
.TGGAGGCAGCGGTTCATC.........................................................................	1	18	2
.TGGAGGCAGCGGTTCATCGA.......................................................................	1	20	2
.TGGAGGCAGCGGTTCATCGATCT....................................................................	1	23	2
.TGGAGGCAGCGGTTCATCGAT......................................................................	3	21	2
.TGGAGGCAGCGGTTCATCGATC.....................................................................	73	22	2
..GGAGGCAGCGGTTCATCGATC.....................................................................	16	21	2
....AGGCAGCGGTTCATCGATCTCTT.................................................................	1	23	2
.......................................................................TCGATAAACCTCTGCAT....	2	17	3
.......................................................................TCGATAAACCTCTGCATC...	2	18	2
.......................................................................TCGATAAACCTCTGCATCCAG	2843	21	2
........................................................................CGATAAACCTCTGCATCCAG	40	20	2
.........................................................................GATAAACCTCTGCATCCAG	237	19	2
negative
>MIR162b
GGGGGGTGAAGTCACTGGAGGCAGCGGTTCATCGATCTCTTCCTGGAGAATTTTGTTGTGAAATTAGCACAAACACATGAATCGATCGATAAACCTCTGCATCCAGCGCTCACCCTCT
(((((((((.(.(.(((((.((((.((((.(((((((((((....))))....(((((((.......))).))))........))))))).)))).)))).))))).))))))))))) (-51.00)
...........TCACTGGAGGCAGCGGTTCATCGA...................................................................................	1	24	2
...............TGGAGGCAGCGGTTCATC.....................................................................................	1	18	2
...............TGGAGGCAGCGGTTCATCGA...................................................................................	1	20	2
...............TGGAGGCAGCGGTTCATCGATCT................................................................................	1	23	2
...............TGGAGGCAGCGGTTCATCGAT..................................................................................	3	21	2
...............TGGAGGCAGCGGTTCATCGATC.................................................................................	73	22	2
................GGAGGCAGCGGTTCATCGATC.................................................................................	16	21	2
..................AGGCAGCGGTTCATCGATCTCTT.............................................................................	1	23	2
.....................................................................................TCGATAAACCTCTGCATCCAGC...........	18	22	2
.....................................................................................TCGATAAACCTCTGCAT................	2	17	3
.....................................................................................TCGATAAACCTCTGCATC...............	2	18	2
.....................................................................................TCGATAAACCTCTGCATCCAG............	2843	21	2
......................................................................................CGATAAACCTCTGCATCCAG............	40	20	2
.......................................................................................GATAAACCTCTGCATCCAG............	237	19	2
.......................................................................................GATAAACCTCTGCATCCAGC...........	4	20	2
negative
>MIR164a
GGGGAGTAGCTCTTGCTGGAGAAGCAGGGCACGTGCAATTTCTCTCGAAATTGCACGTGCTCCCCTTCTCCAACATGGGTTTCTCACCC
((((((.(((((.((.((((((((..((((((((((((((((....))))))))))))))))..)))))))).)).))))).))).))) (-55.90)
...............CTGGAGAAGCAGGGCACGTGCA....................................................	2	22	2
................TGGAGAAGCAGGGCACGTGCA....................................................	1783	21	3
................TGGAGAAGCAGGGCACGT.......................................................	2	18	5
................TGGAGAAGCAGGGCACG........................................................	3	17	5
................TGGAGAAGCAGGGCACGTGC.....................................................	3	20	3
................TGGAGAAGCAGGGCACGTGCAA...................................................	3	22	3
................TGGAGAAGCAGGGCACGTG......................................................	6	19	4
................TGGAGAAGCAGGGCACGTGCAAT..................................................	6	23	1
.................GGAGAAGCAGGGCACGTGCAA...................................................	1	21	3
.................GGAGAAGCAGGGCACGTGCA....................................................	137	20	3
..................GAGAAGCAGGGCACGTGCA....................................................	1	19	3
negative
...................................................ACGTGCACGAGGGGAAGAGGT.................	2	21	3
>MIR164b
GCTCATGTTGGAGAAGCAGGGCACGTGCAAATTCTATGGCTTCTCAAATGCCACTCAACTCTTTTGCACGTGCTCCCCTTCTCCAACGTGGT
..((((((((((((((..(((((((((((((.....((((.........)))).........)))))))))))))..)))))))))))))). (-48.14)
.......TTGGAGAAGCAGGGCACGTGCA...............................................................	1	22	1
........TGGAGAAGCAGGGCACGTGCA...............................................................	1783	21	3
........TGGAGAAGCAGGGCACGT..................................................................	2	18	5
........TGGAGAAGCAGGGCACG...................................................................	3	17	5
........TGGAGAAGCAGGGCACGTGC................................................................	3	20	3
........TGGAGAAGCAGGGCACGTGCAA..............................................................	3	22	3
........TGGAGAAGCAGGGCACGTG.................................................................	6	19	4
.........GGAGAAGCAGGGCACGTGCAA..............................................................	1	21	3
.........GGAGAAGCAGGGCACGTGCA...............................................................	137	20	3
..........GAGAAGCAGGGCACGTGCA...............................................................	1	19	3
negative
................................................................ACGTGCACGAGGGGAAGAGGT.......	2	21	3
>MIR164c
GGGTGGGAAGCTCCTGCTGGAGAAGCAGGGCACGTGCAAACTCCATGGCTTCTCAAATGCCATTCATCTCTTTTGCACGTGCTCCCCTTCTCCAACATGGTCTCCTCACCC
(((((((.((..((((.((((((((..(((((((((((((....(((((.........)))))........)))))))))))))..)))))))).)).)).)).))))))) (-55.80)
................CTGGAGAAGCAGGGCACGTGCA.........................................................................	2	22	2
.................TGGAGAAGCAGGGCACGTGCAAAC......................................................................	1	24	1
.................TGGAGAAGCAGGGCACGTGCA.........................................................................	1783	21	3
.................TGGAGAAGCAGGGCACGT............................................................................	2	18	5
.................TGGAGAAGCAGGGCACG.............................................................................	3	17	5
.................TGGAGAAGCAGGGCACGTGC..........................................................................	3	20	3
.................TGGAGAAGCAGGGCACGTGCAA........................................................................	3	22	3
.................TGGAGAAGCAGGGCACGTG...........................................................................	6	19	4
..................GGAGAAGCAGGGCACGTGCAA........................................................................	1	21	3
..................GGAGAAGCAGGGCACGTGCA.........................................................................	137	20	3
...................GAGAAGCAGGGCACGTGCA.........................................................................	1	19	3
negative
.........................................................................ACGTGCACGAGGGGAAGAGGT.................	2	21	3
>MIR164d
CCATGCTGGAGAAGCAGGGCACATGCTAAATCTATCAGCATTATAATCTGAGAATTTCGCATGTGCCCTGATTCTCCAGCTTGG
(((.(((((((((.((((((((((((.((((...((((.((....))))))..)))).)))))))))))).))))))))).))) (-49.30)
......TGGAGAAGCAGGGCACATGCT.........................................................	2	21	1
negative
>MIR166a
GTTGAGGGGAATGTTGTCTGGCTCGATGTCATTCATGTGAAGCTCAACGTTAACTGATGAATGATTTCGGACCAGGCTTCATTCCCCCCAAC
((((.((((((((..((((((..(((.(((((((((((..(((.....))).))..))))))))).)))..))))))..)))))))).)))) (-45.60)
GTTGAGGGGAATGTTGTC..........................................................................	1	18	3
.TTGAGGGGAATGTTGTCTGGC......................................................................	5	21	5
..TGAGGGGAATGTTGTCTGGCT.....................................................................	1	21	5
...GAGGGGAATGTTGTCTGGC......................................................................	1	19	5
....AGGGGAATGTTGTCTGGCTC....................................................................	3	20	5
.......GGAATGTTGTCTGGCTC....................................................................	1	17	5
.......GGAATGTTGTCTGGCTCGATG................................................................	11	21	3
.......GGAATGTTGTCTGGCTCGA..................................................................	5	19	5
........GAATGTTGTCTGGCTCGA..................................................................	1	18	5
........GAATGTTGTCTGGCTCGATGTC..............................................................	1	22	1
........GAATGTTGTCTGGCTCGATGT...............................................................	2	21	1
.........AATGTTGTCTGGCTCGATGTC..............................................................	2	21	1
..........ATGTTGTCTGGCTCGATGTCA.............................................................	6	21	1
...........TGTTGTCTGGCTCGATGTCAT............................................................	2	21	1
......................................................TGATGAATGATTTCGGACCAGGCT..............	1	24	1
.........................................................TGAATGATTTCGGACCAGGC...............	1	20	3
.........................................................TGAATGATTTCGGACCAGGCT..............	12	21	3
.........................................................TGAATGATTTCGGACCAGGCTT.............	3	22	3
..........................................................GAATGATTTCGGACCAGGCT..............	1	20	3
...........................................................AATGATTTCGGACCAGGC...............	1	18	3
..............................................................GATTTCGGACCAGGCTTCATTCCCC.....	1	25	3
..............................................................GATTTCGGACCAGGCTTCATTCCC......	8	24	3
...............................................................ATTTCGGACCAGGCTTCAT..........	1	19	3
...............................................................ATTTCGGACCAGGCTTCATTCC.......	1	22	3
...............................................................ATTTCGGACCAGGCTTCATTCCCC.....	119	24	3
...............................................................ATTTCGGACCAGGCTTCATTC........	13	21	3
...............................................................ATTTCGGACCAGGCTTCATTCCC......	7	23	3
................................................................TTTCGGACCAGGCTTCATTCCCC.....	15	23	3
................................................................TTTCGGACCAGGCTTCATTC........	2	20	3
................................................................TTTCGGACCAGGCTTCATTCCC......	2	22	3
................................................................TTTCGGACCAGGCTTCATTCC.......	88	21	3
.................................................................TTCGGACCAGGCTTCATTC........	12	19	5
.................................................................TTCGGACCAGGCTTCATTCCC......	1315	21	4
.................................................................TTCGGACCAGGCTTCATT.........	2	18	4
.................................................................TTCGGACCAGGCTTCATTCCCCC....	2	23	3
.................................................................TTCGGACCAGGCTTCATTCC.......	34	20	4
.................................................................TTCGGACCAGGCTTCATTCCCC.....	812	22	4
..................................................................TCGGACCAGGCTTCATT.........	1037	17	14
..................................................................TCGGACCAGGCTTCATTCC.......	11173	19	14
..................................................................TCGGACCAGGCTTCATTCCCCCC...	16	23	8
..................................................................TCGGACCAGGCTTCATTCCCCC....	1644	22	8
..................................................................TCGGACCAGGCTTCATTC........	4126	18	14
..................................................................TCGGACCAGGCTTCATTCCCC.....	555325	21	9
..................................................................TCGGACCAGGCTTCATTCCCCCCA..	6	24	8
..................................................................TCGGACCAGGCTTCATTCCC......	7485	20	11
...................................................................CGGACCAGGCTTCATTC........	145	17	14
...................................................................CGGACCAGGCTTCATTCCCC.....	18600	20	9
...................................................................CGGACCAGGCTTCATTCCC......	273	19	11
...................................................................CGGACCAGGCTTCATTCCCCC....	341	21	8
...................................................................CGGACCAGGCTTCATTCC.......	409	18	14
....................................................................GGACCAGGCTTCATTCCCCC....	33	20	8
....................................................................GGACCAGGCTTCATTCCCC.....	7153	19	10
....................................................................GGACCAGGCTTCATTCCC......	77	18	12
....................................................................GGACCAGGCTTCATTCC.......	95	17	15
.....................................................................GACCAGGCTTCATTCCCC.....	5	18	10
.......................................................................CCAGGCTTCATTCCCCCCAA.	1	20	8
negative
..........TACAACAGACCGAGCTACAGT.............................................................	1	21	1
>MIR166b
AGTTGAGGGGAATGCTGTCTGGTTCGAGACCATTCACTTGGAACTTTACTCAAACAGCTTCTGAATGATCTCGGACCAGGCTTCATTCCCCCCAACT
(((((.((((((((..(((((((((((((.((((((...((...(((....)))...))..)))))).)))))))))))))..)))))))).))))) (-49.90)
..TTGAGGGGAATGCTGTCTGGT..........................................................................	1	21	2
...TGAGGGGAATGCTGTCTGGTT.........................................................................	1	21	2
........GGAATGCTGTCTGGTTCGAGA....................................................................	2	21	2
.........GAATGCTGTCTGGTTCGAGA....................................................................	1	20	2
.............................................................TGAATGATCTCGGACCAGGCT...............	2	21	2
..................................................................GATCTCGGACCAGGCTTC.............	1	18	4
..................................................................GATCTCGGACCAGGCTTCATTCC........	1	23	4
...................................................................ATCTCGGACCAGGCTTC.............	1	17	6
...................................................................ATCTCGGACCAGGCTTCATTCC........	1	22	6
...................................................................ATCTCGGACCAGGCTTCATTCCCCC.....	1	25	2
...................................................................ATCTCGGACCAGGCTTCATT..........	2	20	6
...................................................................ATCTCGGACCAGGCTTCATTCCCC......	33	24	2
...................................................................ATCTCGGACCAGGCTTCATTC.........	36	21	6
....................................................................TCTCGGACCAGGCTTCATTCCCCC.....	1	24	2
....................................................................TCTCGGACCAGGCTTCATTC.........	177	20	6
....................................................................TCTCGGACCAGGCTTCATTCCC.......	193	22	4
....................................................................TCTCGGACCAGGCTTCATTCC........	25422	21	6
....................................................................TCTCGGACCAGGCTTCATTCCCC......	27	23	2
....................................................................TCTCGGACCAGGCTTCA............	3	17	6
....................................................................TCTCGGACCAGGCTTCAT...........	37	18	6
....................................................................TCTCGGACCAGGCTTCATT..........	60	19	6
.....................................................................CTCGGACCAGGCTTCAT...........	1	17	8
.....................................................................CTCGGACCAGGCTTCATTCC........	1036	20	8
.....................................................................CTCGGACCAGGCTTCATTC.........	18	19	8
.....................................................................CTCGGACCAGGCTTCATTCCC.......	190	21	5
.....................................................................CTCGGACCAGGCTTCATTCCCC......	2052	22	3
.....................................................................CTCGGACCAGGCTTCATTCCCCC.....	4	23	2
.....................................................................CTCGGACCAGGCTTCATT..........	7	18	8
......................................................................TCGGACCAGGCTTCATT..........	1037	17	14
......................................................................TCGGACCAGGCTTCATTCC........	11173	19	14
......................................................................TCGGACCAGGCTTCATTCCCCCC....	16	23	8
......................................................................TCGGACCAGGCTTCATTCCCCC.....	1644	22	8
......................................................................TCGGACCAGGCTTCATTC.........	4126	18	14
......................................................................TCGGACCAGGCTTCATTCCCC......	555325	21	9
......................................................................TCGGACCAGGCTTCATTCCCCCCA...	6	24	8
......................................................................TCGGACCAGGCTTCATTCCC.......	7485	20	11
.......................................................................CGGACCAGGCTTCATTC.........	145	17	14
.......................................................................CGGACCAGGCTTCATTCCCC......	18600	20	9
.......................................................................CGGACCAGGCTTCATTCCC.......	273	19	11
.......................................................................CGGACCAGGCTTCATTCCCCC.....	341	21	8
.......................................................................CGGACCAGGCTTCATTCC........	409	18	14
........................................................................GGACCAGGCTTCATTCCCCC.....	33	20	8
........................................................................GGACCAGGCTTCATTCCCC......	7153	19	10
........................................................................GGACCAGGCTTCATTCCC.......	77	18	12
........................................................................GGACCAGGCTTCATTCC........	95	17	15
.........................................................................GACCAGGCTTCATTCCCC......	5	18	10
...........................................................................CCAGGCTTCATTCCCCCCAA..	1	20	8
negative
......CCCCTTACGACAGACCAAGCT......................................................................	3	21	2
>MIR166c
TTGAGGGGAATGTTGTCTGGTTCAAGGTCATATGATGCTTTATAGTTTCTCCTCGGACCAGGCTTCATTCCCCTCAA
.(((((((((((..(((((((((.(((...(((((....)))))......))).)))))))))..))))))))))). (-41.10)
...AGGGGAATGTTGTCTGGTTC......................................................	1	20	3
.............................................TTTCTCCTCGGACCAGGCTTCATTCCCC....	1	28	1
..............................................TTCTCCTCGGACCAGGCTTCATTCC......	1	25	1
..............................................TTCTCCTCGGACCAGGCTTCATTCCCC....	1	27	1
...............................................TCTCCTCGGACCAGGCTTCATTCCCC....	1	26	1
.................................................TCCTCGGACCAGGCTTCATTCCC.....	1	23	2
.................................................TCCTCGGACCAGGCTTCATTCCCC....	1	24	2
..................................................CCTCGGACCAGGCTTCATTCC......	23	21	7
...................................................CTCGGACCAGGCTTCAT.........	1	17	8
...................................................CTCGGACCAGGCTTCATTCC......	1036	20	8
...................................................CTCGGACCAGGCTTCATTC.......	18	19	8
...................................................CTCGGACCAGGCTTCATTCCC.....	190	21	5
...................................................CTCGGACCAGGCTTCATTCCCCT...	2	23	2
...................................................CTCGGACCAGGCTTCATTCCCC....	2052	22	3
...................................................CTCGGACCAGGCTTCATT........	7	18	8
....................................................TCGGACCAGGCTTCATTCCCCTC..	1	23	6
....................................................TCGGACCAGGCTTCATTCCCCTCAA	1	25	6
....................................................TCGGACCAGGCTTCATT........	1037	17	14
....................................................TCGGACCAGGCTTCATTCC......	11173	19	14
....................................................TCGGACCAGGCTTCATTCCCCTCA.	31	24	6
....................................................TCGGACCAGGCTTCATTC.......	4126	18	14
....................................................TCGGACCAGGCTTCATTCCCCT...	553	22	6
....................................................TCGGACCAGGCTTCATTCCCC....	555325	21	9
....................................................TCGGACCAGGCTTCATTCCC.....	7485	20	11
.....................................................CGGACCAGGCTTCATTC.......	145	17	14
.....................................................CGGACCAGGCTTCATTCCCC....	18600	20	9
.....................................................CGGACCAGGCTTCATTCCC.....	273	19	11
.....................................................CGGACCAGGCTTCATTCC......	409	18	14
.....................................................CGGACCAGGCTTCATTCCCCT...	41	21	6
......................................................GGACCAGGCTTCATTCCCCT...	12	20	2
......................................................GGACCAGGCTTCATTCCCC....	7153	19	10
......................................................GGACCAGGCTTCATTCCC.....	77	18	12
......................................................GGACCAGGCTTCATTCC......	95	17	15
.......................................................GACCAGGCTTCATTCCCC....	5	18	10
negative
>MIR166d
TTGAGGGGAATGTTGTCTGGCTCGAGGACTCTCTTTTGATGCTTTTACATACAGATCTAAGCATATTGATCAACTGCTAGTGTCGTCGGACCAGGCTTCATTCCCCCCAA
.((.((((((((..((((((..(((.(((.(((..(((((((((..............)))))......))))..)..)).))).)))..))))))..)))))))).)). (-42.14)
TTGAGGGGAATGTTGTCTGGC.........................................................................................	5	21	5
.TGAGGGGAATGTTGTCTGGCT........................................................................................	1	21	5
..GAGGGGAATGTTGTCTGGC.........................................................................................	1	19	5
...AGGGGAATGTTGTCTGGCTC.......................................................................................	3	20	5
.....GGGAATGTTGTCTGGCTCGAG....................................................................................	1	21	4
......GGAATGTTGTCTGGCTC.......................................................................................	1	17	5
......GGAATGTTGTCTGGCTCGAGGACTC...............................................................................	1	25	2
......GGAATGTTGTCTGGCTCGAGGA..................................................................................	184	22	2
......GGAATGTTGTCTGGCTCGAGGAC.................................................................................	43	23	2
......GGAATGTTGTCTGGCTCGA.....................................................................................	5	19	5
......GGAATGTTGTCTGGCTCGAG....................................................................................	55	20	4
......GGAATGTTGTCTGGCTCGAGG...................................................................................	5664	21	4
.......GAATGTTGTCTGGCTCGA.....................................................................................	1	18	5
.......GAATGTTGTCTGGCTCGAGGAC.................................................................................	1	22	2
.......GAATGTTGTCTGGCTCGAGG...................................................................................	334	20	4
.......GAATGTTGTCTGGCTCGAGGA..................................................................................	71	21	2
.......GAATGTTGTCTGGCTCGAG....................................................................................	8	19	4
........AATGTTGTCTGGCTCGAGG...................................................................................	2	19	4
........AATGTTGTCTGGCTCGAGGA..................................................................................	2	20	2
.........ATGTTGTCTGGCTCGAGG...................................................................................	1	18	4
.............................................................CATATTGATCAACTGCTAGTGTC..........................	1	23	1
..............................................................ATATTGATCAACTGCTAGTGTCG.........................	1	23	1
......................................................................CAACTGCTAGTGTCGTCGGA....................	1	20	1
..............................................................................AGTGTCGTCGGACCAGGCTTC...........	3	21	2
...............................................................................GTGTCGTCGGACCAGGCTTCA..........	1	21	2
................................................................................TGTCGTCGGACCAGGCTTCA..........	1	20	2
..................................................................................TCGTCGGACCAGGCTTCATTC.......	4	21	2
...................................................................................CGTCGGACCAGGCTTCATTCC......	1	21	4
...................................................................................CGTCGGACCAGGCTTCATTCCC.....	1	22	4
...................................................................................CGTCGGACCAGGCTTCATTCCCC....	1	23	4
....................................................................................GTCGGACCAGGCTTCATTCCC.....	140	21	4
....................................................................................GTCGGACCAGGCTTCATTCCCC....	8	22	4
.....................................................................................TCGGACCAGGCTTCATT........	1037	17	14
.....................................................................................TCGGACCAGGCTTCATTCC......	11173	19	14
.....................................................................................TCGGACCAGGCTTCATTCCCCCC..	16	23	8
.....................................................................................TCGGACCAGGCTTCATTCCCCC...	1644	22	8
.....................................................................................TCGGACCAGGCTTCATTC.......	4126	18	14
.....................................................................................TCGGACCAGGCTTCATTCCCC....	555325	21	9
.....................................................................................TCGGACCAGGCTTCATTCCCCCCA.	6	24	8
.....................................................................................TCGGACCAGGCTTCATTCCC.....	7485	20	11
......................................................................................CGGACCAGGCTTCATTC.......	145	17	14
......................................................................................CGGACCAGGCTTCATTCCCC....	18600	20	9
......................................................................................CGGACCAGGCTTCATTCCC.....	273	19	11
......................................................................................CGGACCAGGCTTCATTCCCCC...	341	21	8
......................................................................................CGGACCAGGCTTCATTCC......	409	18	14
.......................................................................................GGACCAGGCTTCATTCCCCC...	33	20	8
.......................................................................................GGACCAGGCTTCATTCCCC....	7153	19	10
.......................................................................................GGACCAGGCTTCATTCCC.....	77	18	12
.......................................................................................GGACCAGGCTTCATTCC......	95	17	15
........................................................................................GACCAGGCTTCATTCCCC....	5	18	10
..........................................................................................CCAGGCTTCATTCCCCCCAA	1	20	8
negative
....CCCCTTACAACAGACCGAGCTC....................................................................................	1	22	4
..............................................TGTATGTCTAGATTCGTAT.............................................	1	19	1
.............................................................................ATCACAGCAGCCTGGTCCGAA............	1	21	2
>MIR166e
AGTTGAGGGGAATGCTGTCTGGTTCGAGACCATTCACTTGGAACATATTCAAACAGCTACTGAATGATCTCGGACCAGGCTTCATTCCCCCCAACT
(((((.((((((((..(((((((((((((.((((((..(((...............))).)))))).)))))))))))))..)))))))).))))) (-49.66)
..TTGAGGGGAATGCTGTCTGGT.........................................................................	1	21	2
...TGAGGGGAATGCTGTCTGGTT........................................................................	1	21	2
........GGAATGCTGTCTGGTTCGAGA...................................................................	2	21	2
.........GAATGCTGTCTGGTTCGAGA...................................................................	1	20	2
............................................................TGAATGATCTCGGACCAGGCT...............	2	21	2
.................................................................GATCTCGGACCAGGCTTC.............	1	18	4
.................................................................GATCTCGGACCAGGCTTCATTCC........	1	23	4
..................................................................ATCTCGGACCAGGCTTC.............	1	17	6
..................................................................ATCTCGGACCAGGCTTCATTCC........	1	22	6
..................................................................ATCTCGGACCAGGCTTCATTCCCCC.....	1	25	2
..................................................................ATCTCGGACCAGGCTTCATT..........	2	20	6
..................................................................ATCTCGGACCAGGCTTCATTCCCC......	33	24	2
..................................................................ATCTCGGACCAGGCTTCATTC.........	36	21	6
...................................................................TCTCGGACCAGGCTTCATTCCCCC.....	1	24	2
...................................................................TCTCGGACCAGGCTTCATTC.........	177	20	6
...................................................................TCTCGGACCAGGCTTCATTCCC.......	193	22	4
...................................................................TCTCGGACCAGGCTTCATTCC........	25422	21	6
...................................................................TCTCGGACCAGGCTTCATTCCCC......	27	23	2
...................................................................TCTCGGACCAGGCTTCA............	3	17	6
...................................................................TCTCGGACCAGGCTTCAT...........	37	18	6
...................................................................TCTCGGACCAGGCTTCATT..........	60	19	6
....................................................................CTCGGACCAGGCTTCAT...........	1	17	8
....................................................................CTCGGACCAGGCTTCATTCC........	1036	20	8
....................................................................CTCGGACCAGGCTTCATTC.........	18	19	8
....................................................................CTCGGACCAGGCTTCATTCCC.......	190	21	5
....................................................................CTCGGACCAGGCTTCATTCCCC......	2052	22	3
....................................................................CTCGGACCAGGCTTCATTCCCCC.....	4	23	2
....................................................................CTCGGACCAGGCTTCATT..........	7	18	8
.....................................................................TCGGACCAGGCTTCATT..........	1037	17	14
.....................................................................TCGGACCAGGCTTCATTCC........	11173	19	14
.....................................................................TCGGACCAGGCTTCATTCCCCCC....	16	23	8
.....................................................................TCGGACCAGGCTTCATTCCCCC.....	1644	22	8
.....................................................................TCGGACCAGGCTTCATTC.........	4126	18	14
.....................................................................TCGGACCAGGCTTCATTCCCC......	555325	21	9
.....................................................................TCGGACCAGGCTTCATTCCCCCCA...	6	24	8
.....................................................................TCGGACCAGGCTTCATTCCC.......	7485	20	11
......................................................................CGGACCAGGCTTCATTC.........	145	17	14
......................................................................CGGACCAGGCTTCATTCCCC......	18600	20	9
......................................................................CGGACCAGGCTTCATTCCC.......	273	19	11
......................................................................CGGACCAGGCTTCATTCCCCC.....	341	21	8
......................................................................CGGACCAGGCTTCATTCC........	409	18	14
.......................................................................GGACCAGGCTTCATTCCCCC.....	33	20	8
.......................................................................GGACCAGGCTTCATTCCCC......	7153	19	10
.......................................................................GGACCAGGCTTCATTCCC.......	77	18	12
.......................................................................GGACCAGGCTTCATTCC........	95	17	15
........................................................................GACCAGGCTTCATTCCCC......	5	18	10
..........................................................................CCAGGCTTCATTCCCCCCAA..	1	20	8
negative
......CCCCTTACGACAGACCAAGCT.....................................................................	3	21	2
>MIR166f
TTGAGGGGAATGTTGTCTGGCTCGAGGCCACTAACTAGATCTATGATTTTATCTCTGAAATCATTAATTTAATTCATTTTCGTTGTTGAGATATGATTTATCATGAGTTAGTGACGTCGGACCAGGCTTCATTCCCCCCAA
.((.((((((((..((((((..(((.(.((((((((.(((..(((((((((....)))))))))..)))(((.(((((((((....))))).)))).))).....)))))))).).)))..))))))..)))))))).)). (-56.30)
TTGAGGGGAATGTTGTCTGGC........................................................................................................................	5	21	5
.TGAGGGGAATGTTGTCTGGCT.......................................................................................................................	1	21	5
..GAGGGGAATGTTGTCTGGC........................................................................................................................	1	19	5
...AGGGGAATGTTGTCTGGCTC......................................................................................................................	3	20	5
.....GGGAATGTTGTCTGGCTCGAG...................................................................................................................	1	21	4
......GGAATGTTGTCTGGCTC......................................................................................................................	1	17	5
......GGAATGTTGTCTGGCTCGAGGCC................................................................................................................	1	23	2
......GGAATGTTGTCTGGCTCGAGGCCA...............................................................................................................	1	24	2
......GGAATGTTGTCTGGCTCGAGGC.................................................................................................................	25	22	2
......GGAATGTTGTCTGGCTCGA....................................................................................................................	5	19	5
......GGAATGTTGTCTGGCTCGAG...................................................................................................................	55	20	4
......GGAATGTTGTCTGGCTCGAGG..................................................................................................................	5664	21	4
.......GAATGTTGTCTGGCTCGA....................................................................................................................	1	18	5
.......GAATGTTGTCTGGCTCGAGGCC................................................................................................................	10	22	2
.......GAATGTTGTCTGGCTCGAGG..................................................................................................................	334	20	4
.......GAATGTTGTCTGGCTCGAGGC.................................................................................................................	57	21	2
.......GAATGTTGTCTGGCTCGAG...................................................................................................................	8	19	4
........AATGTTGTCTGGCTCGAGG..................................................................................................................	2	19	4
........AATGTTGTCTGGCTCGAGGC.................................................................................................................	4	20	2
.........ATGTTGTCTGGCTCGAGG..................................................................................................................	1	18	4
.........ATGTTGTCTGGCTCGAGGCCA...............................................................................................................	1	21	2
.............TGTCTGGCTCGAGGCCACTAA...........................................................................................................	1	21	2
.......................GAGGCCACTAACTAGATCTATGAT..............................................................................................	1	24	1
.........................................................................................................AGTTAGTGACGTCGGACCAGG...............	2	21	2
...........................................................................................................TTAGTGACGTCGGACCAGG...............	1	19	2
...........................................................................................................TTAGTGACGTCGGACCAGGCTT............	20	22	2
...........................................................................................................TTAGTGACGTCGGACCAGGC..............	26	20	2
...........................................................................................................TTAGTGACGTCGGACCAGGCT.............	64	21	2
............................................................................................................TAGTGACGTCGGACCAGGC..............	1	19	2
............................................................................................................TAGTGACGTCGGACCAGGCTT............	1	21	2
............................................................................................................TAGTGACGTCGGACCAGGCTTCATTCC......	1	27	2
.............................................................................................................AGTGACGTCGGACCAGGCTT............	2	20	2
.............................................................................................................AGTGACGTCGGACCAGGCTTC...........	2	21	2
..............................................................................................................GTGACGTCGGACCAGGCTTCA..........	1	21	2
................................................................................................................GACGTCGGACCAGGCTTCATTCCC.....	10	24	2
.................................................................................................................ACGTCGGACCAGGCTTCATTCCCC....	23	24	2
.................................................................................................................ACGTCGGACCAGGCTTCATTC.......	8	21	2
..................................................................................................................CGTCGGACCAGGCTTCATTCC......	1	21	4
..................................................................................................................CGTCGGACCAGGCTTCATTCCC.....	1	22	4
..................................................................................................................CGTCGGACCAGGCTTCATTCCCC....	1	23	4
...................................................................................................................GTCGGACCAGGCTTCATTCCC.....	140	21	4
...................................................................................................................GTCGGACCAGGCTTCATTCCCC....	8	22	4
....................................................................................................................TCGGACCAGGCTTCATT........	1037	17	14
....................................................................................................................TCGGACCAGGCTTCATTCC......	11173	19	14
....................................................................................................................TCGGACCAGGCTTCATTCCCCCC..	16	23	8
....................................................................................................................TCGGACCAGGCTTCATTCCCCC...	1644	22	8
....................................................................................................................TCGGACCAGGCTTCATTC.......	4126	18	14
....................................................................................................................TCGGACCAGGCTTCATTCCCC....	555325	21	9
....................................................................................................................TCGGACCAGGCTTCATTCCCCCCA.	6	24	8
....................................................................................................................TCGGACCAGGCTTCATTCCC.....	7485	20	11
.....................................................................................................................CGGACCAGGCTTCATTC.......	145	17	14
.....................................................................................................................CGGACCAGGCTTCATTCCCC....	18600	20	9
.....................................................................................................................CGGACCAGGCTTCATTCCC.....	273	19	11
.....................................................................................................................CGGACCAGGCTTCATTCCCCC...	341	21	8
.....................................................................................................................CGGACCAGGCTTCATTCC......	409	18	14
......................................................................................................................GGACCAGGCTTCATTCCCCC...	33	20	8
......................................................................................................................GGACCAGGCTTCATTCCCC....	7153	19	10
......................................................................................................................GGACCAGGCTTCATTCCC.....	77	18	12
......................................................................................................................GGACCAGGCTTCATTCC......	95	17	15
.......................................................................................................................GACCAGGCTTCATTCCCC....	5	18	10
.........................................................................................................................CCAGGCTTCATTCCCCCCAA	1	20	8
negative
....CCCCTTACAACAGACCGAGCTC...................................................................................................................	1	22	4
........................TCCGGTGATTGATCTAGATAC................................................................................................	1	21	1
...........................................................................................................AATCACTGCAGCCTGGTCCGA.............	1	21	2
.................................................................................................................TGCAGCCTGGTCCGAAGTAAGG......	2	22	2
>MIR166g
TTGAGGGGAATGTTGTCTGGCTCGAGGCCACTAACTAGATCTGTAATTTTTATCTCTGAATTTGTATTGAGATATGATTGATGATCATGAGTTAGTGACGTCGGACCAGGCTTCATTCCCCCCAA
.((.((((((((..((((((..(((.(.((((((((.((((..(((((..((((((............)))))).)))))..))))...)))))))).).)))..))))))..)))))))).)). (-57.40)
TTGAGGGGAATGTTGTCTGGC........................................................................................................	5	21	5
.TGAGGGGAATGTTGTCTGGCT.......................................................................................................	1	21	5
..GAGGGGAATGTTGTCTGGC........................................................................................................	1	19	5
...AGGGGAATGTTGTCTGGCTC......................................................................................................	3	20	5
.....GGGAATGTTGTCTGGCTCGAG...................................................................................................	1	21	4
......GGAATGTTGTCTGGCTC......................................................................................................	1	17	5
......GGAATGTTGTCTGGCTCGAGGCC................................................................................................	1	23	2
......GGAATGTTGTCTGGCTCGAGGCCA...............................................................................................	1	24	2
......GGAATGTTGTCTGGCTCGAGGC.................................................................................................	25	22	2
......GGAATGTTGTCTGGCTCGA....................................................................................................	5	19	5
......GGAATGTTGTCTGGCTCGAG...................................................................................................	55	20	4
......GGAATGTTGTCTGGCTCGAGG..................................................................................................	5664	21	4
.......GAATGTTGTCTGGCTCGA....................................................................................................	1	18	5
.......GAATGTTGTCTGGCTCGAGGCC................................................................................................	10	22	2
.......GAATGTTGTCTGGCTCGAGG..................................................................................................	334	20	4
.......GAATGTTGTCTGGCTCGAGGC.................................................................................................	57	21	2
.......GAATGTTGTCTGGCTCGAG...................................................................................................	8	19	4
........AATGTTGTCTGGCTCGAGG..................................................................................................	2	19	4
........AATGTTGTCTGGCTCGAGGC.................................................................................................	4	20	2
.........ATGTTGTCTGGCTCGAGG..................................................................................................	1	18	4
.........ATGTTGTCTGGCTCGAGGCCA...............................................................................................	1	21	2
.............TGTCTGGCTCGAGGCCACTAA...........................................................................................	1	21	2
...........................................................................GATTGATGATCATGAGTTAGTGACG.........................	1	25	1
.................................................................................TGATCATGAGTTAGTGACGTC.......................	1	21	2
.................................................................................TGATCATGAGTTAGTGACGTCGG.....................	10	23	2
.........................................................................................AGTTAGTGACGTCGGACCAGG...............	2	21	2
...........................................................................................TTAGTGACGTCGGACCAGG...............	1	19	2
...........................................................................................TTAGTGACGTCGGACCAGGCTT............	20	22	2
...........................................................................................TTAGTGACGTCGGACCAGGC..............	26	20	2
...........................................................................................TTAGTGACGTCGGACCAGGCT.............	64	21	2
............................................................................................TAGTGACGTCGGACCAGGC..............	1	19	2
............................................................................................TAGTGACGTCGGACCAGGCTT............	1	21	2
............................................................................................TAGTGACGTCGGACCAGGCTTCATTCC......	1	27	2
.............................................................................................AGTGACGTCGGACCAGGCTT............	2	20	2
.............................................................................................AGTGACGTCGGACCAGGCTTC...........	2	21	2
..............................................................................................GTGACGTCGGACCAGGCTTCA..........	1	21	2
................................................................................................GACGTCGGACCAGGCTTCATTCCC.....	10	24	2
.................................................................................................ACGTCGGACCAGGCTTCATTCCCC....	23	24	2
.................................................................................................ACGTCGGACCAGGCTTCATTC.......	8	21	2
..................................................................................................CGTCGGACCAGGCTTCATTCC......	1	21	4
..................................................................................................CGTCGGACCAGGCTTCATTCCC.....	1	22	4
..................................................................................................CGTCGGACCAGGCTTCATTCCCC....	1	23	4
...................................................................................................GTCGGACCAGGCTTCATTCCC.....	140	21	4
...................................................................................................GTCGGACCAGGCTTCATTCCCC....	8	22	4
....................................................................................................TCGGACCAGGCTTCATT........	1037	17	14
....................................................................................................TCGGACCAGGCTTCATTCC......	11173	19	14
....................................................................................................TCGGACCAGGCTTCATTCCCCCC..	16	23	8
....................................................................................................TCGGACCAGGCTTCATTCCCCC...	1644	22	8
....................................................................................................TCGGACCAGGCTTCATTC.......	4126	18	14
....................................................................................................TCGGACCAGGCTTCATTCCCC....	555325	21	9
....................................................................................................TCGGACCAGGCTTCATTCCCCCCA.	6	24	8
....................................................................................................TCGGACCAGGCTTCATTCCC.....	7485	20	11
.....................................................................................................CGGACCAGGCTTCATTC.......	145	17	14
.....................................................................................................CGGACCAGGCTTCATTCCCC....	18600	20	9
.....................................................................................................CGGACCAGGCTTCATTCCC.....	273	19	11
.....................................................................................................CGGACCAGGCTTCATTCCCCC...	341	21	8
.....................................................................................................CGGACCAGGCTTCATTCC......	409	18	14
......................................................................................................GGACCAGGCTTCATTCCCCC...	33	20	8
......................................................................................................GGACCAGGCTTCATTCCCC....	7153	19	10
......................................................................................................GGACCAGGCTTCATTCCC.....	77	18	12
......................................................................................................GGACCAGGCTTCATTCC......	95	17	15
.......................................................................................................GACCAGGCTTCATTCCCC....	5	18	10
.........................................................................................................CCAGGCTTCATTCCCCCCAA	1	20	8
negative
....CCCCTTACAACAGACCGAGCTC...................................................................................................	1	22	4
.................................................................TAACTCTATACTAACTACTAGTAC....................................	1	24	1
...........................................................................................AATCACTGCAGCCTGGTCCGA.............	1	21	2
.................................................................................................TGCAGCCTGGTCCGAAGTAAGG......	2	22	2
>MIR166h
GGTTGATGGGAATGTTGTTTGGCTCGAGGCGATATAGGTTTGATCTTTTATCTTTGACTTCTGGGATTATTTTTTCTCGTGAAAATTCAAAGATATATATATATAGCCCTATGTAATCTCGGACCAGGCTTCATTCCCGTCAACC
((((((((((((((..((((((..(((((..(((((((.(((......(((((((((.((((((((........))))).)))...)))))))))........))).)))))))..)))))..))))))..)))))))))))))) (-63.34)
GGTTGATGGGAATGTTGTTTGGCTC........................................................................................................................	1	25	2
.GTTGATGGGAATGTTGTTTGGC..........................................................................................................................	1	22	2
.GTTGATGGGAATGTTGTTTGGCTC........................................................................................................................	3	24	2
..TTGATGGGAATGTTGTTTGG...........................................................................................................................	2	20	2
..TTGATGGGAATGTTGTTTGGC..........................................................................................................................	54	21	2
...TGATGGGAATGTTGTTTGGCT.........................................................................................................................	23	21	2
....GATGGGAATGTTGTTTGGCTC........................................................................................................................	1	21	2
......TGGGAATGTTGTTTGGCTCG.......................................................................................................................	1	20	2
......TGGGAATGTTGTTTGGC..........................................................................................................................	2	17	3
......TGGGAATGTTGTTTGGCTC........................................................................................................................	2	19	2
......TGGGAATGTTGTTTGGCTCGA......................................................................................................................	26	21	2
......TGGGAATGTTGTTTGGCT.........................................................................................................................	5	18	3
.......GGGAATGTTGTTTGGCTCGAG.....................................................................................................................	1	21	4
........GGAATGTTGTTTGGCTC........................................................................................................................	1	17	4
........GGAATGTTGTTTGGCTCG.......................................................................................................................	1	18	4
........GGAATGTTGTTTGGCTCGAG.....................................................................................................................	19	20	4
........GGAATGTTGTTTGGCTCGA......................................................................................................................	3	19	4
........GGAATGTTGTTTGGCTCGAGG....................................................................................................................	746	21	4
.........GAATGTTGTTTGGCTCG.......................................................................................................................	1	17	4
.........GAATGTTGTTTGGCTCGAG.....................................................................................................................	3	19	3
.........GAATGTTGTTTGGCTCGAGG....................................................................................................................	74	20	4
.........GAATGTTGTTTGGCTCGAGGC...................................................................................................................	8	21	2
..........AATGTTGTTTGGCTCGAGGCGATA...............................................................................................................	2	24	1
..........AATGTTGTTTGGCTCGAGGC...................................................................................................................	4	20	2
..........AATGTTGTTTGGCTCGAGGCG..................................................................................................................	55	21	1
..........AATGTTGTTTGGCTCGAGGCGA.................................................................................................................	6	22	1
...........ATGTTGTTTGGCTCGAGGC...................................................................................................................	1	19	2
...........ATGTTGTTTGGCTCGAGGCGA.................................................................................................................	12	21	1
...........ATGTTGTTTGGCTCGAGGCG..................................................................................................................	2	20	1
.......................................................................................................TAGCCCTATGTAATCTCGGAC.....................	1	21	2
............................................................................................................CTATGTAATCTCGGACCAGGCT...............	2	22	2
.............................................................................................................TATGTAATCTCGGACCAGGCT...............	15	21	2
..............................................................................................................ATGTAATCTCGGACCAGGCT...............	1	20	2
..............................................................................................................ATGTAATCTCGGACCAGGCTTCA............	1	23	2
...............................................................................................................TGTAATCTCGGACCAGGCT...............	1	19	2
...............................................................................................................TGTAATCTCGGACCAGGCTTCATT..........	1	24	2
................................................................................................................GTAATCTCGGACCAGGCTTCATTCCC.......	1	26	2
.................................................................................................................TAATCTCGGACCAGGCTTCATTCC........	1	24	3
.................................................................................................................TAATCTCGGACCAGGCTTCATTCCC.......	1	25	3
.................................................................................................................TAATCTCGGACCAGGCTTCATTCCCG......	1	26	2
.................................................................................................................TAATCTCGGACCAGGCTTCATT..........	2	22	3
..................................................................................................................AATCTCGGACCAGGCTTCAT...........	1	20	3
..................................................................................................................AATCTCGGACCAGGCTTCATT..........	1	21	3
..................................................................................................................AATCTCGGACCAGGCTTCATTCCC.......	4	24	3
..................................................................................................................AATCTCGGACCAGGCTTCATTCCCG......	5	25	2
...................................................................................................................ATCTCGGACCAGGCTTC.............	1	17	6
...................................................................................................................ATCTCGGACCAGGCTTCATTCC........	1	22	6
...................................................................................................................ATCTCGGACCAGGCTTCATTCCCGT.....	1	25	2
...................................................................................................................ATCTCGGACCAGGCTTCATT..........	2	20	6
...................................................................................................................ATCTCGGACCAGGCTTCATTC.........	36	21	6
...................................................................................................................ATCTCGGACCAGGCTTCATTCCCG......	8	24	3
....................................................................................................................TCTCGGACCAGGCTTCATTC.........	177	20	6
....................................................................................................................TCTCGGACCAGGCTTCATTCCC.......	193	22	4
....................................................................................................................TCTCGGACCAGGCTTCATTCC........	25422	21	6
....................................................................................................................TCTCGGACCAGGCTTCA............	3	17	6
....................................................................................................................TCTCGGACCAGGCTTCAT...........	37	18	6
....................................................................................................................TCTCGGACCAGGCTTCATTCCCG......	5	23	3
....................................................................................................................TCTCGGACCAGGCTTCATT..........	60	19	6
.....................................................................................................................CTCGGACCAGGCTTCAT...........	1	17	8
.....................................................................................................................CTCGGACCAGGCTTCATTCC........	1036	20	8
.....................................................................................................................CTCGGACCAGGCTTCATTCCCGT.....	11	23	3
.....................................................................................................................CTCGGACCAGGCTTCATTC.........	18	19	8
.....................................................................................................................CTCGGACCAGGCTTCATTCCC.......	190	21	5
.....................................................................................................................CTCGGACCAGGCTTCATT..........	7	18	8
.....................................................................................................................CTCGGACCAGGCTTCATTCCCG......	700	22	4
......................................................................................................................TCGGACCAGGCTTCATT..........	1037	17	14
......................................................................................................................TCGGACCAGGCTTCATTCC........	11173	19	14
......................................................................................................................TCGGACCAGGCTTCATTCCCGTCA...	15	24	3
......................................................................................................................TCGGACCAGGCTTCATTCCCG......	194989	21	6
......................................................................................................................TCGGACCAGGCTTCATTCCCGT.....	3838	22	3
......................................................................................................................TCGGACCAGGCTTCATTC.........	4126	18	14
......................................................................................................................TCGGACCAGGCTTCATTCCCGTC....	6	23	3
......................................................................................................................TCGGACCAGGCTTCATTCCC.......	7485	20	11
.......................................................................................................................CGGACCAGGCTTCATTC.........	145	17	14
.......................................................................................................................CGGACCAGGCTTCATTCCCGT.....	226	21	3
.......................................................................................................................CGGACCAGGCTTCATTCCC.......	273	19	11
.......................................................................................................................CGGACCAGGCTTCATTCC........	409	18	14
.......................................................................................................................CGGACCAGGCTTCATTCCCG......	7654	20	6
........................................................................................................................GGACCAGGCTTCATTCCCG......	2793	19	6
........................................................................................................................GGACCAGGCTTCATTCCCGT.....	48	20	3
........................................................................................................................GGACCAGGCTTCATTCCC.......	77	18	12
........................................................................................................................GGACCAGGCTTCATTCC........	95	17	15
negative
>MIR166i
ATGGTTGTTTTTGAAGGGAATGTTGGCTGGCTCTAGGCATTCACAAGTGTGGGAGAAGAAATCGATCAGAAGCAGTGGAAGCTTTGGACCAGGCTTCATTCCCCTCAATATAATTACCAT
(((((.(((.((((.(((((((..(.((((..(.((((.(((((...(.(((..((.....))..))).)....))))).)))).)..)))).)..))))))).))))...))).))))) (-44.00)
.....TGTTTTTGAAGGGAATGTTGGCT............................................................................................	1	23	2
.........TTTGAAGGGAATGTTGGCTGG..........................................................................................	17	21	2
................GGAATGTTGGCTGGCTCT......................................................................................	1	18	2
................GGAATGTTGGCTGGCTCTA.....................................................................................	2	19	2
................GGAATGTTGGCTGGCTC.......................................................................................	3	17	3
.................GAATGTTGGCTGGCTCTAGG...................................................................................	1	20	1
.................GAATGTTGGCTGGCTCTAGGC..................................................................................	1	21	1
.................GAATGTTGGCTGGCTCTAGGCATT...............................................................................	1	24	1
............................................................ATCGATCAGAAGCAGTGGAAG.......................................	1	21	1
..................................................................................TTTGGACCAGGCTTCATTCCC.................	135	21	1
..................................................................................TTTGGACCAGGCTTCATTCC..................	2	20	1
..................................................................................TTTGGACCAGGCTTCATTCCCC................	3	22	1
...................................................................................TTGGACCAGGCTTCATT....................	1	17	6
...................................................................................TTGGACCAGGCTTCATTCCCCT...............	1	22	2
...................................................................................TTGGACCAGGCTTCATTC...................	12	18	6
...................................................................................TTGGACCAGGCTTCATTCCCC................	1653	21	5
...................................................................................TTGGACCAGGCTTCATTCC..................	23	19	6
...................................................................................TTGGACCAGGCTTCATTCCC.................	89	20	5
....................................................................................TGGACCAGGCTTCATTCCCC................	128	20	5
....................................................................................TGGACCAGGCTTCATTCCC.................	5	19	5
.....................................................................................GGACCAGGCTTCATTCCCCT...............	12	20	2
.....................................................................................GGACCAGGCTTCATTCCCC................	7153	19	10
.....................................................................................GGACCAGGCTTCATTCCC.................	77	18	12
.....................................................................................GGACCAGGCTTCATTCC..................	95	17	15
......................................................................................GACCAGGCTTCATTCCCC................	5	18	10
negative
>MIR166j
TTGAGGGGAATGTTGTCTGGTTCAAGGTCATGTGAAGCTACTTGGTCATCTTTTTTAGCTAGTTTGATCTCCTCGGACCAGGCTTCATTCCTCTCAA
.(((((((((((..(((((((((.(((....((.((((((((..(........)..)).)))))).))..))).)))))))))..))))))))))). (-42.00)
...AGGGGAATGTTGTCTGGTTC..........................................................................	1	20	3
......................................................................CCTCGGACCAGGCTTCATTCC......	23	21	7
.......................................................................CTCGGACCAGGCTTCAT.........	1	17	8
.......................................................................CTCGGACCAGGCTTCATTCC......	1036	20	8
.......................................................................CTCGGACCAGGCTTCATTC.......	18	19	8
.......................................................................CTCGGACCAGGCTTCATTCCTCT...	3	23	3
.......................................................................CTCGGACCAGGCTTCATTCCTC....	62	22	3
.......................................................................CTCGGACCAGGCTTCATT........	7	18	8
.......................................................................CTCGGACCAGGCTTCATTCCT.....	7	21	3
........................................................................TCGGACCAGGCTTCATTCCTCTCA.	1	24	3
........................................................................TCGGACCAGGCTTCATT........	1037	17	14
........................................................................TCGGACCAGGCTTCATTCC......	11173	19	14
........................................................................TCGGACCAGGCTTCATTCCTC....	15827	21	3
........................................................................TCGGACCAGGCTTCATTC.......	4126	18	14
........................................................................TCGGACCAGGCTTCATTCCTCT...	42	22	3
........................................................................TCGGACCAGGCTTCATTCCT.....	421	20	3
.........................................................................CGGACCAGGCTTCATTCCTCTC..	1	22	3
.........................................................................CGGACCAGGCTTCATTCCT.....	11	19	3
.........................................................................CGGACCAGGCTTCATTC.......	145	17	14
.........................................................................CGGACCAGGCTTCATTCCTCT...	2	21	3
.........................................................................CGGACCAGGCTTCATTCC......	409	18	14
.........................................................................CGGACCAGGCTTCATTCCTC....	572	20	3
..........................................................................GGACCAGGCTTCATTCCTC....	152	19	3
..........................................................................GGACCAGGCTTCATTCCT.....	2	18	3
..........................................................................GGACCAGGCTTCATTCCTCT...	2	20	3
..........................................................................GGACCAGGCTTCATTCC......	95	17	15
............................................................................ACCAGGCTTCATTCCTCTCAA	1	21	2
negative
>MIR166k
ATTAACAGTTGAGGGGAATGTTGTCTGGTTCGATGTCATTCATGTGAAGCTCGAACTAGTTCTTAACTGAATGATTTCGGACCAGGCTTCATTCCCCCCAACAGGTTT
.......((((.((((((((..(((((((((((.((((((((.((.(((..(......)..))).)))))))))).)))))))))))..)))))))).))))...... (-52.90)
.......GTTGAGGGGAATGTTGTC...................................................................................	1	18	3
...........AGGGGAATGTTGTCTGGTTC.............................................................................	1	20	3
..............GGAATGTTGTCTGGTTCGATG.........................................................................	1	21	1
..............GGAATGTTGTCTGGTTCGATGTC.......................................................................	1	23	1
...............GAATGTTGTCTGGTTCGATGTCAT.....................................................................	4	24	1
...............GAATGTTGTCTGGTTCGATGT........................................................................	5	21	1
..................TGTTGTCTGGTTCGATGTCAT.....................................................................	1	21	1
............................................................TCTTAACTGAATGATTTCGGAC..........................	1	22	1
................................................................AACTGAATGATTTCGGACCAG.......................	1	21	1
................................................................AACTGAATGATTTCGGACCAGGCT....................	2	24	1
.................................................................ACTGAATGATTTCGGACCAGG......................	1	21	1
..................................................................CTGAATGATTTCGGACCAGGC.....................	1	21	2
...................................................................TGAATGATTTCGGACCAGGC.....................	1	20	3
...................................................................TGAATGATTTCGGACCAGGCT....................	12	21	3
...................................................................TGAATGATTTCGGACCAGGCTT...................	3	22	3
....................................................................GAATGATTTCGGACCAGGCT....................	1	20	3
.....................................................................AATGATTTCGGACCAGGC.....................	1	18	3
........................................................................GATTTCGGACCAGGCTTCATTCCCC...........	1	25	3
........................................................................GATTTCGGACCAGGCTTCATTCCC............	8	24	3
.........................................................................ATTTCGGACCAGGCTTCAT................	1	19	3
.........................................................................ATTTCGGACCAGGCTTCATTCC.............	1	22	3
.........................................................................ATTTCGGACCAGGCTTCATTCCCC...........	119	24	3
.........................................................................ATTTCGGACCAGGCTTCATTC..............	13	21	3
.........................................................................ATTTCGGACCAGGCTTCATTCCC............	7	23	3
..........................................................................TTTCGGACCAGGCTTCATTCCCC...........	15	23	3
..........................................................................TTTCGGACCAGGCTTCATTC..............	2	20	3
..........................................................................TTTCGGACCAGGCTTCATTCCC............	2	22	3
..........................................................................TTTCGGACCAGGCTTCATTCC.............	88	21	3
...........................................................................TTCGGACCAGGCTTCATTC..............	12	19	5
...........................................................................TTCGGACCAGGCTTCATTCCC............	1315	21	4
...........................................................................TTCGGACCAGGCTTCATT...............	2	18	4
...........................................................................TTCGGACCAGGCTTCATTCCCCC..........	2	23	3
...........................................................................TTCGGACCAGGCTTCATTCC.............	34	20	4
...........................................................................TTCGGACCAGGCTTCATTCCCC...........	812	22	4
............................................................................TCGGACCAGGCTTCATT...............	1037	17	14
............................................................................TCGGACCAGGCTTCATTCC.............	11173	19	14
............................................................................TCGGACCAGGCTTCATTCCCCCC.........	16	23	8
............................................................................TCGGACCAGGCTTCATTCCCCC..........	1644	22	8
............................................................................TCGGACCAGGCTTCATTC..............	4126	18	14
............................................................................TCGGACCAGGCTTCATTCCCC...........	555325	21	9
............................................................................TCGGACCAGGCTTCATTCCCCCCA........	6	24	8
............................................................................TCGGACCAGGCTTCATTCCC............	7485	20	11
.............................................................................CGGACCAGGCTTCATTC..............	145	17	14
.............................................................................CGGACCAGGCTTCATTCCCC...........	18600	20	9
.............................................................................CGGACCAGGCTTCATTCCC............	273	19	11
.............................................................................CGGACCAGGCTTCATTCCCCC..........	341	21	8
.............................................................................CGGACCAGGCTTCATTCC.............	409	18	14
..............................................................................GGACCAGGCTTCATTCCCCC..........	33	20	8
..............................................................................GGACCAGGCTTCATTCCCC...........	7153	19	10
..............................................................................GGACCAGGCTTCATTCCC............	77	18	12
..............................................................................GGACCAGGCTTCATTCC.............	95	17	15
...............................................................................GACCAGGCTTCATTCCCC...........	5	18	10
.................................................................................CCAGGCTTCATTCCCCCCAA.......	1	20	8
...................................................................................AGGCTTCATTCCCCCCAACAG....	1	21	2
negative
>MIR167a
TGTTGGTTTGAGAGGTTGAAGCTGCCAGCATGATCTGGTAATGATCTAACCAAAACCTTTCTATACGTAGACCTATATTTATATTTCTATACACATCAAGCTATGGATTATTAAATTTCCAGTTTTCGTTACAAAGTTTTCTGCTATATTCCTTTCAATTATGCTATCAATTTTTACCAAGGGAAAGGATTTACGAGTACTGAAAAGTACCCATATATCCTTGTAGCCTAAAAAGAGGAATAGTTCCTGATTGTT
...((((((((..((((((...((((((......))))))....)).))))...............(((((..(((....)))..))))).....)))))))).(((............(((....(........)....)))...(((((((((...(((.(((((.........(....)..((((((.((.(.(((((....))))).).)).))))))))))).)))..)))))))))..)))........ (-51.30)
...TGGTTTGAGAGGTTGAAGCTG.......................................................................................................................................................................................................................................	1	21	1
......TTTGAGAGGTTGAAGCTGC......................................................................................................................................................................................................................................	2	19	1
...............TTGAAGCTGCCAGCATGA..............................................................................................................................................................................................................................	1	18	6
...............TTGAAGCTGCCAGCATGATCTG..........................................................................................................................................................................................................................	17	22	3
...............TTGAAGCTGCCAGCATGATCT...........................................................................................................................................................................................................................	5	21	6
................TGAAGCTGCCAGCATGA..............................................................................................................................................................................................................................	204	17	9
................TGAAGCTGCCAGCATGATC............................................................................................................................................................................................................................	389	19	9
................TGAAGCTGCCAGCATGAT.............................................................................................................................................................................................................................	39	18	9
................TGAAGCTGCCAGCATGATCTGGT........................................................................................................................................................................................................................	6	23	1
................TGAAGCTGCCAGCATGATCTG..........................................................................................................................................................................................................................	60275	21	4
................TGAAGCTGCCAGCATGATCTGG.........................................................................................................................................................................................................................	655	22	4
................TGAAGCTGCCAGCATGATCT...........................................................................................................................................................................................................................	708	20	9
.................GAAGCTGCCAGCATGATCT...........................................................................................................................................................................................................................	18	19	9
.................GAAGCTGCCAGCATGATC............................................................................................................................................................................................................................	2	18	9
.................GAAGCTGCCAGCATGATCTGG.........................................................................................................................................................................................................................	6	21	4
.................GAAGCTGCCAGCATGATCTG..........................................................................................................................................................................................................................	94	20	4
..................AAGCTGCCAGCATGATCTG..........................................................................................................................................................................................................................	28	19	4
negative
>MIR167b
CCACTAGCAGTTGAAGCTGCCAGCATGATCTAAACTTCCTTTTCTTTATAATCTGCATCAAAAGGAAAGATCAGATCATGTGGTAGCTTCACCTGTTGATGG
(((.((((((.(((((((((((.((((((((....((((((((................)))))))).....))))))))))))))))))).)))))).))) (-44.69)
..........TTGAAGCTGCCAGCATGA..........................................................................	1	18	6
..........TTGAAGCTGCCAGCATGATCT.......................................................................	5	21	6
...........TGAAGCTGCCAGCATGATCTAAA....................................................................	1	23	2
...........TGAAGCTGCCAGCATGATCTAAAC...................................................................	1	24	1
...........TGAAGCTGCCAGCATGATCTA......................................................................	10362	21	4
...........TGAAGCTGCCAGCATGA..........................................................................	204	17	9
...........TGAAGCTGCCAGCATGATC........................................................................	389	19	9
...........TGAAGCTGCCAGCATGAT.........................................................................	39	18	9
...........TGAAGCTGCCAGCATGATCTAA.....................................................................	5413	22	2
...........TGAAGCTGCCAGCATGATCT.......................................................................	708	20	9
............GAAGCTGCCAGCATGATCTAAA....................................................................	1	22	2
............GAAGCTGCCAGCATGATCTAA.....................................................................	108	21	2
............GAAGCTGCCAGCATGATCTA......................................................................	117	20	4
............GAAGCTGCCAGCATGATCT.......................................................................	18	19	9
............GAAGCTGCCAGCATGATC........................................................................	2	18	9
.............AAGCTGCCAGCATGATCTAA.....................................................................	10	20	2
.............AAGCTGCCAGCATGATCTA......................................................................	13	19	4
......................................CTTTTCTTTATAATCTGCATCAAAA.......................................	1	25	1
..................................................................AAGATCAGATCATGTGGTAGC...............	1	21	1
.....................................................................ATCAGATCATGTGGTAGCTTC............	1	21	1
.....................................................................ATCAGATCATGTGGTAGCTTCACC.........	2	24	1
......................................................................TCAGATCATGTGGTAGCTTC............	1	20	1
......................................................................TCAGATCATGTGGTAGCTTCA...........	41	21	1
.......................................................................CAGATCATGTGGTAGCTTCA...........	14	20	1
........................................................................AGATCATGTGGTAGCTTCAC..........	1	20	1
........................................................................AGATCATGTGGTAGCTTCA...........	2	19	1
........................................................................AGATCATGTGGTAGCTTCACC.........	7	21	1
negative
>MIR167c
GGGAAAAGGTGAAGCTGCCAGCATGATCTAGCTTTGGTTAGAGGGAAAGAGAAGGGTTGATTTTACTAACCCTAACTAGGTCATGCTCTGACAGCCTCACTCTTTCCT
((((((..((((.(((((.((((((((((((((((.....))))........(((((((.......)))))))..))))))))))))..).)))).))))..)))))) (-45.60)
...AAAAGGTGAAGCTGCCAGCAT....................................................................................	2	21	2
.........TGAAGCTGCCAGCATGATCTA..............................................................................	10362	21	4
.........TGAAGCTGCCAGCATGA..................................................................................	204	17	9
.........TGAAGCTGCCAGCATGATCTAG.............................................................................	23	22	3
.........TGAAGCTGCCAGCATGATC................................................................................	389	19	9
.........TGAAGCTGCCAGCATGAT.................................................................................	39	18	9
.........TGAAGCTGCCAGCATGATCT...............................................................................	708	20	9
..........GAAGCTGCCAGCATGATCTA..............................................................................	117	20	4
..........GAAGCTGCCAGCATGATCT...............................................................................	18	19	9
..........GAAGCTGCCAGCATGATC................................................................................	2	18	9
..........GAAGCTGCCAGCATGATCTAG.............................................................................	4	21	3
...........AAGCTGCCAGCATGATCTA..............................................................................	13	19	4
..............................................................................GGTCATGCTCTGACAGCCTCACT.......	1	23	2
negative
>MIR167d
CCAGTAGCAGTTGAAGCTGCCAGCATGATCTGAACTTATCTCTACCAAGGGAAATATCAGATCATGTGGTAGCCTCATCCGCTGATGG
(((.((((.(.(((.(((((((.((((((((((.....(((((....)))))....))))))))))))))))).))).).)))).))) (-41.50)
..........TTGAAGCTGCCAGCATGA............................................................	1	18	6
..........TTGAAGCTGCCAGCATGATCTGAA......................................................	1	24	2
..........TTGAAGCTGCCAGCATGATCTG........................................................	17	22	3
..........TTGAAGCTGCCAGCATGATCT.........................................................	5	21	6
..........TTGAAGCTGCCAGCATGATCTGA.......................................................	5	23	3
...........TGAAGCTGCCAGCATGATCTGAA......................................................	1997	23	2
...........TGAAGCTGCCAGCATGA............................................................	204	17	9
...........TGAAGCTGCCAGCATGATC..........................................................	389	19	9
...........TGAAGCTGCCAGCATGAT...........................................................	39	18	9
...........TGAAGCTGCCAGCATGATCTGAAC.....................................................	5	24	1
...........TGAAGCTGCCAGCATGATCTG........................................................	60275	21	4
...........TGAAGCTGCCAGCATGATCT.........................................................	708	20	9
...........TGAAGCTGCCAGCATGATCTGA.......................................................	90929	22	4
............GAAGCTGCCAGCATGATCTGA.......................................................	1310	21	4
............GAAGCTGCCAGCATGATCT.........................................................	18	19	9
............GAAGCTGCCAGCATGATC..........................................................	2	18	9
............GAAGCTGCCAGCATGATCTGAA......................................................	31	22	2
............GAAGCTGCCAGCATGATCTG........................................................	94	20	4
.............AAGCTGCCAGCATGATCTGAA......................................................	2	21	2
.............AAGCTGCCAGCATGATCTG........................................................	28	19	4
.............AAGCTGCCAGCATGATCTGA.......................................................	75	20	4
...............GCTGCCAGCATGATCTGA.......................................................	1	18	4
.........................................................CAGATCATGTGGTAGCCTCA...........	1	20	1
..........................................................AGATCATGTGGTAGCCTCATC.........	2	21	1
negative
>MIR167e
TCGTGTACCACTAGTAGTTGAAGCTGCCAGCATGATCTGAGCTTTCCTTGACTATCTTATATTGAATTATCGATCCGGAGGAGAGACTAGATCATGTGGTTGCTTCACCTATTGCTGGTAGCATGA
((((((((((.((((((.((((((.((((.(((((((((..((((((((....(((..(((......))).)))...))))))))..))))))))))))).)))))).)))))).)))).)))))) (-55.10)
............AGTAGTTGAAGCTGCCAGCAT.............................................................................................	1	21	1
............AGTAGTTGAAGCTGCCAGCATGATC.........................................................................................	1	25	1
.................TTGAAGCTGCCAGCATGA...........................................................................................	1	18	6
.................TTGAAGCTGCCAGCATGATCTG.......................................................................................	17	22	3
.................TTGAAGCTGCCAGCATGATCT........................................................................................	5	21	6
.................TTGAAGCTGCCAGCATGATCTGA......................................................................................	5	23	3
..................TGAAGCTGCCAGCATGATCTGAG.....................................................................................	1000	23	2
..................TGAAGCTGCCAGCATGA...........................................................................................	204	17	9
..................TGAAGCTGCCAGCATGATC.........................................................................................	389	19	9
..................TGAAGCTGCCAGCATGAT..........................................................................................	39	18	9
..................TGAAGCTGCCAGCATGATCTG.......................................................................................	60275	21	4
..................TGAAGCTGCCAGCATGATCT........................................................................................	708	20	9
..................TGAAGCTGCCAGCATGATCTGA......................................................................................	90929	22	4
...................GAAGCTGCCAGCATGATCTGA......................................................................................	1310	21	4
...................GAAGCTGCCAGCATGATCT........................................................................................	18	19	9
...................GAAGCTGCCAGCATGATC.........................................................................................	2	18	9
...................GAAGCTGCCAGCATGATCTGAG.....................................................................................	7	22	2
...................GAAGCTGCCAGCATGATCTG.......................................................................................	94	20	4
....................AAGCTGCCAGCATGATCTGAGCT...................................................................................	1	23	2
....................AAGCTGCCAGCATGATCTGAGCTT..................................................................................	1	24	2
....................AAGCTGCCAGCATGATCTG.......................................................................................	28	19	4
....................AAGCTGCCAGCATGATCTGAG.....................................................................................	3	21	2
....................AAGCTGCCAGCATGATCTGA......................................................................................	75	20	4
....................AAGCTGCCAGCATGATCTGAGC....................................................................................	8	22	2
.....................AGCTGCCAGCATGATCTGAGCT...................................................................................	1	22	2
......................GCTGCCAGCATGATCTGA......................................................................................	1	18	4
.........................................................TATATTGAATTATCGATCCGGA...............................................	1	22	1
..........................................................ATATTGAATTATCGATCCGGAG..............................................	1	22	1
............................................................ATTGAATTATCGATCCGGAGGAGA..........................................	2	24	1
.............................................................TTGAATTATCGATCCGGAGGAG...........................................	1	22	1
.............................................................TTGAATTATCGATCCGGAGGAGAG.........................................	1	24	1
...............................................................GAATTATCGATCCGGAGGAGAGAC.......................................	1	24	1
.....................................................................................ACTAGATCATGTGGTTGCTTC....................	1	21	1
.....................................................................................ACTAGATCATGTGGTTGCTTCACC.................	2	24	1
......................................................................................CTAGATCATGTGGTTGCTTCA...................	3	21	1
........................................................................................AGATCATGTGGTTGCTTCACC.................	14	21	1
.........................................................................................GATCATGTGGTTGCTTCACC.................	1	20	1
negative
........................................CGAAAGGAACTGATAGAAT...................................................................	1	19	1
............................................................TAACTTAATAGCTAGGCCTCCTC...........................................	1	23	1
>MIR167f
TCGTGTACCACTAGCAGATGAAGCTGCCAGCATGATCTGAGCTTTCGTTAATTATCCTATACATATGGATATATCCAGAGGAGAGATTAGATCATGTGGCTGCTTCACCTGTTGATGGTAGCATGA
((((((((((.((((((.((((((.((((.((((((((((.(((((.((...(((((.........)))))......)).))))).)))))))))))))).)))))).)))))).)))).)))))) (-59.60)
................GATGAAGCTGCCAGCATGATCT........................................................................................	1	22	3
.................ATGAAGCTGCCAGCATGATCTGAGC....................................................................................	1	25	1
.................ATGAAGCTGCCAGCATGATCTG.......................................................................................	8	22	2
..................TGAAGCTGCCAGCATGATCTGAG.....................................................................................	1000	23	2
..................TGAAGCTGCCAGCATGA...........................................................................................	204	17	9
..................TGAAGCTGCCAGCATGATC.........................................................................................	389	19	9
..................TGAAGCTGCCAGCATGAT..........................................................................................	39	18	9
..................TGAAGCTGCCAGCATGATCTG.......................................................................................	60275	21	4
..................TGAAGCTGCCAGCATGATCT........................................................................................	708	20	9
..................TGAAGCTGCCAGCATGATCTGA......................................................................................	90929	22	4
...................GAAGCTGCCAGCATGATCTGA......................................................................................	1310	21	4
...................GAAGCTGCCAGCATGATCT........................................................................................	18	19	9
...................GAAGCTGCCAGCATGATC.........................................................................................	2	18	9
...................GAAGCTGCCAGCATGATCTGAG.....................................................................................	7	22	2
...................GAAGCTGCCAGCATGATCTG.......................................................................................	94	20	4
....................AAGCTGCCAGCATGATCTGAGCT...................................................................................	1	23	2
....................AAGCTGCCAGCATGATCTGAGCTT..................................................................................	1	24	2
....................AAGCTGCCAGCATGATCTG.......................................................................................	28	19	4
....................AAGCTGCCAGCATGATCTGAG.....................................................................................	3	21	2
....................AAGCTGCCAGCATGATCTGA......................................................................................	75	20	4
....................AAGCTGCCAGCATGATCTGAGC....................................................................................	8	22	2
.....................AGCTGCCAGCATGATCTGAGCT...................................................................................	1	22	2
......................GCTGCCAGCATGATCTGA......................................................................................	1	18	4
....................................................................................GATTAGATCATGTGGCTGCTTC....................	1	22	1
....................................................................................GATTAGATCATGTGGCTGCTTCACC.................	1	25	1
.....................................................................................ATTAGATCATGTGGCTGCTTC....................	2	21	1
.....................................................................................ATTAGATCATGTGGCTGCTTCACC.................	3	24	1
......................................................................................TTAGATCATGTGGCTGCTTC....................	2	20	1
......................................................................................TTAGATCATGTGGCTGCTTCA...................	39	21	1
.......................................................................................TAGATCATGTGGCTGCTTCACC.................	2	22	1
.......................................................................................TAGATCATGTGGCTGCTTCA...................	3	20	1
........................................................................................AGATCATGTGGCTGCTTCACCT................	1	22	1
........................................................................................AGATCATGTGGCTGCTTCACC.................	46	21	1
.........................................................................................GATCATGTGGCTGCTTCACC.................	5	20	1
..........................................................................................ATCATGTGGCTGCTTCACCT................	4	20	1
negative
>MIR167g
TGAAGCTGCCAGCATGATCTTAATCTCCCTCCATCGTTGAGGGAAGATCAGATCATGTGGCAGTTTCA
.((((((((((.((((((((..(((((((((.......))))).)))).)))))))))))))))))). (-39.00)
TGAAGCTGCCAGCATGATCTTAA.............................................	118	23	2
TGAAGCTGCCAGCATGATCTTAAT............................................	18	24	1
TGAAGCTGCCAGCATGATCTTAATCT..........................................	2	26	1
TGAAGCTGCCAGCATGA...................................................	204	17	9
TGAAGCTGCCAGCATGATC.................................................	389	19	9
TGAAGCTGCCAGCATGAT..................................................	39	18	9
TGAAGCTGCCAGCATGATCTTA..............................................	50908	22	2
TGAAGCTGCCAGCATGATCTT...............................................	59396	21	2
TGAAGCTGCCAGCATGATCT................................................	708	20	9
.GAAGCTGCCAGCATGATCTTAAT............................................	1	23	1
.GAAGCTGCCAGCATGATCT................................................	18	19	9
.GAAGCTGCCAGCATGATC.................................................	2	18	9
.GAAGCTGCCAGCATGATCTTAA.............................................	5	22	2
.GAAGCTGCCAGCATGATCTT...............................................	537	20	2
.GAAGCTGCCAGCATGATCTTA..............................................	549	21	2
..AAGCTGCCAGCATGATCTT...............................................	66	19	2
..AAGCTGCCAGCATGATCTTA..............................................	82	20	2
...AGCTGCCAGCATGATCTTA..............................................	1	19	2
..............................................ATCAGATCATGTGGCAGTT...	1	19	2
...............................................TCAGATCATGTGGCAGTTTCA	1	21	2
.................................................AGATCATGTGGCAGTTTCA	1	19	2
negative
>MIR167h
TTGAAGCTGCCAGCATGATCTTAGCTTCTCTTCCTCGTTGAGAAAAGATCAGATCATGTGGCAGTTTCAC
.(((((((((((.((((((((...(((.((((.......)))).)))...))))))))))))))))))). (-33.00)
TTGAAGCTGCCAGCATGA....................................................	1	18	6
TTGAAGCTGCCAGCATGATCTTA...............................................	22	23	2
TTGAAGCTGCCAGCATGATCTT................................................	44	22	2
TTGAAGCTGCCAGCATGATCT.................................................	5	21	6
.TGAAGCTGCCAGCATGA....................................................	204	17	9
.TGAAGCTGCCAGCATGATCTTAG..............................................	23	23	2
.TGAAGCTGCCAGCATGATCTTAGC.............................................	3	24	1
.TGAAGCTGCCAGCATGATC..................................................	389	19	9
.TGAAGCTGCCAGCATGAT...................................................	39	18	9
.TGAAGCTGCCAGCATGATCTTA...............................................	50908	22	2
.TGAAGCTGCCAGCATGATCTT................................................	59396	21	2
.TGAAGCTGCCAGCATGATCT.................................................	708	20	9
..GAAGCTGCCAGCATGATCTTAG..............................................	1	22	2
..GAAGCTGCCAGCATGATCT.................................................	18	19	9
..GAAGCTGCCAGCATGATC..................................................	2	18	9
..GAAGCTGCCAGCATGATCTT................................................	537	20	2
..GAAGCTGCCAGCATGATCTTA...............................................	549	21	2
...AAGCTGCCAGCATGATCTT................................................	66	19	2
...AAGCTGCCAGCATGATCTTA...............................................	82	20	2
....AGCTGCCAGCATGATCTTA...............................................	1	19	2
...............................TCCTCGTTGAGAAAAGATCAGATCA..............	1	25	1
...............................................ATCAGATCATGTGGCAGTT....	1	19	2
...............................................ATCAGATCATGTGGCAGTTTCAC	1	23	2
................................................TCAGATCATGTGGCAGTTTCA.	1	21	2
..................................................AGATCATGTGGCAGTTTCA.	1	19	2
..................................................AGATCATGTGGCAGTTTCAC	1	20	2
negative
>MIR167a
GTAGAGTTCACAAAGGAAAAGGTGAAGCTGCCAGCATGATCTAGCTTTGGTTAGAGCGACAGAGAGAGCTGCTAACCCTAGCTAGGTCATGCTCTGACAGCCTCACTCCTTCCTATTTGGGGACCCAATA
...(.((((.((((((((..(((((.(((((.((((((((((((((..(((((((((..........))).))))))..))))))))))))))..).)))).)))))..)))))..))).)))).).... (-59.30)
................AAAAGGTGAAGCTGCCAGCAT.............................................................................................	2	21	2
......................TGAAGCTGCCAGCATGATCTA.......................................................................................	10362	21	4
......................TGAAGCTGCCAGCATGA...........................................................................................	204	17	9
......................TGAAGCTGCCAGCATGATCTAG......................................................................................	23	22	3
......................TGAAGCTGCCAGCATGATC.........................................................................................	389	19	9
......................TGAAGCTGCCAGCATGAT..........................................................................................	39	18	9
......................TGAAGCTGCCAGCATGATCT........................................................................................	708	20	9
.......................GAAGCTGCCAGCATGATCTA.......................................................................................	117	20	4
.......................GAAGCTGCCAGCATGATCT........................................................................................	18	19	9
.......................GAAGCTGCCAGCATGATC.........................................................................................	2	18	9
.......................GAAGCTGCCAGCATGATCTAG......................................................................................	4	21	3
........................AAGCTGCCAGCATGATCTA.......................................................................................	13	19	4
....................................................................................GGTCATGCTCTGACAGCCTCACT.......................	1	23	2
negative
>MIR168a
TTACCGGCGGTCTCTAATTCGCTTGGTGCAGGTCGGGAACTGATTAGCTTCGCTTGCATATGTACGTATATGTTTTCTCCTTATTATGCCAGATGGCAAGTCTTGATTGGTTGAGATCGGACAGAAGCGAATTGGATCCCGCCTTGCATCAACTGAATCGGAGACCGCGGTGA
((((((.(((((((..(((((.((((((((((.(((((.(..(((.(((((....(((((((....)))))))....(((......((((....)))).((((..(....)..)))).)))..))))).)))..).))))).)))))))))).)))))..))))))))))))) (-81.20)
..........TCTCTAATTCGCTTGGTGCAGGT............................................................................................................................................	1	23	1
..........TCTCTAATTCGCTTGGTGCAG..............................................................................................................................................	68	21	1
..........TCTCTAATTCGCTTGGTGCA...............................................................................................................................................	8	20	1
..........TCTCTAATTCGCTTGGTGCAGG.............................................................................................................................................	9	22	1
...........CTCTAATTCGCTTGGTGCAGGT............................................................................................................................................	1	22	1
...........CTCTAATTCGCTTGGTGCAG..............................................................................................................................................	3	20	1
...........CTCTAATTCGCTTGGTGCAGG.............................................................................................................................................	3	21	1
............TCTAATTCGCTTGGTGCAGGT............................................................................................................................................	3	21	1
.............CTAATTCGCTTGGTGCAGG.............................................................................................................................................	1	19	1
.............CTAATTCGCTTGGTGCAGGT............................................................................................................................................	1	20	1
.............CTAATTCGCTTGGTGCAGGTCGGG........................................................................................................................................	1	24	1
.............CTAATTCGCTTGGTGCAGGTCG..........................................................................................................................................	2	22	1
.............CTAATTCGCTTGGTGCAGGTC...........................................................................................................................................	4	21	1
..............TAATTCGCTTGGTGCAG..............................................................................................................................................	1	17	1
...............AATTCGCTTGGTGCAGG.............................................................................................................................................	1	17	2
...............AATTCGCTTGGTGCAGGT............................................................................................................................................	1	18	1
...............AATTCGCTTGGTGCAGGTC...........................................................................................................................................	1	19	1
...............AATTCGCTTGGTGCAGGTCG..........................................................................................................................................	1	20	1
...............AATTCGCTTGGTGCAGGTCGGGA.......................................................................................................................................	3	23	1
...............AATTCGCTTGGTGCAGGTCGGGAA......................................................................................................................................	39	24	1
...............AATTCGCTTGGTGCAGGTCGG.........................................................................................................................................	63	21	1
...............AATTCGCTTGGTGCAGGTCGGGAAC.....................................................................................................................................	7	25	1
...............AATTCGCTTGGTGCAGGTCGGG........................................................................................................................................	75	22	1
................ATTCGCTTGGTGCAGGTCGGGAAC.....................................................................................................................................	1	24	1
................ATTCGCTTGGTGCAGGTCGGG........................................................................................................................................	2	21	1
................ATTCGCTTGGTGCAGGTCGG.........................................................................................................................................	3	20	1
.................TTCGCTTGGTGCAGGTCGGGAA......................................................................................................................................	49	22	1
.................TTCGCTTGGTGCAGGTCGGGA.......................................................................................................................................	8	21	1
..................TCGCTTGGTGCAGGTCG..........................................................................................................................................	1	17	2
..................TCGCTTGGTGCAGGTCGGGAACT....................................................................................................................................	12	23	1
..................TCGCTTGGTGCAGGTCGGGAACTG...................................................................................................................................	127	24	1
..................TCGCTTGGTGCAGGTCGGG........................................................................................................................................	22	19	1
..................TCGCTTGGTGCAGGTCGG.........................................................................................................................................	3	18	1
..................TCGCTTGGTGCAGGTCGGGAACTGA..................................................................................................................................	3	25	1
..................TCGCTTGGTGCAGGTCGGGAA......................................................................................................................................	39802	21	1
..................TCGCTTGGTGCAGGTCGGGAAC.....................................................................................................................................	92	22	1
..................TCGCTTGGTGCAGGTCGGGA.......................................................................................................................................	94	20	1
...................CGCTTGGTGCAGGTCGGGA.......................................................................................................................................	1	19	1
...................CGCTTGGTGCAGGTCGGGAA......................................................................................................................................	479	20	1
...................CGCTTGGTGCAGGTCGGGAAC.....................................................................................................................................	55	21	1
....................GCTTGGTGCAGGTCGGGA.......................................................................................................................................	1	18	1
....................GCTTGGTGCAGGTCGGGAA......................................................................................................................................	128	19	1
....................GCTTGGTGCAGGTCGGGAAC.....................................................................................................................................	2	20	1
....................GCTTGGTGCAGGTCGGGAACTGAT.................................................................................................................................	2	24	1
....................GCTTGGTGCAGGTCGGGAACTG...................................................................................................................................	3	22	1
.....................CTTGGTGCAGGTCGGGAACTGA..................................................................................................................................	1	22	1
.....................CTTGGTGCAGGTCGGGAACTG...................................................................................................................................	3	21	1
.....................CTTGGTGCAGGTCGGGAA......................................................................................................................................	4	18	1
......................TTGGTGCAGGTCGGGAA......................................................................................................................................	4	17	1
.......................TGGTGCAGGTCGGGAACTG...................................................................................................................................	1	19	1
.......................TGGTGCAGGTCGGGAACTGA..................................................................................................................................	2	20	1
.......................TGGTGCAGGTCGGGAACTGAT.................................................................................................................................	7	21	1
........................GGTGCAGGTCGGGAACTGAT.................................................................................................................................	1	20	1
..........................TGCAGGTCGGGAACTGATTAGCT............................................................................................................................	1	23	1
.......................................................................................................TGATTGGTTGAGATCGGACAGAAGCGA...........................................	1	27	1
...............................................................................................................TGAGATCGGACAGAAGCGAAT.........................................	1	21	1
....................................................................................................................TCGGACAGAAGCGAATTGGAT....................................	1	21	1
..............................................................................................................................GCGAATTGGATCCCGCCTTGCATC.......................	1	24	1
...............................................................................................................................CGAATTGGATCCCGCCTTGC..........................	1	20	1
...............................................................................................................................CGAATTGGATCCCGCCTTGCA.........................	2	21	1
...................................................................................................................................TTGGATCCCGCCTTGCATCAA.....................	2	21	1
....................................................................................................................................TGGATCCCGCCTTGCATCAACTG..................	1	23	1
....................................................................................................................................TGGATCCCGCCTTGCATCAACT...................	2	22	1
....................................................................................................................................TGGATCCCGCCTTGCATCAAC....................	54	21	1
......................................................................................................................................GATCCCGCCTTGCATCAACT...................	1	20	1
......................................................................................................................................GATCCCGCCTTGCATCAACTGA.................	1	22	1
......................................................................................................................................GATCCCGCCTTGCATCAACTGAAT...............	27	24	1
.......................................................................................................................................ATCCCGCCTTGCATCAACTGAAT...............	1	23	1
........................................................................................................................................TCCCGCCTTGCATCAACTGA.................	1	20	1
........................................................................................................................................TCCCGCCTTGCATCAACTGAAT...............	1	22	1
........................................................................................................................................TCCCGCCTTGCATCAACTGAA................	7	21	1
.........................................................................................................................................CCCGCCTTGCATCAACTGAATCGG............	1	24	1
.........................................................................................................................................CCCGCCTTGCATCAACTG..................	2	18	1
.........................................................................................................................................CCCGCCTTGCATCAACTGAAT...............	283	21	1
.........................................................................................................................................CCCGCCTTGCATCAACT...................	3	17	1
.........................................................................................................................................CCCGCCTTGCATCAACTGAA................	4	20	1
.........................................................................................................................................CCCGCCTTGCATCAACTGA.................	5	19	1
..........................................................................................................................................CCGCCTTGCATCAACTGAA................	1	19	1
..........................................................................................................................................CCGCCTTGCATCAACTGAAT...............	14	20	1
...........................................................................................................................................CGCCTTGCATCAACTGAATCGGA...........	1	23	1
...........................................................................................................................................CGCCTTGCATCAACTGAAT...............	2	19	1
...........................................................................................................................................CGCCTTGCATCAACTGAATCGG............	24	22	1
............................................................................................................................................GCCTTGCATCAACTGAA................	1	17	2
............................................................................................................................................GCCTTGCATCAACTGAAT...............	1	18	1
............................................................................................................................................GCCTTGCATCAACTGAATCGGA...........	1	22	1
............................................................................................................................................GCCTTGCATCAACTGAATCGG............	7	21	1
.............................................................................................................................................CCTTGCATCAACTGAATCGG............	1	20	1
.............................................................................................................................................CCTTGCATCAACTGAATCGGAGA.........	1	23	1
.............................................................................................................................................CCTTGCATCAACTGAATCGGAG..........	140	22	1
.............................................................................................................................................CCTTGCATCAACTGAATCGGAGAC........	15	24	1
.............................................................................................................................................CCTTGCATCAACTGAATCGGAGACC.......	4	25	1
..............................................................................................................................................CTTGCATCAACTGAATC..............	1	17	2
..............................................................................................................................................CTTGCATCAACTGAATCGG............	1	19	1
..............................................................................................................................................CTTGCATCAACTGAATCGGAG..........	13	21	1
..............................................................................................................................................CTTGCATCAACTGAATCGGAGACC.......	5	24	1
..............................................................................................................................................CTTGCATCAACTGAATCGGAGA.........	8	22	1
..............................................................................................................................................CTTGCATCAACTGAATCGGAGAC........	8	23	1
...............................................................................................................................................TTGCATCAACTGAATCGGA...........	1	19	1
...............................................................................................................................................TTGCATCAACTGAATCGGAGAC........	313	22	1
...............................................................................................................................................TTGCATCAACTGAATCGGAGA.........	438	21	1
...............................................................................................................................................TTGCATCAACTGAATCGGAG..........	5	20	1
...............................................................................................................................................TTGCATCAACTGAATCGGAGACC.......	9	23	1
................................................................................................................................................TGCATCAACTGAATCGGAGA.........	16	20	1
................................................................................................................................................TGCATCAACTGAATCGGAGACC.......	3	22	1
................................................................................................................................................TGCATCAACTGAATCGGAGAC........	301	21	1
.................................................................................................................................................GCATCAACTGAATCGGAGACC.......	17	21	1
.................................................................................................................................................GCATCAACTGAATCGGAGAC........	5	20	1
..................................................................................................................................................CATCAACTGAATCGGAGAC........	1	19	1
..................................................................................................................................................CATCAACTGAATCGGAGACC.......	9	20	1
negative
.................AAGCGAACCACGTCCAGCCC........................................................................................................................................	1	20	1
.......................................................................................................................................TAGGGCGGAACGTAGTTGA...................	1	19	1
>MIR169a
ATGCAGCCAAGGATGACTTGCCGGCGTTTGCTTAGTGACCTATCTAGATTTGGCATATACCTCAAGCCGGCAAGCTGTTCTTGGCTACAT
(((.((((((((((..(((((((((.........(((.((...........))))).........)))))))))..)))))))))).))) (-39.37)
...CAGCCAAGGATGACTTGCCG...................................................................	1	20	6
...CAGCCAAGGATGACTTGCCGG..................................................................	16	21	5
....AGCCAAGGATGACTTGCCGG..................................................................	11	20	6
negative
>MIR169aa
GTTTGGTAGCCAAGGATGACTTGCCTGCAACTTCATTGGAAGAGAATTTTTATATATAGAGGCAGAAAAGTCTTGTTTTATTTGTTGTAGTAGGTGGTCTCCTTGGCTAATCTGAC
(((.((((((((((((.((((.((((((..((((....))))................(((((......)))))...............))))))))))))))))))).))).))) (-38.80)
......TAGCCAAGGATGACTTGCCTG.........................................................................................	1	21	8
negative
>MIR169ab
GTATGATAGCCAAGGATGACTTGCCTATCTCCTGCCGTAGATATATAAAAAAAAATGCACAAGAAAGAATATGGTGGGAGGTTCTTTCGTATGGGTGGAGCTAGGCAGTCTCCTTTGGCTAGTCTCAC
....(((((((((((..((((.(((((.((((..(((((....(((........))).....((((((((..........)))))))).)))))..)))).)))))))))..)))))))).))).... (-44.40)
....................................................................................................CTAGGCAGTCTCCTTTGGCTA.......	1	21	1
negative
>MIR169ac
GTTTGATAGCCAAGGATGACTTGCCTATCTCCTCCAACAGGGTTTCAAACAGATGAATAATGCAGAAGAATGCGGTGGGATTAATCTGGATTTGGAGCTCTTTTGTGGCTCATAGGCAGTCTCCTTCGGCTAGTCTGAC
(((.((((((((((((.((((.((((((...(..(((.((((((((((.(((((.(((..((((......)))).....))).)))))...)))))))))).)))..)...))))))))))))))).)))).))).))) (-53.90)
..................................................................................................................GGCAGTCTCCTTCGGCTAGTC....	1	21	1
..................................................................................................................GGCAGTCTCCTTCGGCTAGT.....	9	20	1
...................................................................................................................GCAGTCTCCTTCGGCTAGT.....	1	19	1
negative
>MIR169b
CAGCCAAGGATGACTTGCCGGCTAGCTCTTGTAGCATGCTTATACTTTGCCATTAACTAAGGATGATGTGTCTGGCCAGTAGATGATCGGCAAGTCATCTCTGGCTA
.(((((..(((((((((((((...(((.....))).......((((..((((...((..........))...)))).)))).....)))))))))))))..))))). (-43.00)
CAGCCAAGGATGACTTGCCG.......................................................................................	1	20	6
CAGCCAAGGATGACTTGCCGG......................................................................................	16	21	5
.AGCCAAGGATGACTTGCCGG......................................................................................	11	20	6
negative
>MIR169c
CAGCCAAGGATGACTTGCCGGCTAGCTCTAGTATACTAGTATGCTTATATTTTTCCATTTAACTGGCAACTAGATGGTCGGCAAGTCATCTCTGGCT
.(((((..((((((((((((((((..((((((...(((((.....................)))))..))))))))))))))))))))))..))))) (-46.90)
CAGCCAAGGATGACTTGCCG.............................................................................	1	20	6
CAGCCAAGGATGACTTGCCGG............................................................................	16	21	5
.AGCCAAGGATGACTTGCCGG............................................................................	11	20	6
negative
>MIR169d
GAGGTAGAGAGTGTAATTCAGCCAAGGATGACTTGCCGGAAGCACTGATTATACGGTCCGGCAAGTTGTTTCTTGGCTACATTGTACTCTTTTCTTC
((((.((((((((((((..(((((((((..((((((((((....(((......)))))))))))))..).))))))))..)))))))))))).)))) (-47.20)
..................CAGCCAAGGATGACTTGCCG...........................................................	1	20	6
..................CAGCCAAGGATGACTTGCCGGA.........................................................	1	22	2
..................CAGCCAAGGATGACTTGCCGG..........................................................	16	21	5
...................AGCCAAGGATGACTTGCCGGA.........................................................	1	21	3
...................AGCCAAGGATGACTTGCCGG..........................................................	11	20	6
.......................................................GTCCGGCAAGTTGTTTCTTGGCTAC.................	1	25	1
..........................................................CGGCAAGTTGTTTCTTGGCTAC.................	3	22	1
.........................................................................TGGCTACATTGTACTCTTTTC...	1	21	1
negative
>MIR169e
GAGGTAGAGAGTGTAATTCAGCCAAGGATGACTTGCCGGAAACACTGCGCATCTTTGCCGGCAAGTTGTAGCTTGGCTATGTTGTACTCTTTTCTTC
((((.((((((((((((..(((((((.(..(((((((((..................)))))))))..)..)))))))..)))))))))))).)))) (-44.47)
..................CAGCCAAGGATGACTTGCCG...........................................................	1	20	6
..................CAGCCAAGGATGACTTGCCGGA.........................................................	1	22	2
..................CAGCCAAGGATGACTTGCCGG..........................................................	16	21	5
...................AGCCAAGGATGACTTGCCGGA.........................................................	1	21	3
...................AGCCAAGGATGACTTGCCGG..........................................................	11	20	6
negative
>MIR169f
GGTGTAGCCAAGGATGACTTGCCGGAAAAACTCTCCATAAATTTTCTGGTGATTCATCTTCGGTTTTTAATCAGAATTTCGGCAAGTTGTCCTTGGCTACATT
.(((((((((((((..(((((((((((................(((((((.......(....)......))))))))))))))))))..))))))))))))). (-50.21)
.....AGCCAAGGATGACTTGCCGGA.............................................................................	1	21	3
.....AGCCAAGGATGACTTGCCGG..............................................................................	11	20	6
negative
>MIR169g
TATGCAGCCAAGGATGACTTGCCGACCAGTGGCCTATTCAAGAAGAAGCAAAAGACCAAGTTGGCAAGTTGTCCTTGGCTACATG
((((.(((((((((..((((((((((...(((.((.(((.....))).....)).))).))))))))))..))))))))).)))) (-43.30)
....CAGCCAAGGATGACTTGCCG.............................................................	1	20	6
....CAGCCAAGGATGACTTGCCGA............................................................	1	21	4
negative
>MIR169h
GGGTTGAGCCAAGGATGACTTGCCGCGCATATATGTATGCCTATCGTTTGTTTGAACGTAGAGGATTTTCGTGGCAAGCATCCTTGGCTCTACTT
.(((.((((((((((((.(((((((((((((....))))(((..(((((....)))))...))).....))))))))))))))))))))).))). (-48.30)
....TGAGCCAAGGATGACTTGCCG......................................................................	56	21	2
.....GAGCCAAGGATGACTTGCCG......................................................................	2	20	4
.........................................................................GCAAGCATCCTTGGCTCTACT.	1	21	1
.........................................................................GCAAGCATCCTTGGCTCTAC..	7	20	2
negative
>MIR169i
AGAGCCAAGAATGACTTGCCGGCCGGTGATCATAGATTATTGCTGTAGAGTGTAAAATGAGCTGCCGGAAGTCATTCTTGCTCT
(((((.(((((((((((.(((((.(((..((((...((((.(((....))))))).)))))))))))))))))))))))))))) (-35.00)
AGAGCCAAGAATGACTTGCCG...............................................................	13	21	4
AGAGCCAAGAATGACTTGCCGGC.............................................................	15	23	2
.GAGCCAAGAATGACTTGCC................................................................	1	19	5
.GAGCCAAGAATGACTTGCCG...............................................................	1	20	5
.GAGCCAAGAATGACTTGCCGGC.............................................................	2	22	2
negative
>MIR169j
AGAGCCAAGAATGACTTGCCGGCTAGCGATAGGCTATATTGCTACAAGGCATAAAAAAAAAGCTGCGGGAAGTCATTCTGGCTCT
(((((((.(((((((((.(((..((((((((.....))))))))...(((...........))).))).)))))))))))))))) (-39.10)
AGAGCCAAGAATGACTTGCCG................................................................	13	21	4
AGAGCCAAGAATGACTTGCCGGC..............................................................	15	23	2
AGAGCCAAGAATGACTTGCCGGCT.............................................................	2	24	1
.GAGCCAAGAATGACTTGCC.................................................................	1	19	5
.GAGCCAAGAATGACTTGCCG................................................................	1	20	5
.GAGCCAAGAATGACTTGCCGGC..............................................................	2	22	2
negative
>MIR169k
AGAGCCAAGAATGACTTGCCGGATAATGATAAGCTATATTGCTACAAGGCATAAAAAAAATAAGCAGCGGGAAGTCATTCTGGCTCT
(((((((.(((((((((.(((..........(((......))).....((.............))..))).)))))))))))))))) (-33.32)
AGAGCCAAGAATGACTTGCCG..................................................................	13	21	4
.GAGCCAAGAATGACTTGCC...................................................................	1	19	5
.GAGCCAAGAATGACTTGCCG..................................................................	1	20	5
negative
>MIR169l
CAGCCAAGAATGACTTGCCGGAGTTTTCTTGATAGAGCTCCGGTTGGTGTAAAGAACTTCGTCCGGCAGGTTGTTCTTGGCTA
.(((((((((..(((((((((((..(((((......((.((....)).)).)))))...).))))))))))..))))))))). (-40.90)
negative
>MIR169m
GAATGCAGCCAAGAATGACTTGCCGGAGTTTTCGTGCTTGAGCTCCGGTTGGTGTAAAGAACTTCATCCGGCAGGTTGTTCTTGGCTACATTC
(((((.(((((((((..((((((((((......((.(((..((.((....)).)).))).))....))))))))))..))))))))).))))) (-47.00)
negative
>MIR169n
AGAGCCAAGAATGACTTGCCGACTTGGCCATGAGAATGCTCAAAAACGACGGGTTGCCTGCCGGTCGGCAAGTCGTTCTAGCTCT
(((((..(((((((((((((((((.(((..((((....))))........((....)).)))))))))))))))))))).))))) (-44.30)
AGAGCCAAGAATGACTTGCCG................................................................	13	21	4
.GAGCCAAGAATGACTTGCC.................................................................	1	19	5
.GAGCCAAGAATGACTTGCCG................................................................	1	20	5
negative
>MIR169o
GTTTGGTAGCCAAGGATGACTTGCCTGCAGCTTCACGCAGATTTTTCATCTTTGCATGAAATAACGCGGCTAACTAAGGTTTTGAATATGTATGTGGTTTACAGGCATTCTCCTTGGCTAACGAGAC
((((.(((((((((((.((..((((((.((((.((..((....((((((......))))))...((..(((......)))..))....))..)).))))..)))))).))))))))))).)).)))) (-42.00)
......TAGCCAAGGATGACTTGCCTG....................................................................................................	1	21	8
negative
>MIR169p
TAGCCAAGGATGACTTGCCTGCTCCTGCTCATACTAGGGTTGCTGGTATACAAGTGCAGCCCTTGAGTGTAGGTTTCAGGCAGTCACCTTGGCTAA
(((((((((.(((((.(((((..((((((((....((((((((............)))))))))))))..)))...))))))))))))))))))). (-52.30)
TAGCCAAGGATGACTTGCCTG...........................................................................	1	21	8
negative
>MIR169q
TAGCCAAGGATGACTTGCCTGATTTCCTAGCATTTTGGGTTGTGGCTTGCAACAATGTTTATACAAATTTAACCCTTGATGCAGGTTCTCAGGCAGTCTCCTTGGCTAA
((((((((((.((((.((((((...(((.(((((..((((((((....(((....))).....))....))))))..))))))))...)))))))))))))))))))). (-52.80)
TAGCCAAGGATGACTTGCCTG........................................................................................	1	21	8
negative
>MIR169r
GTAGCCAAGGATGACTTGCCCGCTACACTGAGAAGGCATTGATCTTGTTTGCTGTTAGAACTTTTTTTTGGCTTTGGGCAATCATCCTTGGTTAT
((((((((((((((.((((((((((....(((((((..(((((...(....).)))))..))))))).))))...)))))))))))))))))))) (-37.70)
negative
>MIR169s
TAGCCAAGGATGACTTGCCTGCTCCATACTAGGGTTGCTGGTATACAAGTGCAGCCCTCGAGAGTAGGTTTCAGGCAGTCACCTTGGCTAA
(((((((((.(((((.(((((..((.((((((((((((............))))))))....))))))...))))))))))))))))))). (-48.80)
TAGCCAAGGATGACTTGCCTG......................................................................	1	21	8
negative
>MIR169t
GTAGCCAAGGATGACTTGCCCGATCCATATTCTGAGAGGTTTCATGGGTATATTATTTATATATGCATGACGCTCTTGTGGCTACGGGCAGTCTCCTTGGCTAT
(((((((((((.((((.(((((..((((.....(((((.(.(((((.((((((.....)))))).))))).))))))))))...)))))))))))))))))))) (-52.00)
negative
>MIR169u
TAGCCAAGGATGACTTGCCTGCTCCTGCTCCTGCTCATACTAGGGTTGCTGGTATACAAGTGCAGCCCTTGAGTGTAGGTTTCAGGCAGTCACCTTGGCTAA
(((((((((.(((((.(((((..(((((....(((((....((((((((............))))))))))))))))))...))))))))))))))))))). (-55.50)
TAGCCAAGGATGACTTGCCTG.................................................................................	1	21	8
negative
>MIR169v
GGTAGCCAAGGATGACTTGCCCGATCCATATTCTGAGAGGTTTCATGGGTATATTATTTATATATGCATGACGCTCTTGTGGCTACGGGCAGTCTCCTTGGCTATC
((((((((((((.((((.(((((..((((.....(((((.(.(((((.((((((.....)))))).))))).))))))))))...))))))))))))))))))))) (-54.00)
negative
>MIR169w
TAGCCAAGGATGACTTGCCTGATTTCCTAGCATTTTGGGTTGTGGCTTGCAACAATCTTTATACAAATGTAACCCTTGATGCAGGTTCTCAGGCAGTCTCCTTGGCTAA
((((((((((.((((.((((((...(((.(((((..(((((..(..(((..............))).)..)))))..))))))))...)))))))))))))))))))). (-52.24)
TAGCCAAGGATGACTTGCCTG........................................................................................	1	21	8
negative
>MIR169x
GTAGCCAAGGATGACTTGCCCGCTACACTGAGAAGGCTTTGATCTTGTTTGCTGTTAGAACTTTTTTTTGGCTTTGGGCAATCATCCTTGGTTAT
((((((((((((((.((((((((((....(((((((.((((((...(....).)))))).))))))).))))...)))))))))))))))))))) (-39.80)
negative
>MIR169y
TAGCCAAGGATGACTTGCCTGATTTCCTAGCATTTTGGGTTGTGGCTTGCAACAATCTTTATACAAATGTAACCCTTCATACAGGTTCTCAGGCAGTCTCCTTGGCTAA
((((((((((.((((.((((((...(((........(((((((........)))))))...(((....)))...........)))...)))))))))))))))))))). (-43.20)
TAGCCAAGGATGACTTGCCTG........................................................................................	1	21	8
negative
>MIR169z
GTAGCCAAGGATGACTTGCCCGCTACACTGAGAAGGCTTTGATCTTGTTTGCTGTTAGAACTTTTTTTTGGCTTTGGGCAATCATCCTTGGTTAT
((((((((((((((.((((((((((....(((((((.((((((...(....).)))))).))))))).))))...)))))))))))))))))))) (-39.80)
negative
>MIR171a
GGAGAGAGTGGTGCATAGGTGAAGATATTGGCGTGCCTCAATCTAATTACATGGTTAAATGATATGTTTTAGCCAAGTACTTTGGATTGAGCCGCGTCAATATCTCCTTCAATTAATTTCACCTCTCTCTCT
((((((((.((((......((((((((((((((((.((((((((((.(((.((((((((........)))))))).)))..)))))))))).)))))))))))))...)))........)))).)))))))) (-62.44)
...................TGAAGATATTGGCGTGCCTCAATC.........................................................................................	1	24	1
......................AGATATTGGCGTGCCTCAATC.........................................................................................	30	21	1
.......................GATATTGGCGTGCCTCAATC.........................................................................................	1	20	1
.......................GATATTGGCGTGCCTCAATCTA.......................................................................................	1	22	1
........................ATATTGGCGTGCCTCAATC.........................................................................................	1	19	1
.........................................................................CAAGTACTTTGGATTGA..........................................	1	17	2
.............................................................................TACTTTGGATTGAGCCGCGTC..................................	2	21	1
................................................................................TTTGGATTGAGCCGCGTCAATATC............................	2	24	1
.....................................................................................ATTGAGCCGCGTCAATA..............................	1	17	4
.....................................................................................ATTGAGCCGCGTCAATATCTCC.........................	3	22	1
......................................................................................TTGAGCCGCGTCAATAT.............................	1	17	4
......................................................................................TTGAGCCGCGTCAATATC............................	1	18	4
......................................................................................TTGAGCCGCGTCAATATCT...........................	1	19	1
......................................................................................TTGAGCCGCGTCAATATCTCCT........................	1	22	1
......................................................................................TTGAGCCGCGTCAATATCTCCTTC......................	1	24	1
......................................................................................TTGAGCCGCGTCAATATCTCC.........................	368	21	1
......................................................................................TTGAGCCGCGTCAATATCTC..........................	4	20	1
.......................................................................................TGAGCCGCGTCAATATCT...........................	1	18	1
.......................................................................................TGAGCCGCGTCAATATCTCCTTC......................	1	23	1
.......................................................................................TGAGCCGCGTCAATATCTCC.........................	11	20	1
.......................................................................................TGAGCCGCGTCAATATCTCCT........................	2	21	1
........................................................................................GAGCCGCGTCAATATCTCC.........................	1	19	1
negative
.................................................................................AACCTAACTCGGCGCAGTTAT..............................	1	21	1
>MIR171b
AATACGAGATATTGGTGCGGTTCAATCTGATAGCAGTGCTCTATGCATAGAGCTTTGTTGTTTGATTGAGCCGTGCCAATATCACGTATT
((((((.((((((((..((((((((((.((((((((.((((((....)))))).)))))))).))))))))))..)))))))).)))))) (-55.10)
...ACGAGATATTGGTGCGGTTCAATC...............................................................	10	24	2
...ACGAGATATTGGTGCGGTTCA..................................................................	5	21	2
....CGAGATATTGGTGCGGTTCAA.................................................................	18	21	2
.....GAGATATTGGTGCGGTTCAA.................................................................	2	20	2
.....GAGATATTGGTGCGGTTCAAT................................................................	2	21	2
......AGATATTGGTGCGGTTCAAT................................................................	1	20	2
......AGATATTGGTGCGGTTCAATC...............................................................	139	21	2
......AGATATTGGTGCGGTTCAA.................................................................	3	19	2
......AGATATTGGTGCGGTTCAATCT..............................................................	3	22	1
.......GATATTGGTGCGGTTCAATC...............................................................	3	20	3
.................CGGTTCAATCTGATAGCAGT.....................................................	3	20	1
.................CGGTTCAATCTGATAGCAGTG....................................................	35	21	1
..................GGTTCAATCTGATAGCAGTG....................................................	2	20	1
..................................................AGCTTTGTTGTTTGATTGAGCCGT................	1	24	2
...................................................GCTTTGTTGTTTGATTGAGCCGTG...............	3	24	2
.....................................................TTTGTTGTTTGATTGAGCCGTG...............	2	22	2
......................................................TTGTTGTTTGATTGAGCC..................	1	18	3
......................................................TTGTTGTTTGATTGAGCCGTG...............	122	21	2
......................................................TTGTTGTTTGATTGAGCCG.................	2	19	2
......................................................TTGTTGTTTGATTGAGCCGTGC..............	2	22	2
......................................................TTGTTGTTTGATTGAGCCGT................	5	20	2
.......................................................TGTTGTTTGATTGAGCCGTG...............	1	20	2
.........................................................TTGTTTGATTGAGCCGTG...............	1	18	2
.........................................................TTGTTTGATTGAGCCGTGCCA............	1	21	2
.............................................................TTGATTGAGCCGTGCCAATATC.......	6	22	4
..............................................................TGATTGAGCCGTGCCAATATCA......	1	22	4
..............................................................TGATTGAGCCGTGCCAATATC.......	1610	21	7
..............................................................TGATTGAGCCGTGCCAATA.........	18	19	7
..............................................................TGATTGAGCCGTGCCAATAT........	4	20	7
...............................................................GATTGAGCCGTGCCAATATC.......	14	20	7
................................................................ATTGAGCCGTGCCAATATC.......	1	19	7
.................................................................TTGAGCCGTGCCAATATCACGT...	1	22	2
.................................................................TTGAGCCGTGCCAATATCACG....	6	21	2
.................................................................TTGAGCCGTGCCAATATCAC.....	9	20	4
negative
...............................................................CTAACTCGGCACGGTTATAGT......	1	21	4
..................................................................ACTCGGCACGGTTATAGTGC....	1	20	3
>MIR171c
ACGAGATATTGGTGCGGTTCAATCAGAGAGCAGTGCTCTATGAATAGAGCTTTGTTGTTTGATTGAGCCGTGCCAATATCACGT
(((.((((((((..(((((((((((((.(((((.((((((....)))))).))))).)))))))))))))..)))))))).))) (-53.60)
ACGAGATATTGGTGCGGTTCAATC............................................................	10	24	2
ACGAGATATTGGTGCGGTTCA...............................................................	5	21	2
.CGAGATATTGGTGCGGTTCAA..............................................................	18	21	2
..GAGATATTGGTGCGGTTCAA..............................................................	2	20	2
..GAGATATTGGTGCGGTTCAAT.............................................................	2	21	2
...AGATATTGGTGCGGTTCAAT.............................................................	1	20	2
...AGATATTGGTGCGGTTCAATCA...........................................................	1	22	1
...AGATATTGGTGCGGTTCAATCAGA.........................................................	1	24	1
...AGATATTGGTGCGGTTCAATC............................................................	139	21	2
...AGATATTGGTGCGGTTCAA..............................................................	3	19	2
....GATATTGGTGCGGTTCAATC............................................................	3	20	3
.....ATATTGGTGCGGTTCAATCA...........................................................	1	20	1
.....ATATTGGTGCGGTTCAATCAG..........................................................	8	21	1
.......ATTGGTGCGGTTCAATCAGAG........................................................	1	21	1
........TTGGTGCGGTTCAATCAGAG........................................................	1	20	1
...............................................AGCTTTGTTGTTTGATTGAGCCGT.............	1	24	2
................................................GCTTTGTTGTTTGATTGAGCCGTG............	3	24	2
..................................................TTTGTTGTTTGATTGAGCCGTG............	2	22	2
...................................................TTGTTGTTTGATTGAGCC...............	1	18	3
...................................................TTGTTGTTTGATTGAGCCGTG............	122	21	2
...................................................TTGTTGTTTGATTGAGCCG..............	2	19	2
...................................................TTGTTGTTTGATTGAGCCGTGC...........	2	22	2
...................................................TTGTTGTTTGATTGAGCCGT.............	5	20	2
....................................................TGTTGTTTGATTGAGCCGTG............	1	20	2
......................................................TTGTTTGATTGAGCCGTG............	1	18	2
......................................................TTGTTTGATTGAGCCGTGCCA.........	1	21	2
..........................................................TTGATTGAGCCGTGCCAATATC....	6	22	4
...........................................................TGATTGAGCCGTGCCAATATCA...	1	22	4
...........................................................TGATTGAGCCGTGCCAATATC....	1610	21	7
...........................................................TGATTGAGCCGTGCCAATA......	18	19	7
...........................................................TGATTGAGCCGTGCCAATAT.....	4	20	7
............................................................GATTGAGCCGTGCCAATATC....	14	20	7
.............................................................ATTGAGCCGTGCCAATATC....	1	19	7
..............................................................TTGAGCCGTGCCAATATCACGT	1	22	2
..............................................................TTGAGCCGTGCCAATATCACG.	6	21	2
..............................................................TTGAGCCGTGCCAATATCAC..	9	20	4
negative
............................................................CTAACTCGGCACGGTTATAGT...	1	21	4
...............................................................ACTCGGCACGGTTATAGTGC.	1	20	3
>MIR171d
GTGATATTGGTTCGGCTCGTCGTCTTCTTCTTCATTTTATCAAGAAATGGATCCTGGCTAGTTATGGAAGATCCAGTAGAAGATGAGCCGTGCCAATATCACG
(((((((((((.(((((((((.(((..(((((.........))))).((((((....(((....)))..))))))..))).))))))))).))))))))))). (-45.70)
negative
CACTATAACCAAGCCGAGC....................................................................................	3	19	1
..CTATAACCAAGCCGAGC....................................................................................	1	17	2
..............................................................................CTTCTACTCGGCACGGTTATA....	2	21	1
...............................................................................TTCTACTCGGCACGGTTATAGT..	4	22	1
................................................................................TCTACTCGGCACGGTTATAGT..	18	21	1
................................................................................TCTACTCGGCACGGTTATAGTGC	5	23	1
.................................................................................CTACTCGGCACGGTTATAGT..	1	20	1
.................................................................................CTACTCGGCACGGTTATAGTGC	2	22	1
...................................................................................ACTCGGCACGGTTATAGTGC	1	20	3
>MIR171e
AGGAAAGCGATATTGGTGAGGTTCAATCCGATGACGGATTTACACATTGAGTATTGTAAAAGACGATCTCAGATTGAGCCGCGCCAATATCACTTTCTT
(((((((.((((((((((.(((((((((.((.((((..((((((..........))))))...)).)))).))))))))).)))))))))).))))))) (-43.10)
.......CGATATTGGTGAGGTTCAATC.......................................................................	3	21	1
.........................................................................TTGAGCCGCGCCAATATCAC......	1	20	3
.........................................................................TTGAGCCGCGCCAATATCACT.....	24	21	3
.........................................................................TTGAGCCGCGCCAATATCACTT....	5	22	3
..........................................................................TGAGCCGCGCCAATATCACT.....	2	20	3
negative
>MIR171f
AGAAAGCGATGTTGGTGAGGTTCAATCCGAAGACGGATTTACATATTCAGAATTGTAAAAGACGATCTCAGATTGAGCCGCGCCAATATCACTTTCT
((((((.((((((((((.(((((((((.((.((((..((((((..........))))))...)).)))).))))))))).)))))))))).)))))) (-43.40)
......CGATGTTGGTGAGGTTCAATC......................................................................	2	21	1
........................................................................TTGAGCCGCGCCAATATCAC.....	1	20	3
........................................................................TTGAGCCGCGCCAATATCACT....	24	21	3
........................................................................TTGAGCCGCGCCAATATCACTT...	5	22	3
.........................................................................TGAGCCGCGCCAATATCACT....	2	20	3
negative
>MIR171g
AGAGGTGATGTTGGGATGGCTCAATCAAATCAAATCTCCCAAGGTTTGGGTCCTTTAATCTGATTGAGCCGTGCCAATATCCCTCT
(((((.((((((((.((((((((((((.((.(((...((((.....))))...))).)).)))))))))))).))))))))))))) (-45.60)
.....TGATGTTGGGATGGCTCAATC............................................................	3	21	1
........TGTTGGGATGGCTCAATCAAA.........................................................	2	21	1
.......................................................TAATCTGATTGAGCCGTGCCA..........	1	21	2
.........................................................ATCTGATTGAGCCGTGCCAATATC.....	1	24	2
..........................................................TCTGATTGAGCCGTGCCAATATC.....	1	23	6
...........................................................CTGATTGAGCCGTGCCAATA.......	1	20	6
...........................................................CTGATTGAGCCGTGCCAATAT......	1	21	6
...........................................................CTGATTGAGCCGTGCCAATATC.....	30	22	6
............................................................TGATTGAGCCGTGCCAATATC.....	1610	21	7
............................................................TGATTGAGCCGTGCCAATA.......	18	19	7
............................................................TGATTGAGCCGTGCCAATAT......	4	20	7
.............................................................GATTGAGCCGTGCCAATATC.....	14	20	7
..............................................................ATTGAGCCGTGCCAATATC.....	1	19	7
..............................................................ATTGAGCCGTGCCAATATCCCT..	1	22	3
...............................................................TTGAGCCGTGCCAATATCCCT..	5	21	3
negative
>MIR171h
TTGAAAGTGCCATTGTGATGTTGGCTCGGTTCACTCAGACAAATTACTATGTTTTACTACAAGCATGTTATGGTCTTTGATTGAGCCGTGCCAATATCTTAGTGCTCTTTCAA
.((((((.((.((((.(((((((((.(((((((.((((((....((.(((((((......))))))).))..)))..))).))))))).))))))))).)))))).)))))). (-46.70)
..................TGTTGGCTCGGTTCACTCAGAC.........................................................................	1	22	1
..................TGTTGGCTCGGTTCACTCAGA..........................................................................	19	21	1
...................GTTGGCTCGGTTCACTCAGA..........................................................................	1	20	1
............................................................................TTGATTGAGCCGTGCCAATATC...............	6	22	4
.............................................................................TGATTGAGCCGTGCCAATATC...............	1610	21	7
.............................................................................TGATTGAGCCGTGCCAATA.................	18	19	7
.............................................................................TGATTGAGCCGTGCCAATAT................	4	20	7
.............................................................................TGATTGAGCCGTGCCAATATCT..............	4	22	3
..............................................................................GATTGAGCCGTGCCAATATC...............	14	20	7
...............................................................................ATTGAGCCGTGCCAATATC...............	1	19	7
negative
>MIR171i
TGAAATAGCGATTGTGATATTGGCCTGGTTCACTCAGACATGGAAAACCTACCCTTAATTTCTTGCTTCTTTTGCTTGAGTGAAGGGTGGTGTTGTCTTGTTTTGATTGAGCCGTGCCAATATCTCAGTTCTCTTTCA
.((((.((.(((((.(((((((((.(((((((.(((((((.(((.(((((((((((...(((..((.......))..)))..)))))))).))).))))).))))).))))))).))))))))).))))))).)))). (-59.80)
...AATAGCGATTGTGATATTGGCC.................................................................................................................	1	22	2
.................TATTGGCCTGGTTCACTCAGA....................................................................................................	15	21	2
..................ATTGGCCTGGTTCACTCAGA....................................................................................................	2	20	2
................................................................................................CTTGTTTTGATTGAGCCGTGCC....................	2	22	1
.................................................................................................TTGTTTTGATTGAGCCGTG......................	2	19	1
......................................................................................................TTGATTGAGCCGTGCCAATATC..............	6	22	4
.......................................................................................................TGATTGAGCCGTGCCAATATC..............	1610	21	7
.......................................................................................................TGATTGAGCCGTGCCAATA................	18	19	7
.......................................................................................................TGATTGAGCCGTGCCAATAT...............	4	20	7
.......................................................................................................TGATTGAGCCGTGCCAATATCT.............	4	22	3
........................................................................................................GATTGAGCCGTGCCAATATC..............	14	20	7
.........................................................................................................ATTGAGCCGTGCCAATATC..............	1	19	7
negative
>MIR171j
GTGAAATAGCGATTGTGATATTGGCCTGGTTCACTCAGACGTGGAAAACCTACCCTTTTCTCGGCTTTATTTTGCTTGGACGATGTTGTCTTGCTCTGATTGAGCCGTGCCAATATCTCAGTGCTCTTTCAT
((((((.(((.((((.(((((((((.(((((((.((((.((.(((((........))))).))..........((..(((((....))))).)).)))).))))))).))))))))).))))))).)))))) (-50.80)
....AATAGCGATTGTGATATTGGCC..........................................................................................................	1	22	2
..................TATTGGCCTGGTTCACTCAGA.............................................................................................	15	21	2
...................ATTGGCCTGGTTCACTCAGA.............................................................................................	2	20	2
..............................................................................................TCTGATTGAGCCGTGCCAATATC...............	1	23	6
...............................................................................................CTGATTGAGCCGTGCCAATA.................	1	20	6
...............................................................................................CTGATTGAGCCGTGCCAATAT................	1	21	6
...............................................................................................CTGATTGAGCCGTGCCAATATC...............	30	22	6
................................................................................................TGATTGAGCCGTGCCAATATC...............	1610	21	7
................................................................................................TGATTGAGCCGTGCCAATA.................	18	19	7
................................................................................................TGATTGAGCCGTGCCAATAT................	4	20	7
................................................................................................TGATTGAGCCGTGCCAATATCT..............	4	22	3
.................................................................................................GATTGAGCCGTGCCAATATC...............	14	20	7
..................................................................................................ATTGAGCCGTGCCAATATC...............	1	19	7
negative
>MIR171k
AAGAGAGATGTTGGAATGGCTCAATCAAATCAAATCTCTCAAGGGTTCTTGGGTCCTTTAATCTGATTGAGCCGTGCCAATATCCCTCTT
(((((.((((((((.((((((((((((.((.(((...((((((....))))))...))).)).)))))))))))).)))))))).))))) (-42.20)
.....AGATGTTGGAATGGCTCAATCAA..............................................................	1	23	1
.....AGATGTTGGAATGGCTCAATCAAA.............................................................	10	24	1
........TGTTGGAATGGCTCAATCA...............................................................	1	19	1
........TGTTGGAATGGCTCAATCAAAT............................................................	1	22	1
........TGTTGGAATGGCTCAATCAA..............................................................	3	20	1
........TGTTGGAATGGCTCAATCAAA.............................................................	657	21	1
.........GTTGGAATGGCTCAATCAAA.............................................................	38	20	1
..........TTGGAATGGCTCAATCAAAT............................................................	1	20	1
...........TGGAATGGCTCAATCAAAT............................................................	1	19	1
..........................................................TAATCTGATTGAGCCGTGCCA...........	1	21	2
............................................................ATCTGATTGAGCCGTGCCAATATC......	1	24	2
.............................................................TCTGATTGAGCCGTGCCAATATC......	1	23	6
..............................................................CTGATTGAGCCGTGCCAATA........	1	20	6
..............................................................CTGATTGAGCCGTGCCAATAT.......	1	21	6
..............................................................CTGATTGAGCCGTGCCAATATC......	30	22	6
...............................................................TGATTGAGCCGTGCCAATATC......	1610	21	7
...............................................................TGATTGAGCCGTGCCAATA........	18	19	7
...............................................................TGATTGAGCCGTGCCAATAT.......	4	20	7
................................................................GATTGAGCCGTGCCAATATC......	14	20	7
.................................................................ATTGAGCCGTGCCAATATC......	1	19	7
.................................................................ATTGAGCCGTGCCAATATCCCT...	1	22	3
..................................................................TTGAGCCGTGCCAATATCCCT...	5	21	3
negative
>MIR172a
CCATTGATCAGTCAGTATTGGCGGATGCGTCACCATCAAGATTCACAAAACTATGAAGGCTTCATCGGGACGGTGAGTGTACGGCCGGCGGCGGTGGCTCTTCTTACTTAAAAGGTTTCCTTTTTCGTATGAGAATCTTGATGATGCTGCATCGGCAAATATCTGACTACAATATGG
((((.....((((((((((.((.((((((.((.(((((((((((..........((((((.((((((...))))))...(((.(((...))).))))).)))).(((..((((((...))))))..)))...))))))))))).)).)))))).)).)))).)))))).....)))) (-65.30)
..................................................................................................................................GAGAATCTTGATGATGCTGCA..........................	1	21	6
..................................................................................................................................GAGAATCTTGATGATGCTGCAT.........................	1	22	6
...................................................................................................................................AGAATCTTGATGATGCTGC...........................	2	19	6
...................................................................................................................................AGAATCTTGATGATGCTGCA..........................	207	20	6
...................................................................................................................................AGAATCTTGATGATGCT.............................	3	17	7
...................................................................................................................................AGAATCTTGATGATGCTGCAT.........................	41755	21	6
...................................................................................................................................AGAATCTTGATGATGCTGCATC........................	7	22	6
....................................................................................................................................GAATCTTGATGATGCTGCAT.........................	1756	20	6
....................................................................................................................................GAATCTTGATGATGCTGCA..........................	9	19	9
.....................................................................................................................................AATCTTGATGATGCTGCAT.........................	13	19	6
......................................................................................................................................ATCTTGATGATGCTGCAT.........................	2	18	6
........................................................................................................................................CTTGATGATGCTGCATCGGCA....................	17	21	3
.........................................................................................................................................TTGATGATGCTGCATCGGCA....................	2	20	3
.........................................................................................................................................TTGATGATGCTGCATCGGCAA...................	2	21	3
negative
>MIR172b
GCTGGTGCAGCATCACCAAGATTCACATTTGCAAATGCAGAGAATGAGCTAGCTAGCTTCACTTTCTGCCCGACTCCTTCATGTATTGAGAGTGAGAATCTTGATGATGCTGCATCGGC
(((((((((((((((.((((((((.((((..(((..(((((((.((((((....))).))).)))))))..((.....)).....)))..)))).)))))))).))))))))))))))) (-57.60)
......GCAGCATCACCAAGATTCACA............................................................................................	1	21	1
...........................................................................................GTGAGAATCTTGATGATGCTGCAT....	41	24	4
.............................................................................................GAGAATCTTGATGATGCTGCA.....	1	21	6
.............................................................................................GAGAATCTTGATGATGCTGCAT....	1	22	6
..............................................................................................AGAATCTTGATGATGCTGC......	2	19	6
..............................................................................................AGAATCTTGATGATGCTGCA.....	207	20	6
..............................................................................................AGAATCTTGATGATGCT........	3	17	7
..............................................................................................AGAATCTTGATGATGCTGCAT....	41755	21	6
..............................................................................................AGAATCTTGATGATGCTGCATC...	7	22	6
...............................................................................................GAATCTTGATGATGCTGCAT....	1756	20	6
...............................................................................................GAATCTTGATGATGCTGCA.....	9	19	9
................................................................................................AATCTTGATGATGCTGCAT....	13	19	6
.................................................................................................ATCTTGATGATGCTGCAT....	2	18	6
negative
>MIR172c
AGTCGTTTATTGCCGATGCAGCATCATCAAGATTCTCACTTCAAATAACTTTGGTTCATGGGGATGAAGAGAGAAAGAGAGAGAGGATCACCACCGTGCATTTGCATGTGAATCTTGATGATGCTACGCCCGCAAACAACGACT
(((((((..((((.(.((.((((((((((((((((((.(((((.....(((........)))..))))).)))))................(((.((((....)))))))..))))))))))))).)).).))))..))))))) (-49.00)
negative
.......ATAACGGCTACGTCGTAGTAGTT..................................................................................................................	1	23	3
........TAACGGCTACGTCGTAGTAGT...................................................................................................................	1	21	3
.........AACGGCTACGTCGTAGTAGTT..................................................................................................................	2	21	3
..........ACGGCTACGTCGTAGTAGTTC.................................................................................................................	17	21	3
..........ACGGCTACGTCGTAGTAGTT..................................................................................................................	2	20	3
..............CTACGTCGTAGTAGTTCTAAGA............................................................................................................	7	22	6
...............TACGTCGTAGTAGTTCTAAGAG...........................................................................................................	1	22	6
...............TACGTCGTAGTAGTTCTAA..............................................................................................................	13	19	6
...............TACGTCGTAGTAGTTCTAAG.............................................................................................................	1756	20	6
...............TACGTCGTAGTAGTTCTA...............................................................................................................	2	18	6
...............TACGTCGTAGTAGTTCTAAGAGTG.........................................................................................................	41	24	4
...............TACGTCGTAGTAGTTCTAAGA............................................................................................................	41755	21	6
................ACGTCGTAGTAGTTCTAAGAG...........................................................................................................	1	21	6
................ACGTCGTAGTAGTTCTAAGA............................................................................................................	207	20	6
................ACGTCGTAGTAGTTCTAAG.............................................................................................................	9	19	9
.................CGTCGTAGTAGTTCTAAGA............................................................................................................	2	19	6
...................TCGTAGTAGTTCTAAGA............................................................................................................	3	17	7
.........................................................................................................TACACTTAGAACTACTACGAT..................	7	21	2
..........................................................................................................ACACTTAGAACTACTACGATG.................	3	21	2
...........................................................................................................CACTTAGAACTACTACGATG.................	1	20	3
..............................................................................................................TTAGAACTACTACGATGCGGGC............	1	22	1
..............................................................................................................TTAGAACTACTACGATGCGGG.............	2	21	1
...............................................................................................................TAGAACTACTACGATGCGGG.............	3	20	1
...............................................................................................................TAGAACTACTACGATGCGGGC............	62	21	1
.................................................................................................................GAACTACTACGATGCGGGCGT..........	22	21	1
..................................................................................................................AACTACTACGATGCGGGCGTT.........	3	21	1
...................................................................................................................ACTACTACGATGCGGGCGTTT........	1	21	1
>MIR172d
GCTGGTGCAGCATCATCAAGATTCACATGCAAATGCATTTCTTTGTCTTTCTCTCTCTCTTTCTCTCTGTCTATCTATTTTTTCTTGGTTTTGAAGGATGAGAGTGAGAATCTTGATGATGCTGCATCGGC
((((((((((((((((((((((((..((((....))))...........((.(((((((((((.......(((............)))....)))))).))))).)))))))))))))))))))))))))) (-58.70)
.....TGCAGCATCATCAAGATTCAC.........................................................................................................	1	21	3
......GCAGCATCATCAAGATTCAC.........................................................................................................	12	20	3
......GCAGCATCATCAAGATTCACAT.......................................................................................................	2	22	2
......GCAGCATCATCAAGATTCACA........................................................................................................	40	21	3
.......CAGCATCATCAAGATTCACA........................................................................................................	1	20	3
...................................................................................CTTGGTTTTGAAGGATGAGAG...........................	1	21	1
.......................................................................................................GTGAGAATCTTGATGATGCTGCAT....	41	24	4
.........................................................................................................GAGAATCTTGATGATGCTGCA.....	1	21	6
.........................................................................................................GAGAATCTTGATGATGCTGCAT....	1	22	6
..........................................................................................................AGAATCTTGATGATGCTGC......	2	19	6
..........................................................................................................AGAATCTTGATGATGCTGCA.....	207	20	6
..........................................................................................................AGAATCTTGATGATGCT........	3	17	7
..........................................................................................................AGAATCTTGATGATGCTGCAT....	41755	21	6
..........................................................................................................AGAATCTTGATGATGCTGCATC...	7	22	6
...........................................................................................................GAATCTTGATGATGCTGCAT....	1756	20	6
...........................................................................................................GAATCTTGATGATGCTGCA.....	9	19	9
............................................................................................................AATCTTGATGATGCTGCAT....	13	19	6
.............................................................................................................ATCTTGATGATGCTGCAT....	2	18	6
negative
....CACGTCGTAGTAGTTCTAAG...........................................................................................................	2	20	3
.....ACGTCGTAGTAGTTCTAAG...........................................................................................................	9	19	9
.........................GTACGTTTACGTAAAGAAACAGAA..................................................................................	1	24	1
>MIR172e
AGTCACTGTTTGCCGATGGAGCATCATCAAGATTCACAAACTTTATCTGGGGCTCGTGGGGGTGGAGAACTTGGTGATAGTGGCTTTTGGTGTGGTCCCTTTTGCTTCAATCCAAATAGCCCTTTGATATGGGAATCTTGATGATGCTGCAGCGGCAATAAGTGGCT
(((((((..((((((.((.((((((((((((((((.((.....((((.((((((..((((..(((((.....((.(((..((.(....).))..))))).....))))).))))...))))))..)))))).)))))))))))))))).)).))))))..))))))) (-77.30)
.................GGAGCATCATCAAGATTCAC..................................................................................................................................	1	20	3
.................GGAGCATCATCAAGATTCACA.................................................................................................................................	19	21	3
..................GAGCATCATCAAGATTCACAA................................................................................................................................	1	21	1
.................................................................................................................................TGGGAATCTTGATGATGCTGCAG...............	1	23	3
...................................................................................................................................GGAATCTTGATGATGCTGCAG...............	11	21	3
....................................................................................................................................GAATCTTGATGATGCTGCA................	9	19	9
........................................................................................................................................CTTGATGATGCTGCAGCGGC...........	1	20	4
negative
>MIR172f
TTGCTGATGGAGCATCATCAAGATTCACACACTTTATCCAGGGCTAGTGGAGTAGAAGTTTATGGTGGCTTTTCTTGGTCGCTTTTGCTTCAATCCAAACGGCCCTTTGATATGGGAATCTTGATGATGCTGCAGCGGCAA
.(((((.((.((((((((((((((((...((...((((.((((((..((((...(((((....(((((((......)))))))...)))))..))))...))))))..)))))).)))))))))))))))).)).))))). (-69.50)
........GGAGCATCATCAAGATTCAC.................................................................................................................	1	20	3
........GGAGCATCATCAAGATTCACA................................................................................................................	19	21	3
................................................................................................................TGGGAATCTTGATGATGCTGCAG......	1	23	3
..................................................................................................................GGAATCTTGATGATGCTGCAG......	11	21	3
...................................................................................................................GAATCTTGATGATGCTGCA.......	9	19	9
.......................................................................................................................CTTGATGATGCTGCAGCGGC..	1	20	4
negative
>MIR319a
CTGGAGCTCCTTTTCGAGTCCAATATGGAGGGCTGATCGCGGCAAGAGCTGCCATCTCATGCACTAAGGCAAGACTTCACATATGAGAAAGGAAAATGTGAAGTTTGGCCAAGTGCATGGTGTGGGAGCAACTCCTTCCGGGCTCTCGCCCACCTATTGGACTGAAGGGAGCTCCCT
..((((((((((((..(((((((((.((.((((.((.(.(((.(((.(((.((((..((((((((..(((.(((((((((((.............))))))))))).))).))))))))..)))).))).....)))))).).))..)))).))))))))))))))))))))))).. (-93.52)
....AGCTCCTTTTCGAGTCCAATATG......................................................................................................................................................	1	23	1
...........................GAGGGCTGATCGCGGCAAGAG.................................................................................................................................	2	21	1
.............................................................................................................CAAGTGCATGGTGTGGGAGCAAC.............................................	2	23	2
..............................................................................................................AAGTGCATGGTGTGGGAGCAA..............................................	15	21	2
..............................................................................................................AAGTGCATGGTGTGGGAGCAAC.............................................	29	22	2
..............................................................................................................AAGTGCATGGTGTGGGAGCAACT............................................	3	23	2
...........................................................................................................................................................ATTGGACTGAAGGGAGCT....	1	18	3
...........................................................................................................................................................ATTGGACTGAAGGGAGC.....	12	17	3
...........................................................................................................................................................ATTGGACTGAAGGGAGCTCC..	2	20	3
............................................................................................................................................................TTGGACTGAAGGGAGCTCCC.	10	20	5
............................................................................................................................................................TTGGACTGAAGGGAGCTCCCT	17	21	5
............................................................................................................................................................TTGGACTGAAGGGAGCT....	2	17	8
.............................................................................................................................................................TGGACTGAAGGGAGCTCCCT	2	20	5
negative
>MIR319b
AGAGAGCTTTCTTCAGTCCACTCATGGGTGGCAATAAGATTTAATTAGCTGCCGACTCATTCATCCAAATACTGAGTTAAAGGGCTAGCTGAGGAGGTTACCCAGTAAATGAGTGAATGAAGCGGGAGACAAATTGAATCTTAAGCTTCCTGTACTTGGACTGAAGGGAGCTCCCT
((.(((((..((((((((((...(((((.(((..((((((((((((.(((.(((..(((((((..((..((((........(((.(((((.....))))))))))))..))..)))))))..))).)).).)))))))))))).))).)))))...))))))))))..))))).)) (-77.30)
.......................ATGGGTGGCAATAAGATTTAAT...................................................................................................................................	5	22	1
...........................................ATTAGCTGCCGACTCATTCATCCAA............................................................................................................	1	25	1
............................................TTAGCTGCCGACTCATTCATCC..............................................................................................................	1	22	1
.............................................TAGCTGCCGACTCATTCATCCA.............................................................................................................	25	22	1
..............................................AGCTGCCGACTCATTCATCCAAA...........................................................................................................	1	23	1
..............................................AGCTGCCGACTCATTCATCC..............................................................................................................	12	20	1
..............................................AGCTGCCGACTCATTCATCCA.............................................................................................................	83	21	1
...............................................GCTGCCGACTCATTCATCCAA............................................................................................................	1	21	1
...............................................GCTGCCGACTCATTCATCCA.............................................................................................................	6	20	1
...............................................................................................................AGTGAATGAAGCGGGAGACA.............................................	1	20	1
...............................................................................................................AGTGAATGAAGCGGGAGACAAAT..........................................	1	23	1
...............................................................................................................AGTGAATGAAGCGGGAGACAA............................................	3	21	1
...............................................................................................................AGTGAATGAAGCGGGAGACAAA...........................................	7	22	1
..........................................................................................................................................................CTTGGACTGAAGGGAGCTC...	1	19	6
..........................................................................................................................................................CTTGGACTGAAGGGAGCTCCCT	1	22	4
..........................................................................................................................................................CTTGGACTGAAGGGAGC.....	2	17	6
...........................................................................................................................................................TTGGACTGAAGGGAGCTCCC.	10	20	5
...........................................................................................................................................................TTGGACTGAAGGGAGCTCCCT	17	21	5
...........................................................................................................................................................TTGGACTGAAGGGAGCT....	2	17	8
............................................................................................................................................................TGGACTGAAGGGAGCTCCCT	2	20	5
negative
.....................................................................................................................................AACTTAGAATTCGAAGGACA.......................	1	20	1
>MIR319c
GCAATATGTTAACGTTAATCAGGACATAGTAATGAGAAATGGTTTAAGAGAGCTTCCTTCAGTCCACTCATGGACGGGTGAAGGGTTTGAATTATATGCCGACTCATTCATTCAAACACAATAGGAAATGGTAACAGTGATTGCTATTGTGAATGTGTGAATGATGCGGGAGATAAATTTCATCCTTCTCTTCTCTGTGCTTGGACTGAAGGGAGCTCCCTTTAACTGTTTCTT
....((((((...(.....)..)))))).....(((((((((((.(((.(((((((((((((((((..((((((..((.(((((((..((.((((.(.(((..((((((((.((..((((((((.((.((....))....)).))))))))..)).))))))))..))).).)))).))..))))))).))..))))))..))))))))))))))))).))).))))))))))) (-97.10)
..............................................AGAGAGCTTCCTTCAGTCCACTC.....................................................................................................................................................................	2	23	4
...............................................GAGAGCTTCCTTCAGTCCACT......................................................................................................................................................................	1	21	4
................................................AGAGCTTCCTTCAGTCCACTC.....................................................................................................................................................................	1	21	4
.....................................................................ATGGACGGGTGAAGGGT....................................................................................................................................................	1	17	2
......................................................................TGGACGGGTGAAGGGTTTGAATTA............................................................................................................................................	1	24	2
......................................................................TGGACGGGTGAAGGGTTTGAATT.............................................................................................................................................	18	23	2
.......................................................................GGACGGGTGAAGGGTTTGAATT.............................................................................................................................................	1	22	2
.............................................................................................ATATGCCGACTCATTCATTC.........................................................................................................................	1	20	3
.............................................................................................ATATGCCGACTCATTCATTCA........................................................................................................................	5	21	3
................................................................................................TGCCGACTCATTCATTCA........................................................................................................................	4	18	3
.....................................................................................................................................................TGAATGTGTGAATGATGCGGGAGA.............................................................	1	24	1
........................................................................................................................................................ATGTGTGAATGATGCGGGAGA.............................................................	1	21	2
........................................................................................................................................................ATGTGTGAATGATGCGGGAGAT............................................................	1	22	2
...........................................................................................................................................................TGTGAATGATGCGGGAGATAAA.........................................................	1	22	2
...........................................................................................................................................................TGTGAATGATGCGGGAGATAAAT........................................................	1	23	2
...........................................................................................................................................................TGTGAATGATGCGGGAGATAAATT.......................................................	1	24	2
...........................................................................................................................................................TGTGAATGATGCGGGAGAT............................................................	2	19	2
...........................................................................................................................................................TGTGAATGATGCGGGAGATA...........................................................	2	20	2
...........................................................................................................................................................TGTGAATGATGCGGGAGATAA..........................................................	358	21	2
............................................................................................................................................................GTGAATGATGCGGGAGA.............................................................	1	17	3
............................................................................................................................................................GTGAATGATGCGGGAGATAA..........................................................	6	20	3
.................................................................................................................................................................................TTTCATCCTTCTCTTCT........................................	1	17	3
.................................................................................................................................................................................TTTCATCCTTCTCTTCTC.......................................	2	18	4
...........................................................................................................................................................................................CTCTTCTCTGTGCTTGGACTG..........................	1	21	3
.................................................................................................................................................................................................TCTGTGCTTGGACTGAAGGGA....................	1	21	4
...................................................................................................................................................................................................TGTGCTTGGACTGAAGGGAGC..................	2	21	4
.....................................................................................................................................................................................................TGCTTGGACTGAAGGGAG...................	2	18	4
.....................................................................................................................................................................................................TGCTTGGACTGAAGGGAGCT.................	2	20	4
.....................................................................................................................................................................................................TGCTTGGACTGAAGGGAGC..................	8	19	4
.....................................................................................................................................................................................................TGCTTGGACTGAAGGGAGCTC................	8	21	4
.......................................................................................................................................................................................................CTTGGACTGAAGGGAGCTC................	1	19	6
.......................................................................................................................................................................................................CTTGGACTGAAGGGAGCTCCCT.............	1	22	4
.......................................................................................................................................................................................................CTTGGACTGAAGGGAGC..................	2	17	6
........................................................................................................................................................................................................TTGGACTGAAGGGAGCTCCC..............	10	20	5
........................................................................................................................................................................................................TTGGACTGAAGGGAGCTCCCT.............	17	21	5
........................................................................................................................................................................................................TTGGACTGAAGGGAGCT.................	2	17	8
........................................................................................................................................................................................................TTGGACTGAAGGGAGCTCCCTT............	2	22	4
.........................................................................................................................................................................................................TGGACTGAAGGGAGCTCCCT.............	2	20	5
.........................................................................................................................................................................................................TGGACTGAAGGGAGCTCCCTT............	3	21	4
.................................................................................................................................................................................................................AGGGAGCTCCCTTTAACTGTTTCT.	1	24	1
negative
.................................................................................................................................................................................AAAGTAGGAAGAGAAGAGACA....................................	1	21	2
>MIR319d
TTTTGCCTTGTGCAAGTTCCATGTGATGTATTATGAGAAACGGTTTAAGAGAGCTTCCTTCAGTCCACTCATGGACGGGTGAAGGGTTTGAATTATATGCCGACTCATTCATTCAAACGCAATAGAAAAAGGGTAGAGGTTGCTATTGTGAATGTATGAATGATGCGGGAGATAAAATTTCATCCTTCTCTTCTCTGTGCTTGGACTGAAGGGAGCTCCCTTTAATTGTTTCCTTCATGATG
.(((((.....)))))............(((((((((((((((((.(((.(((((((((((((((((..((((((..((.((((((..((((((((.(.(((..((((((((.((..((((((((.................))))))))..)).))))))))..))).).))))...)))))))))).))..))))))..))))))))))))))))).))).)))))))))..)))))))) (-95.03)
...............................................AGAGAGCTTCCTTCAGTCCACTC............................................................................................................................................................................	2	23	4
................................................GAGAGCTTCCTTCAGTCCACT.............................................................................................................................................................................	1	21	4
.................................................AGAGCTTCCTTCAGTCCACTC............................................................................................................................................................................	1	21	4
......................................................................ATGGACGGGTGAAGGGT...........................................................................................................................................................	1	17	2
.......................................................................TGGACGGGTGAAGGGTTTGAATTA...................................................................................................................................................	1	24	2
.......................................................................TGGACGGGTGAAGGGTTTGAATT....................................................................................................................................................	18	23	2
........................................................................GGACGGGTGAAGGGTTTGAATT....................................................................................................................................................	1	22	2
..............................................................................................ATATGCCGACTCATTCATTC................................................................................................................................	1	20	3
..............................................................................................ATATGCCGACTCATTCATTCA...............................................................................................................................	5	21	3
.................................................................................................TGCCGACTCATTCATTCA...............................................................................................................................	4	18	3
..........................................................................................................................................................TATGAATGATGCGGGAGATAAA..................................................................	1	22	1
..........................................................................................................................................................TATGAATGATGCGGGAGATAAAAT................................................................	1	24	1
..........................................................................................................................................................TATGAATGATGCGGGAGATAA...................................................................	14	21	2
..........................................................................................................................................................TATGAATGATGCGGGAGATAAAA.................................................................	2	23	1
.................................................................................................................................................................................TTTCATCCTTCTCTTCT................................................	1	17	3
.................................................................................................................................................................................TTTCATCCTTCTCTTCTC...............................................	2	18	4
...........................................................................................................................................................................................CTCTTCTCTGTGCTTGGACTG..................................	1	21	3
.................................................................................................................................................................................................TCTGTGCTTGGACTGAAGGGA............................	1	21	4
...................................................................................................................................................................................................TGTGCTTGGACTGAAGGGAGC..........................	2	21	4
.....................................................................................................................................................................................................TGCTTGGACTGAAGGGAG...........................	2	18	4
.....................................................................................................................................................................................................TGCTTGGACTGAAGGGAGCT.........................	2	20	4
.....................................................................................................................................................................................................TGCTTGGACTGAAGGGAGC..........................	8	19	4
.....................................................................................................................................................................................................TGCTTGGACTGAAGGGAGCTC........................	8	21	4
.......................................................................................................................................................................................................CTTGGACTGAAGGGAGCTC........................	1	19	6
.......................................................................................................................................................................................................CTTGGACTGAAGGGAGCTCCCT.....................	1	22	4
.......................................................................................................................................................................................................CTTGGACTGAAGGGAGC..........................	2	17	6
........................................................................................................................................................................................................TTGGACTGAAGGGAGCTCCC......................	10	20	5
........................................................................................................................................................................................................TTGGACTGAAGGGAGCTCCCT.....................	17	21	5
........................................................................................................................................................................................................TTGGACTGAAGGGAGCT.........................	2	17	8
........................................................................................................................................................................................................TTGGACTGAAGGGAGCTCCCTT....................	2	22	4
.........................................................................................................................................................................................................TGGACTGAAGGGAGCTCCCT.....................	2	20	5
.........................................................................................................................................................................................................TGGACTGAAGGGAGCTCCCTT....................	3	21	4
negative
.................................................................................................................................................................................AAAGTAGGAAGAGAAGAGACA............................................	1	21	2
>MIR319e
AAGGAGCTCTCTTCTGTCCAGTCCAAGGCAGTTGAAGCCTGAAACTTAGCTGCTGAGTCGTTGGTTCAAGAGCTCATCATATGGTAAGCAGTGAATGAGATGTGTTTTTGATCCAACGAAGCAGGAGCTATGTTCTGTCATGGCTGTCGTGTCTTGGACTGAAGGGAGCTCCCT
..((((((((((((.....(((((((((((..(((((((((((((.(((((.(((..(((((((.((((((((.((((.(((............))).)))).)))))))).)))))))..))).))))).)))...))).)))).)))))))))))))))))))))))))).. (-87.80)
...............................................AGCTGCTGAGTCGTTGGTTCA..........................................................................................................	1	21	1
...............................................AGCTGCTGAGTCGTTGGTTC...........................................................................................................	2	20	1
........................................................................................................................................................CTTGGACTGAAGGGAGCTC...	1	19	6
........................................................................................................................................................CTTGGACTGAAGGGAGCTCCCT	1	22	4
........................................................................................................................................................CTTGGACTGAAGGGAGC.....	2	17	6
.........................................................................................................................................................TTGGACTGAAGGGAGCTCCC.	10	20	5
.........................................................................................................................................................TTGGACTGAAGGGAGCTCCCT	17	21	5
.........................................................................................................................................................TTGGACTGAAGGGAGCT....	2	17	8
..........................................................................................................................................................TGGACTGAAGGGAGCTCCCT	2	20	5
negative
>MIR319f
TGGGAGCTCCTTTCAGTCCAATACGGAGGGCTGATCGCAGCAAGAGCTGCCATCTCATGCACCATGGCAATACTTGACATTAAAGAAATGTTAAAATGTTAAGTTTGGCCAAGTGCATGGTGTGGGAGCAACTCCTTCTGTGCTTCGCTCACCCATTGGACTGAAGGGAGCTCCTT
.(((((((((((((((((((((..((.((((.((.(((((.(((.(((.((((..(((((((..((((...((((((((((.............))))))))))...)))).)))))))..)))).))).....)))))))).)).)))).)).))))))))))))))))))))). (-93.52)
....AGCTCCTTTCAGTCCAATACG.......................................................................................................................................................	1	21	1
.........................GAGGGCTGATCGCAGCAAGAG..................................................................................................................................	1	21	1
..............................................CTGCCATCTCATGCACCATGGC............................................................................................................	1	22	1
.............................................................................................................CAAGTGCATGGTGTGGGAGCAAC............................................	2	23	2
..............................................................................................................AAGTGCATGGTGTGGGAGCAA.............................................	15	21	2
..............................................................................................................AAGTGCATGGTGTGGGAGCAAC............................................	29	22	2
..............................................................................................................AAGTGCATGGTGTGGGAGCAACT...........................................	3	23	2
..........................................................................................................................................................ATTGGACTGAAGGGAGCT....	1	18	3
..........................................................................................................................................................ATTGGACTGAAGGGAGC.....	12	17	3
..........................................................................................................................................................ATTGGACTGAAGGGAGCTCC..	2	20	3
...........................................................................................................................................................TTGGACTGAAGGGAGCT....	2	17	8
negative
>MIR319g
GAATGTGGAAATGGTGTGAGAGAGCTTCCTTCAGCCCACTCATGGATGGGGTAAAAGGGGCGGAAATATCTGCCGACTCATTCATTCAAGCACTAGTAGACAGAGATACTGGTAATACTGTGTTTAGCTACTGTGATTGCGTGAATGATGCGGGAGATAATTTTGCATCCCTCTTTTCTGTGCTTGGACTGAAGGGAGCTCCTTCCTTCTCTATTACCTACATTT
((((((((.(((((.(..((.(((((((((((((.(((..((((((..((.....((((((((((.(((((.(((..((((((((.(((.(((.(((((....((((((.(......).))))))..)))))))).))).))))))))..))).))))).))))))..))))))..))))))..))).)))))))))))))))..)....))))).)).)))))) (-96.00)
...................................................................ATCTGCCGACTCATTCATTC..........................................................................................................................................	1	20	3
...................................................................ATCTGCCGACTCATTCATTCA.........................................................................................................................................	5	21	3
......................................................................TGCCGACTCATTCATTCA.........................................................................................................................................	4	18	3
...........................................................................................................................................CGTGAATGATGCGGGAGATAA.................................................................	15	21	2
............................................................................................................................................GTGAATGATGCGGGAGA....................................................................	1	17	3
............................................................................................................................................GTGAATGATGCGGGAGATAA.................................................................	6	20	3
................................................................................................................................................................................TCTGTGCTTGGACTGAAGGGA............................	1	21	4
..................................................................................................................................................................................TGTGCTTGGACTGAAGGGAGC..........................	2	21	4
....................................................................................................................................................................................TGCTTGGACTGAAGGGAG...........................	2	18	4
....................................................................................................................................................................................TGCTTGGACTGAAGGGAGCT.........................	2	20	4
....................................................................................................................................................................................TGCTTGGACTGAAGGGAGC..........................	8	19	4
....................................................................................................................................................................................TGCTTGGACTGAAGGGAGCTC........................	8	21	4
......................................................................................................................................................................................CTTGGACTGAAGGGAGCTC........................	1	19	6
......................................................................................................................................................................................CTTGGACTGAAGGGAGC..........................	2	17	6
.......................................................................................................................................................................................TTGGACTGAAGGGAGCT.........................	2	17	8
negative
>MIR319h
GAGAGAGCTTCCTTCAGCCCACTCATGGATGGGGTTAAAGGGGCTGAACTATCTGCCGACTCATTCATTTGAGCACTAGTAGACAAAGAGTTACTATTTTAGCTACTGTGGTTGTGTGAATGATGCGGGAGATAATTTTGCATCCCTCTTTTTCTGTGCTTGGACTGAAGGGAGCTCCTC
(((.(((((((((((((.(((..((((((..(((....((((((.(((.(((((.(((..((((((((.(((.(((.(((((.(.((((.......)))).))))))))).))).))))))))..))).))))).))).))..)))))))..))))))..))).)))))))))))))))) (-79.00)
..................................................................................................................TGTGAATGATGCGGGAGAT...............................................	2	19	2
..................................................................................................................TGTGAATGATGCGGGAGATA..............................................	2	20	2
..................................................................................................................TGTGAATGATGCGGGAGATAA.............................................	358	21	2
...................................................................................................................GTGAATGATGCGGGAGA................................................	1	17	3
...................................................................................................................GTGAATGATGCGGGAGATAA.............................................	6	20	3
........................................................................................................................................................TCTGTGCTTGGACTGAAGGGA.......	1	21	4
..........................................................................................................................................................TGTGCTTGGACTGAAGGGAGC.....	2	21	4
............................................................................................................................................................TGCTTGGACTGAAGGGAG......	2	18	4
............................................................................................................................................................TGCTTGGACTGAAGGGAGCT....	2	20	4
............................................................................................................................................................TGCTTGGACTGAAGGGAGC.....	8	19	4
............................................................................................................................................................TGCTTGGACTGAAGGGAGCTC...	8	21	4
..............................................................................................................................................................CTTGGACTGAAGGGAGCTC...	1	19	6
..............................................................................................................................................................CTTGGACTGAAGGGAGC.....	2	17	6
...............................................................................................................................................................TTGGACTGAAGGGAGCT....	2	17	8
negative
>MIR390a
AGTATGGAAGAATCTGTTAAGCTCAGGAGGGATAGCGCCATGGATGATTTAATATAAGCCCTCTTTTTCTTCATGGGTTTTCTTCTATGATCTCTCTATAGCGCTATCCATCCTGAGTTTCATCGGTTCTTCTTGCT
((((.(((((((((.((.((((((((((.(((((((((.(((((.((((......((((((.............))))))........))))..))))).))))))))).)))))))))).)).))))))))))))) (-60.66)
.......AAGAATCTGTTAAGCTCAGGAGGG..........................................................................................................	9	24	2
........AGAATCTGTTAAGCTCAGGAGGG..........................................................................................................	1	23	2
.................TAAGCTCAGGAGGGATAGC.....................................................................................................	1	19	2
.................TAAGCTCAGGAGGGATAGCGCCA.................................................................................................	1	23	2
.................TAAGCTCAGGAGGGATAGCGCC..................................................................................................	107	22	2
.................TAAGCTCAGGAGGGATAGCGC...................................................................................................	14	21	2
.................TAAGCTCAGGAGGGATAGCGCCAT................................................................................................	2	24	2
..................AAGCTCAGGAGGGATAGCG....................................................................................................	1	19	3
..................AAGCTCAGGAGGGATAGCGCCAT................................................................................................	1	23	3
..................AAGCTCAGGAGGGATAGCGC...................................................................................................	10	20	3
..................AAGCTCAGGAGGGATAGCGCCA.................................................................................................	5	22	3
..................AAGCTCAGGAGGGATAGCGCC..................................................................................................	716	21	3
...................AGCTCAGGAGGGATAGCGC...................................................................................................	2	19	3
...................AGCTCAGGAGGGATAGCGCC..................................................................................................	66	20	3
....................GCTCAGGAGGGATAGCGCCAT................................................................................................	1	21	3
.....................CTCAGGAGGGATAGCGCCATG...............................................................................................	2	21	2
.....................CTCAGGAGGGATAGCGCC..................................................................................................	5	18	3
......................TCAGGAGGGATAGCGCCATGG..............................................................................................	40	21	2
......................TCAGGAGGGATAGCGCCATG...............................................................................................	7	20	2
.......................CAGGAGGGATAGCGCCATGG..............................................................................................	4	20	2
.......................CAGGAGGGATAGCGCCATGGA.............................................................................................	6	21	2
........................AGGAGGGATAGCGCCATGGAT............................................................................................	1	21	2
.....................................................................................................CGCTATCCATCCTGAGTT..................	1	18	2
.....................................................................................................CGCTATCCATCCTGAGTTTC................	10	20	1
.....................................................................................................CGCTATCCATCCTGAGTTTCA...............	36	21	1
.......................................................................................................CTATCCATCCTGAGTTTC................	1	18	1
negative
>MIR390b
TCTGTAAAGCTCAGGAGGGATAGCGCCATAAGCAATGATAATGGTTATTGATTTTTGGGTTAATCTACAAAAAAAAAAAAAAAAAAAAATACATTAATGGCGCTATCTATCCTGAGTTTCACAGGTT
(((((.((((((((((.((((((((((((...(((((((....))))))).((((((..........)))))).......................)))))))))))).)))))))))).))))).. (-49.60)
......AAGCTCAGGAGGGATAGCG......................................................................................................	1	19	3
......AAGCTCAGGAGGGATAGCGCCAT..................................................................................................	1	23	3
......AAGCTCAGGAGGGATAGCGCCATA.................................................................................................	1	24	1
......AAGCTCAGGAGGGATAGCGC.....................................................................................................	10	20	3
......AAGCTCAGGAGGGATAGCGCCA...................................................................................................	5	22	3
......AAGCTCAGGAGGGATAGCGCC....................................................................................................	716	21	3
.......AGCTCAGGAGGGATAGCGC.....................................................................................................	2	19	3
.......AGCTCAGGAGGGATAGCGCC....................................................................................................	66	20	3
........GCTCAGGAGGGATAGCGCCAT..................................................................................................	1	21	3
.........CTCAGGAGGGATAGCGCCATA.................................................................................................	3	21	1
.........CTCAGGAGGGATAGCGCC....................................................................................................	5	18	3
..........TCAGGAGGGATAGCGCCATAAG...............................................................................................	1	22	1
..........TCAGGAGGGATAGCGCCATAAGC..............................................................................................	1	23	1
..........TCAGGAGGGATAGCGCCATAA................................................................................................	18	21	1
....................................................................................................CGCTATCTATCCTGAGTTTCAC.....	1	22	1
....................................................................................................CGCTATCTATCCTGAGTTTCA......	4	21	1
negative
>MIR390c
AAAGTATGGAAGAATCTGTTAAGCTCAGGAGGGATAGCGCCATGGATGTTTTTGTAATCGATCATGTCTCTAGATTCCTGGGTTTTGATCCTTCTGTAGCGCTATCCATCCTGAGTTCAATAGGTTCTTCTTGCTCT
..((((.(((((((((((((.(((((((((.(((((((((.(((((.............(((((...(.((((....)))))...)))))..))))).))))))))).))))))))).))))))))))))))))).. (-61.36)
.........AAGAATCTGTTAAGCTCAGGAGGG........................................................................................................	9	24	2
..........AGAATCTGTTAAGCTCAGGAGGG........................................................................................................	1	23	2
...................TAAGCTCAGGAGGGATAGC...................................................................................................	1	19	2
...................TAAGCTCAGGAGGGATAGCGCCA...............................................................................................	1	23	2
...................TAAGCTCAGGAGGGATAGCGCC................................................................................................	107	22	2
...................TAAGCTCAGGAGGGATAGCGC.................................................................................................	14	21	2
...................TAAGCTCAGGAGGGATAGCGCCAT..............................................................................................	2	24	2
....................AAGCTCAGGAGGGATAGCG..................................................................................................	1	19	3
....................AAGCTCAGGAGGGATAGCGCCAT..............................................................................................	1	23	3
....................AAGCTCAGGAGGGATAGCGC.................................................................................................	10	20	3
....................AAGCTCAGGAGGGATAGCGCCA...............................................................................................	5	22	3
....................AAGCTCAGGAGGGATAGCGCC................................................................................................	716	21	3
.....................AGCTCAGGAGGGATAGCGC.................................................................................................	2	19	3
.....................AGCTCAGGAGGGATAGCGCC................................................................................................	66	20	3
......................GCTCAGGAGGGATAGCGCCAT..............................................................................................	1	21	3
.......................CTCAGGAGGGATAGCGCCATG.............................................................................................	2	21	2
.......................CTCAGGAGGGATAGCGCC................................................................................................	5	18	3
........................TCAGGAGGGATAGCGCCATGG............................................................................................	40	21	2
........................TCAGGAGGGATAGCGCCATG.............................................................................................	7	20	2
.........................CAGGAGGGATAGCGCCATGG............................................................................................	4	20	2
.........................CAGGAGGGATAGCGCCATGGA...........................................................................................	6	21	2
..........................AGGAGGGATAGCGCCATGGAT..........................................................................................	1	21	2
...................................................................................................CGCTATCCATCCTGAGTT....................	1	18	2
...................................................................................................CGCTATCCATCCTGAGTTCAAT................	2	22	1
...................................................................................................CGCTATCCATCCTGAGTTCA..................	6	20	1
negative
>MIR393a
ACTATAGGAGACATCCAAAGGGATCGCATTGATCCTAAAACTCTTCTCTTTCATAATTTAATCTCTCTTTTGGATCATGCTATCCCTTTGGATTCCTCCTTTGGT
((((.(((((..((((((((((((.((((.(((((....................................))))))))).))))))))))))..))))).)))) (-41.42)
........AGACATCCAAAGGGATCGCATTGAT........................................................................	1	25	2
.............TCCAAAGGGATCGCATTGATC.......................................................................	15	21	4
.............TCCAAAGGGATCGCATTGAT........................................................................	2	20	4
.............TCCAAAGGGATCGCATTGA.........................................................................	3	19	4
.............TCCAAAGGGATCGCATTGATCC......................................................................	40	22	2
.............TCCAAAGGGATCGCATTG..........................................................................	7	18	8
..............CCAAAGGGATCGCATTGA.........................................................................	1	18	4
...............CAAAGGGATCGCATTGAT........................................................................	1	18	4
...............CAAAGGGATCGCATTGATCC......................................................................	5	20	2
.....................................................................TTGGATCATGCTATCCCTTTGGAT............	1	24	2
......................................................................TGGATCATGCTATCCCTTTGGATT...........	4	24	2
.........................................................................ATCATGCTATCCCTTTGGA.............	1	19	2
.........................................................................ATCATGCTATCCCTTTGGAT............	3	20	2
.........................................................................ATCATGCTATCCCTTTGGATT...........	43	21	2
..........................................................................TCATGCTATCCCTTTGGATT...........	2	20	2
negative
.....................................................................AACCTAGTACGATAGGGAAA................	1	20	2
>MIR393b
GCAACTAGAGGAGACATCCAAAGGGATCGCATTGATCCTAAGCTCTTCTTCTCTCCCCGTATTTTAATCTTTTGGATCATGCTATCCCTTTGGATTCCTCCTTTGGTAGC
((.((((((((((..((((((((((((.((((.(((((...................................))))))))).))))))))))))..)))))))))).)) (-47.65)
...........AGACATCCAAAGGGATCGCATTGAT..........................................................................	1	25	2
................TCCAAAGGGATCGCATTGATC.........................................................................	15	21	4
................TCCAAAGGGATCGCATTGAT..........................................................................	2	20	4
................TCCAAAGGGATCGCATTGA...........................................................................	3	19	4
................TCCAAAGGGATCGCATTGATCC........................................................................	40	22	2
................TCCAAAGGGATCGCATTG............................................................................	7	18	8
.................CCAAAGGGATCGCATTGA...........................................................................	1	18	4
..................CAAAGGGATCGCATTGAT..........................................................................	1	18	4
..................CAAAGGGATCGCATTGATCC........................................................................	5	20	2
.......................................................................TTGGATCATGCTATCCCTTTGGAT...............	1	24	2
........................................................................TGGATCATGCTATCCCTTTGGATT..............	4	24	2
...........................................................................ATCATGCTATCCCTTTGGA................	1	19	2
...........................................................................ATCATGCTATCCCTTTGGAT...............	3	20	2
...........................................................................ATCATGCTATCCCTTTGGATT..............	43	21	2
............................................................................TCATGCTATCCCTTTGGATT..............	2	20	2
.......................................................................................CTTTGGATTCCTCCTTTGGTA..	1	21	2
negative
..........................AGCGTAACTAGGATTCGAGAAGA.............................................................	1	23	1
.......................................TTCGAGAAGAAGAGAGGGGCAT.................................................	1	22	1
........................................TCGAGAAGAAGAGAGGGGCAT.................................................	1	21	1
.........................................CGAGAAGAAGAGAGGGGCATA................................................	1	21	1
.......................................................................AACCTAGTACGATAGGGAAA...................	1	20	2
>MIR393c
TTAGTGCAGGGTGGAGAGTTCCAAAGGGATCGCATTGATCTGATGATTTCTGCTGATTCGTCTCAATGATCGTTAATCATCATTTTTGTTCATTGGATCATGCGATCCCTTTAGAATTTTCCACCACTTGCTCTAA
.(((.((((((((((((((((.(((((((((((((.((((..((((....((.(((((((((.....)).))..))))).)).......))))..))))))))))))))))).)))))))))))).).))).))). (-64.60)
..................TTCCAAAGGGATCGCATTG...................................................................................................	1	19	5
..................TTCCAAAGGGATCGCATTGAT.................................................................................................	15	21	3
..................TTCCAAAGGGATCGCATTGA..................................................................................................	2	20	3
..................TTCCAAAGGGATCGCATTGATC................................................................................................	54	22	3
...................TCCAAAGGGATCGCATTGATC................................................................................................	15	21	4
...................TCCAAAGGGATCGCATTGATCT...............................................................................................	15	22	3
...................TCCAAAGGGATCGCATTGAT.................................................................................................	2	20	4
...................TCCAAAGGGATCGCATTGA..................................................................................................	3	19	4
...................TCCAAAGGGATCGCATTG...................................................................................................	7	18	8
....................CCAAAGGGATCGCATTGA..................................................................................................	1	18	4
.....................CAAAGGGATCGCATTGAT.................................................................................................	1	18	4
.....................CAAAGGGATCGCATTGATCT...............................................................................................	1	20	3
negative
>MIR393d
TGATTAGTTAGTGCAGGCGGAGGGTTCCAAAGGGATCGCATTGATCTACTGATTCCTCCATTAAATGAGTTAAAATTCTCACTTTTTTATTCATTGGATCATGCGATCCCTTAGGAATTCTCCACCTATAGCTCTAAATTCA
.((....((((.(((((.((((((((((.((((((((((((.((((((.(((..........((.((((........)))).))......))).)))))))))))))))))).)))))))))).)))...)).))))..)). (-59.59)
....................AGGGTTCCAAAGGGATCGCAT.....................................................................................................	1	21	1
........................TTCCAAAGGGATCGCATTG...................................................................................................	1	19	5
........................TTCCAAAGGGATCGCATTGAT.................................................................................................	15	21	3
........................TTCCAAAGGGATCGCATTGA..................................................................................................	2	20	3
........................TTCCAAAGGGATCGCATTGATC................................................................................................	54	22	3
.........................TCCAAAGGGATCGCATTGATC................................................................................................	15	21	4
.........................TCCAAAGGGATCGCATTGATCT...............................................................................................	15	22	3
.........................TCCAAAGGGATCGCATTGAT.................................................................................................	2	20	4
.........................TCCAAAGGGATCGCATTGA..................................................................................................	3	19	4
.........................TCCAAAGGGATCGCATTG...................................................................................................	7	18	8
..........................CCAAAGGGATCGCATTGA..................................................................................................	1	18	4
...........................CAAAGGGATCGCATTGAT.................................................................................................	1	18	4
...........................CAAAGGGATCGCATTGATCT...............................................................................................	1	20	3
................................................................................................GATCATGCGATCCCTTAGGAA.........................	3	21	1
.................................................................................................ATCATGCGATCCCTTAGGAAT........................	6	21	1
..................................................................................................TCATGCGATCCCTTAGGAAT........................	1	20	1
..................................................................................................TCATGCGATCCCTTAGGAATT.......................	7	21	1
......................................................................................................GCGATCCCTTAGGAATTCTCC...................	1	21	1
negative
>MIR394a
TCATGTGGGTTTAACAAAGGGTTTCTTACAGAGTTTATTGGCATTCTGTCCACCTCCCATCTGTAGAAATCTGTCTCTCTCACGAGCTCACATGGAGGTGGGCATACTGCCAACTGAGCTCTGTTGGTCTCTCTTTGTAAAACTCTCGTGA
(((((.((((((.((((((((...((.((((((((((((((((.(.(((((((((((....(((.((..((((.......)).))..))))).))))))))))).).)))))).)))))))))).))...)))))))).)))))).))))) (-69.40)
.....TGGGTTTAACAAAGGGTTTCTTA...........................................................................................................................	1	23	2
................AAGGGTTTCTTACAGAGTTTATTG...............................................................................................................	1	24	2
................AAGGGTTTCTTACAGAGTTTA..................................................................................................................	33	21	2
.............................AGAGTTTATTGGCATTCTGTCCAC..................................................................................................	1	24	2
.....................................TTGGCATTCTGTCCACCT................................................................................................	1	18	3
.....................................TTGGCATTCTGTCCACCTC...............................................................................................	1	19	3
.....................................TTGGCATTCTGTCCACC.................................................................................................	2	17	3
.....................................TTGGCATTCTGTCCACCTCC..............................................................................................	283	20	3
......................................TGGCATTCTGTCCACCTCC..............................................................................................	13	19	3
.......................................GGCATTCTGTCCACCTCC..............................................................................................	5	18	3
...............................................................................................AGGTGGGCATACTGCCAACT....................................	1	20	1
...............................................................................................AGGTGGGCATACTGCCAACTG...................................	2	21	1
...............................................................................................................AACTGAGCTCTGTTGGTCTCTC..................	2	22	1
....................................................................................................................AGCTCTGTTGGTCTCTCTTTG..............	5	21	2
....................................................................................................................AGCTCTGTTGGTCTCTCTTT...............	6	20	2
negative
>MIR394b
TCATGTGGGTTTAACAAAGGGTTTCTTACAGAGTTTATTGGCATTCTGTCCACCTCCCATCTATGGAAATCTTCTCTTTTTCTTTTGTGGAGGTGGGCATACTGTCAAGTGAGCTCTGTTGGTCTCTCTTTGTAAAACCCTCATGA
(((((.((((((.((((((((...((.((((((((((((((((.(.(((((((((((((.....(((((........)))))...)).))))))))))).).)))).)))))))))))).))...)))))))).)))))).))))) (-71.20)
.....TGGGTTTAACAAAGGGTTTCTTA......................................................................................................................	1	23	2
................AAGGGTTTCTTACAGAGTTTATTG..........................................................................................................	1	24	2
................AAGGGTTTCTTACAGAGTTTA.............................................................................................................	33	21	2
.............................AGAGTTTATTGGCATTCTGTCCAC.............................................................................................	1	24	2
.....................................TTGGCATTCTGTCCACCT...........................................................................................	1	18	3
.....................................TTGGCATTCTGTCCACCTC..........................................................................................	1	19	3
.....................................TTGGCATTCTGTCCACC............................................................................................	2	17	3
.....................................TTGGCATTCTGTCCACCTCC.........................................................................................	283	20	3
......................................TGGCATTCTGTCCACCTCC.........................................................................................	13	19	3
.......................................GGCATTCTGTCCACCTCC.........................................................................................	5	18	3
..........................................................................................AGGTGGGCATACTGTCAAGTGA..................................	1	22	1
..........................................................................................AGGTGGGCATACTGTCAAGTG...................................	19	21	1
..........................................................................................AGGTGGGCATACTGTCAAGT....................................	2	20	1
...............................................................................................GGCATACTGTCAAGTGAGC................................	1	19	1
...............................................................................................GGCATACTGTCAAGTGAGCT...............................	1	20	1
...............................................................................................................AGCTCTGTTGGTCTCTCTTTG..............	5	21	2
...............................................................................................................AGCTCTGTTGGTCTCTCTTT...............	6	20	2
negative
>MIR394c
TTGCAGAGCCATTTTGGCATTCTGTCCACCTCCATATATAAGAGTTTAATAATAATTCTTGGAGGTGGCCAGCATGCCAAACTGGCTCTGTAA
.((((((((((.((((((((.(((.(((((((((......((((((.......))))))))))))))).))).)))))))).)))))))))). (-54.00)
...........TTTTGGCATTCTGTCCACCTC.............................................................	1	21	3
............TTTGGCATTCTGTCCACCTCC............................................................	2	21	3
.............TTGGCATTCTGTCCACCT..............................................................	1	18	3
.............TTGGCATTCTGTCCACCTC.............................................................	1	19	3
.............TTGGCATTCTGTCCACC...............................................................	2	17	3
.............TTGGCATTCTGTCCACCTCC............................................................	283	20	3
.............TTGGCATTCTGTCCACCTCCA...........................................................	3	21	3
..............TGGCATTCTGTCCACCTCC............................................................	13	19	3
...............GGCATTCTGTCCACCTCC............................................................	5	18	3
.....................................................................CAGCATGCCAAACTGGCTCTG...	1	21	1
negative
>MIR395a
GAGTTCCCCTGAGCACTTCATTGGGAGCCCTTAATATACTTTTGTCTTCCAACTGAAGTGTTTGGGGGAACTC
(((((((((..((((((((((((((((....(((.......))).))))))).)))))))))..))))))))) (-40.60)
....................................................CTGAAGTGTTTGGGGGA....	1	17	4
....................................................CTGAAGTGTTTGGGGGAA...	1	18	4
....................................................CTGAAGTGTTTGGGGGAACTC	11	21	4
.....................................................TGAAGTGTTTGGGGGAA...	1	17	4
negative
>MIR395b
GAGTTCCCTTGACCACTTCATTGGGGCTATATACTCTACTACTCCCACTGAAGTGTTTGGGGGAACTC
(((((((((..(.(((((((.((((..((..........))..)))).))))))).)..))))))))) (-34.30)
...............................................CTGAAGTGTTTGGGGGA....	1	17	4
...............................................CTGAAGTGTTTGGGGGAA...	1	18	4
...............................................CTGAAGTGTTTGGGGGAACTC	11	21	4
................................................TGAAGTGTTTGGGGGAA...	1	17	4
negative
>MIR395c
ATCAAGTGTCCCCTAGAGTTCTCCTGATCACTTCATTGTAGACTCAATAAGGAGTAGTTGTTTGCACTGAAGTGTTTGGGGGAACTCCTGGTGTCATTTGAT
((((((((.(.((..(((((((((..(.(((((((.(((((((................))))))).))))))).)..)))))))))..)).).)))))))) (-47.49)
..................................................................CTGAAGTGTTTGGGGGA...................	1	17	4
..................................................................CTGAAGTGTTTGGGGGAA..................	1	18	4
..................................................................CTGAAGTGTTTGGGGGAACTC...............	11	21	4
...................................................................TGAAGTGTTTGGGGGAA..................	1	17	4
negative
>MIR395d
GTCAGGTGTCTCCTGGAGTTCCCCTGATCACTTCACTGGGGTGGGCTACAGTTTCCAGGAAACCCTACTGAAGTGTTTGGGGGAACTCCGGTGGCCATTTGAC
((((((((.(..((((((((((((..(.(((((((.((((((...((..........))..)))))).))))))).)..))))))))))))..).)))))))) (-59.00)
...................................................................CTGAAGTGTTTGGGGGA...................	1	17	4
...................................................................CTGAAGTGTTTGGGGGAA..................	1	18	4
...................................................................CTGAAGTGTTTGGGGGAACTC...............	11	21	4
....................................................................TGAAGTGTTTGGGGGAA..................	1	17	4
.......................................................................AGTGTTTGGGGGAACTCCGGTGGC........	1	24	1
...........................................................................TTTGGGGGAACTCCGGTGGC........	1	20	1
negative
>MIR395e
GTTTGGGGTCACCTTGAGTTCCTCCTACTGCTTCAGTACTGAAGCTGTTCGATCGTCTTAGCAATGGCATGAAATTGGCAGCTTAATTAGTTGGGAAAATGAAATGGCGATTTGCTGAAGGGTTTGGAGGAACTCTGGGTGCTCCCAAACT
(((((((..(((((.((((((((((.(((.((((((((.....((((((..((..(((((((((((((.((.......)))))..))).)))))))..))..))))))....)))))))))))..)))))))))).)))))..))))))). (-67.40)
..................................................................................................................CTGAAGGGTTTGGAGGA....................	1	17	1
..................................................................................................................CTGAAGGGTTTGGAGGAA...................	1	18	1
negative
>MIR396a
TGGCCCTCTTCGTATTCTTCCACAGCTTTCTTGAACTGCATCTCTACAACGAAGCTTGTGGTTATTGCATGCCACGGCTCGCCAATTAAGCGGCTTCTTGTTTTCTTGTTTTGTTGCGGTTCAATAAAGCTGTGGGAAGATACTGACAGGGTCA
.((((((.((.((((..((((((((((((.((((((((((.(...((((.(((((..(((((........))))).((.(((.......))))).....))))).))))...).)))))))))).))))))))))))..)))).)).)))))). (-70.50)
................CTTCCACAGCTTTCTTGAACTG....................................................................................................................	3	22	2
................CTTCCACAGCTTTCTTGAA.......................................................................................................................	4	19	2
.................TTCCACAGCTTTCTTGAACTG....................................................................................................................	1188	21	2
.................TTCCACAGCTTTCTTGAAC......................................................................................................................	123	19	6
.................TTCCACAGCTTTCTTGAACT.....................................................................................................................	20	20	6
.................TTCCACAGCTTTCTTGAA.......................................................................................................................	223	18	6
.................TTCCACAGCTTTCTTGAACTGC...................................................................................................................	3	22	2
.................TTCCACAGCTTTCTTGA........................................................................................................................	66	17	6
..................TCCACAGCTTTCTTGAACT.....................................................................................................................	1	19	6
..................TCCACAGCTTTCTTGAACTGCA..................................................................................................................	1	22	2
..................TCCACAGCTTTCTTGAA.......................................................................................................................	10	17	6
..................TCCACAGCTTTCTTGAACTG....................................................................................................................	15	20	2
...................CCACAGCTTTCTTGAACTGCAT.................................................................................................................	2	22	2
...................CCACAGCTTTCTTGAACTGCA..................................................................................................................	23	21	2
....................CACAGCTTTCTTGAACTGC...................................................................................................................	1	19	2
....................CACAGCTTTCTTGAACTG....................................................................................................................	23	18	2
.....................ACAGCTTTCTTGAACTGCA..................................................................................................................	2	19	2
............................TCTTGAACTGCATCTCTACAA.........................................................................................................	8	21	1
.............................CTTGAACTGCATCTCTACAA.........................................................................................................	1	20	2
..................................ACTGCATCTCTACAACGAAGCTTG................................................................................................	1	24	1
..........................................................TGGTTATTGCATGCCACGG.............................................................................	1	19	1
...................................................................CATGCCACGGCTCGCCAATTA..................................................................	1	21	1
...................................................................................AATTAAGCGGCTTCTTGTTT...................................................	1	20	1
................................................................................................CTTGTTTTCTTGTTTTGTTGC.....................................	1	21	2
....................................................................................................................CGGTTCAATAAAGCTGTGG...................	1	19	2
....................................................................................................................CGGTTCAATAAAGCTGTG....................	16	18	2
....................................................................................................................CGGTTCAATAAAGCTGTGGG..................	2	20	2
....................................................................................................................CGGTTCAATAAAGCTGTGGGAA................	2	22	2
....................................................................................................................CGGTTCAATAAAGCTGT.....................	26	17	2
....................................................................................................................CGGTTCAATAAAGCTGTGGGA.................	32	21	2
.....................................................................................................................GGTTCAATAAAGCTGTG....................	1	17	2
.....................................................................................................................GGTTCAATAAAGCTGTGGGA.................	1	20	2
.....................................................................................................................GGTTCAATAAAGCTGTGGGAA................	1	21	2
......................................................................................................................GTTCAATAAAGCTGTGGGA.................	2	19	2
......................................................................................................................GTTCAATAAAGCTGTGGGAA................	3	20	2
......................................................................................................................GTTCAATAAAGCTGTGGGAAGA..............	4	22	2
......................................................................................................................GTTCAATAAAGCTGTGGGAAG...............	491	21	2
.......................................................................................................................TTCAATAAAGCTGTGGGAAG...............	1315	20	2
.......................................................................................................................TTCAATAAAGCTGTGGGAAGA..............	14	21	2
.......................................................................................................................TTCAATAAAGCTGTGGGAA................	2	19	2
........................................................................................................................TCAATAAAGCTGTGGGAAGAT.............	1	21	2
........................................................................................................................TCAATAAAGCTGTGGGAAGATACT..........	1	24	2
........................................................................................................................TCAATAAAGCTGTGGGAAGA..............	4	20	2
........................................................................................................................TCAATAAAGCTGTGGGAAG...............	95	19	2
.........................................................................................................................CAATAAAGCTGTGGGAAGATAC...........	1	22	2
.........................................................................................................................CAATAAAGCTGTGGGAAG...............	9	18	2
..........................................................................................................................AATAAAGCTGTGGGAAGATACTGA........	3	24	2
..........................................................................................................................AATAAAGCTGTGGGAAG...............	30	17	2
..........................................................................................................................AATAAAGCTGTGGGAAGATAC...........	40	21	2
...........................................................................................................................ATAAAGCTGTGGGAAGA..............	1	17	2
...........................................................................................................................ATAAAGCTGTGGGAAGATACTGAC.......	1	24	2
...........................................................................................................................ATAAAGCTGTGGGAAGATAC...........	2	20	2
negative
....................................................................TACGGTGCCGAGCGGTTAATT.................................................................	1	21	1
......................................................................................ATTCGCCGAAGAACAAAAGAA...............................................	2	21	1
>MIR396b
GATCCTCTTTGTATTCTTCCACAGCTTTCTTGAACTGCATCTACTATGAACTTGATGATTGTTGCATGGCGGATTCTTGTTTTTGTTTTGTTGCGGTTCAATAAAGCTGTGGGAAGATACTGATAGGGTC
((((((.((.((((..((((((((((((.((((((((((.(.((...((((..((...(((((....)))))..))..))))..))...).)))))))))).))))))))))))..)))).)).)))))) (-53.50)
...............CTTCCACAGCTTTCTTGAACTG.............................................................................................	3	22	2
...............CTTCCACAGCTTTCTTGAA................................................................................................	4	19	2
................TTCCACAGCTTTCTTGAACTG.............................................................................................	1188	21	2
................TTCCACAGCTTTCTTGAAC...............................................................................................	123	19	6
................TTCCACAGCTTTCTTGAACT..............................................................................................	20	20	6
................TTCCACAGCTTTCTTGAA................................................................................................	223	18	6
................TTCCACAGCTTTCTTGAACTGC............................................................................................	3	22	2
................TTCCACAGCTTTCTTGA.................................................................................................	66	17	6
.................TCCACAGCTTTCTTGAACT..............................................................................................	1	19	6
.................TCCACAGCTTTCTTGAACTGCA...........................................................................................	1	22	2
.................TCCACAGCTTTCTTGAA................................................................................................	10	17	6
.................TCCACAGCTTTCTTGAACTG.............................................................................................	15	20	2
..................CCACAGCTTTCTTGAACTGCAT..........................................................................................	2	22	2
..................CCACAGCTTTCTTGAACTGCA...........................................................................................	23	21	2
...................CACAGCTTTCTTGAACTGC............................................................................................	1	19	2
...................CACAGCTTTCTTGAACTG.............................................................................................	23	18	2
....................ACAGCTTTCTTGAACTGCA...........................................................................................	2	19	2
...................................................TTGATGATTGTTGCATGGCGG..........................................................	1	21	1
.............................................................................................CGGTTCAATAAAGCTGTGG..................	1	19	2
.............................................................................................CGGTTCAATAAAGCTGTG...................	16	18	2
.............................................................................................CGGTTCAATAAAGCTGTGGG.................	2	20	2
.............................................................................................CGGTTCAATAAAGCTGTGGGAA...............	2	22	2
.............................................................................................CGGTTCAATAAAGCTGT....................	26	17	2
.............................................................................................CGGTTCAATAAAGCTGTGGGA................	32	21	2
..............................................................................................GGTTCAATAAAGCTGTG...................	1	17	2
..............................................................................................GGTTCAATAAAGCTGTGGGA................	1	20	2
..............................................................................................GGTTCAATAAAGCTGTGGGAA...............	1	21	2
...............................................................................................GTTCAATAAAGCTGTGGGA................	2	19	2
...............................................................................................GTTCAATAAAGCTGTGGGAA...............	3	20	2
...............................................................................................GTTCAATAAAGCTGTGGGAAGA.............	4	22	2
...............................................................................................GTTCAATAAAGCTGTGGGAAG..............	491	21	2
................................................................................................TTCAATAAAGCTGTGGGAAG..............	1315	20	2
................................................................................................TTCAATAAAGCTGTGGGAAGA.............	14	21	2
................................................................................................TTCAATAAAGCTGTGGGAA...............	2	19	2
.................................................................................................TCAATAAAGCTGTGGGAAGAT............	1	21	2
.................................................................................................TCAATAAAGCTGTGGGAAGATACT.........	1	24	2
.................................................................................................TCAATAAAGCTGTGGGAAGA.............	4	20	2
.................................................................................................TCAATAAAGCTGTGGGAAG..............	95	19	2
..................................................................................................CAATAAAGCTGTGGGAAGATAC..........	1	22	2
..................................................................................................CAATAAAGCTGTGGGAAG..............	9	18	2
...................................................................................................AATAAAGCTGTGGGAAGATACTGA.......	3	24	2
...................................................................................................AATAAAGCTGTGGGAAG..............	30	17	2
...................................................................................................AATAAAGCTGTGGGAAGATAC..........	40	21	2
....................................................................................................ATAAAGCTGTGGGAAGA.............	1	17	2
....................................................................................................ATAAAGCTGTGGGAAGATAC..........	2	20	2
negative
>MIR396c
TGTCATGCTTTTCCACAGCTTTCTTGAACTTCTTCTTCTTCATCTTCTGCTTGATTTTGGCTTAGAAGTTCAAGAAAGCTGTGGGAGAACATGGCA
.((((((.(((((((((((((((((((((((((...((...(((........)))...))...))))))))))))))))))))))))).)))))). (-50.90)
........TTTTCCACAGCTTTCTTGAAC...................................................................	4	21	3
.........TTTCCACAGCTTTCTTGAA....................................................................	1	19	3
.........TTTCCACAGCTTTCTTGAACT..................................................................	1	21	3
..........TTCCACAGCTTTCTTGAAC...................................................................	123	19	6
..........TTCCACAGCTTTCTTGAACT..................................................................	20	20	6
..........TTCCACAGCTTTCTTGAA....................................................................	223	18	6
..........TTCCACAGCTTTCTTGAACTT.................................................................	287	21	4
..........TTCCACAGCTTTCTTGAACTTC................................................................	3	22	2
..........TTCCACAGCTTTCTTGA.....................................................................	66	17	6
...........TCCACAGCTTTCTTGAACT..................................................................	1	19	6
...........TCCACAGCTTTCTTGAA....................................................................	10	17	6
...........TCCACAGCTTTCTTGAACTTC................................................................	2	21	2
...........TCCACAGCTTTCTTGAACTT.................................................................	7	20	4
.............CACAGCTTTCTTGAACTT.................................................................	6	18	6
................................................................GAAGTTCAAGAAAGCTGTGGGAGA........	1	24	2
..................................................................AGTTCAAGAAAGCTGTGGGAGA........	2	22	2
...................................................................GTTCAAGAAAGCTGTGGGAGA........	12	21	2
....................................................................TTCAAGAAAGCTGTGGGAG.........	1	19	2
....................................................................TTCAAGAAAGCTGTGGGAGAA.......	1	21	2
....................................................................TTCAAGAAAGCTGTGGGAGA........	104	20	2
.....................................................................TCAAGAAAGCTGTGGGAGA........	146	19	4
.....................................................................TCAAGAAAGCTGTGGGAGAAC......	6	21	4
.......................................................................AAGAAAGCTGTGGGAGA........	30	17	4
........................................................................AGAAAGCTGTGGGAGAACATGGCA	1	24	4
..........................................................................AAAGCTGTGGGAGAACATGGC.	1	21	4
...........................................................................AAGCTGTGGGAGAACATGGCA	4	21	4
negative
.................................................................TTCAAGTTCTTTCGACAC.............	6	18	6
>MIR396d
TTCCACAGCTTTCTTGAACTTTCTTTTACTGCCTTTTCAAATCTCTCTCTAGATTCAATAGGTAGAACTTTGGAAGCTCAAGAAAGCTGTGGGA
(((((((((((((((((.(((((.....((((((.....(((((......)))))....))))))......))))).))))))))))))))))) (-42.10)
TTCCACAGCTTTCTTGAAC...........................................................................	123	19	6
TTCCACAGCTTTCTTGAACTTTCT......................................................................	2	24	2
TTCCACAGCTTTCTTGAACT..........................................................................	20	20	6
TTCCACAGCTTTCTTGAA............................................................................	223	18	6
TTCCACAGCTTTCTTGAACTTT........................................................................	28	22	2
TTCCACAGCTTTCTTGAACTT.........................................................................	287	21	4
TTCCACAGCTTTCTTGA.............................................................................	66	17	6
.TCCACAGCTTTCTTGAACT..........................................................................	1	19	6
.TCCACAGCTTTCTTGAACTTT........................................................................	1	21	2
.TCCACAGCTTTCTTGAA............................................................................	10	17	6
.TCCACAGCTTTCTTGAACTT.........................................................................	7	20	4
..CCACAGCTTTCTTGAACTTT........................................................................	1	20	2
...CACAGCTTTCTTGAACTT.........................................................................	6	18	6
...........................................................AGGTAGAACTTTGGAAGCTCAAGA...........	1	24	1
..............................................................TAGAACTTTGGAAGCTCAAGAA..........	1	22	1
...............................................................AGAACTTTGGAAGCTCAAGAA..........	1	21	1
...............................................................AGAACTTTGGAAGCTCAAGAAAGC.......	4	24	1
...................................................................CTTTGGAAGCTCAAGAAAGCTG.....	1	22	2
...........................................................................GCTCAAGAAAGCTGTGGGA	1	19	2
negative
.AGGTGTCGAAAGAACTTGAAAGAAA....................................................................	1	25	2
>MIR396e
GTCATGCTTTTCCACAGCTTTCTTGAACTTTCTTTTACTGCTTAGGAAGCTCAAGAAAGCTGTGGGAGAACATGGC
((((((.(((((((((((((((((((.((((((..........)))))).))))))))))))))))))).)))))) (-43.00)
.......TTTTCCACAGCTTTCTTGAAC................................................	4	21	3
........TTTCCACAGCTTTCTTGAA.................................................	1	19	3
........TTTCCACAGCTTTCTTGAACT...............................................	1	21	3
.........TTCCACAGCTTTCTTGAAC................................................	123	19	6
.........TTCCACAGCTTTCTTGAACTTTCT...........................................	2	24	2
.........TTCCACAGCTTTCTTGAACT...............................................	20	20	6
.........TTCCACAGCTTTCTTGAA.................................................	223	18	6
.........TTCCACAGCTTTCTTGAACTTT.............................................	28	22	2
.........TTCCACAGCTTTCTTGAACTT..............................................	287	21	4
.........TTCCACAGCTTTCTTGA..................................................	66	17	6
..........TCCACAGCTTTCTTGAACT...............................................	1	19	6
..........TCCACAGCTTTCTTGAACTTT.............................................	1	21	2
..........TCCACAGCTTTCTTGAA.................................................	10	17	6
..........TCCACAGCTTTCTTGAACTT..............................................	7	20	4
...........CCACAGCTTTCTTGAACTTT.............................................	1	20	2
............CACAGCTTTCTTGAACTT..............................................	6	18	6
.............................................GAAGCTCAAGAAAGCTGTGGGAGA.......	4	24	2
................................................GCTCAAGAAAGCTGTGGGA.........	1	19	2
................................................GCTCAAGAAAGCTGTGGGAG........	2	20	2
................................................GCTCAAGAAAGCTGTGGGAGAA......	2	22	2
................................................GCTCAAGAAAGCTGTGGGAGA.......	760	21	2
.................................................CTCAAGAAAGCTGTGGGAGAACAT...	1	24	2
.................................................CTCAAGAAAGCTGTGGGAG........	2	19	2
.................................................CTCAAGAAAGCTGTGGGAGAAC.....	2	22	2
.................................................CTCAAGAAAGCTGTGGGAGA.......	751	20	2
..................................................TCAAGAAAGCTGTGGGAGA.......	146	19	4
..................................................TCAAGAAAGCTGTGGGAGAAC.....	6	21	4
....................................................AAGAAAGCTGTGGGAGA.......	30	17	4
.......................................................AAAGCTGTGGGAGAACATGGC	1	21	4
negative
..........AGGTGTCGAAAGAACTTGAAAGAAA.........................................	1	25	2
>MIR396f
TGTCATGCTTTTCCACAGCTTTCTTGAACTTCTTCTTCTTCTTCTTGTTCTAGCTGGCTTCTTATTTCTTGTTGTGTGCATGGCATTCTTAGAAGTTCAAGAAAGCTGTGGGAGAACATGGCA
.((((((.(((((((((((((((((((((((((.......((...(((.(((((.((..........)).)))).).))).)).......))))))))))))))))))))))))).)))))). (-51.64)
........TTTTCCACAGCTTTCTTGAAC..............................................................................................	4	21	3
.........TTTCCACAGCTTTCTTGAA...............................................................................................	1	19	3
.........TTTCCACAGCTTTCTTGAACT.............................................................................................	1	21	3
..........TTCCACAGCTTTCTTGAAC..............................................................................................	123	19	6
..........TTCCACAGCTTTCTTGAACT.............................................................................................	20	20	6
..........TTCCACAGCTTTCTTGAA...............................................................................................	223	18	6
..........TTCCACAGCTTTCTTGAACTT............................................................................................	287	21	4
..........TTCCACAGCTTTCTTGAACTTC...........................................................................................	3	22	2
..........TTCCACAGCTTTCTTGA................................................................................................	66	17	6
...........TCCACAGCTTTCTTGAACT.............................................................................................	1	19	6
...........TCCACAGCTTTCTTGAA...............................................................................................	10	17	6
...........TCCACAGCTTTCTTGAACTTC...........................................................................................	2	21	2
...........TCCACAGCTTTCTTGAACTT............................................................................................	7	20	4
.............CACAGCTTTCTTGAACTT............................................................................................	6	18	6
...........................................................................................GAAGTTCAAGAAAGCTGTGGGAGA........	1	24	2
.............................................................................................AGTTCAAGAAAGCTGTGGGAGA........	2	22	2
..............................................................................................GTTCAAGAAAGCTGTGGGAGA........	12	21	2
...............................................................................................TTCAAGAAAGCTGTGGGAG.........	1	19	2
...............................................................................................TTCAAGAAAGCTGTGGGAGAA.......	1	21	2
...............................................................................................TTCAAGAAAGCTGTGGGAGA........	104	20	2
................................................................................................TCAAGAAAGCTGTGGGAGA........	146	19	4
................................................................................................TCAAGAAAGCTGTGGGAGAAC......	6	21	4
..................................................................................................AAGAAAGCTGTGGGAGA........	30	17	4
...................................................................................................AGAAAGCTGTGGGAGAACATGGCA	1	24	4
.....................................................................................................AAAGCTGTGGGAGAACATGGC.	1	21	4
......................................................................................................AAGCTGTGGGAGAACATGGCA	4	21	4
negative
............................................................................................TTCAAGTTCTTTCGACAC.............	6	18	6
>MIR397a
TCATTTGAGTGCAGCGTTGATGAATTTCCTACAATTTTCTAAGATTTTAATTTTGTTGAAGGATTTTACCAGCGCCGCACTTAATCA
....((((((((.((((((.((((..((((.((((...................)))).)))).)))).)))))).))))))))... (-28.01)
negative
>MIR397
AAGATTCCAGATTGGAGAAACATCATTGAGTGCAGCGTTGATGAATTCCCTGCAATTTTCTGGAATTTGGGGATGATTTCACCAGCGCTGCATTCAATCATGTTTTTTCACTTACTGGAAACGTTGCTATTTCAGGAAATTTC
..(.((((((..(((((((((((.((((((((((((((((.((((.((((((.(((((....)))))))))))....)))).)))))))))))))))).)))))))))))....)))))).)..................... (-57.90)
......................TCATTGAGTGCAGCGTTGATGA...................................................................................................	11	22	2
......................TCATTGAGTGCAGCGTTGA......................................................................................................	12	19	2
......................TCATTGAGTGCAGCGTTGATG....................................................................................................	1592	21	2
......................TCATTGAGTGCAGCGTTGAT.....................................................................................................	421	20	2
......................TCATTGAGTGCAGCGTTGATGAA..................................................................................................	5	23	1
.......................CATTGAGTGCAGCGTTGA......................................................................................................	1	18	2
.......................CATTGAGTGCAGCGTTGATGA...................................................................................................	1	21	2
.......................CATTGAGTGCAGCGTTGAT.....................................................................................................	18	19	2
.......................CATTGAGTGCAGCGTTGATG....................................................................................................	25	20	2
........................ATTGAGTGCAGCGTTGAT.....................................................................................................	4	18	2
........................ATTGAGTGCAGCGTTGATG....................................................................................................	5	19	2
.......................................................................GATGATTTCACCAGCGCTGCATTCAAT.............................................	1	27	1
.................................................................................CCAGCGCTGCATTCAATCAT..........................................	1	20	1
.................................................................................CCAGCGCTGCATTCAATCATGT........................................	1	22	1
.................................................................................CCAGCGCTGCATTCAATCATG.........................................	53	21	1
..................................................................................CAGCGCTGCATTCAATCATG.........................................	2	20	1
negative
>MIR398
TTGAAAATGTGGAGGATTCCTACAGGAGCGACCTGAGATCACATGTGGACACCCTAAGATCTTCCCTTATCTTCCAAGGATTGTGTTCTTATGTGTTCTCAGGTCGCCCCTGCCGGGCTTCCTCCGCCACTTG
........((((((((..(((.((((.(((((((((((.((((((.((((((((((((((........)))))...)))...)))))).)))))).))))))))))).))))..)))..))))))))...... (-66.90)
............AGGATTCCTACAGGAGC........................................................................................................	1	17	1
............AGGATTCCTACAGGAGCG.......................................................................................................	12	18	1
............AGGATTCCTACAGGAGCGACC....................................................................................................	4	21	1
.............GGATTCCTACAGGAGCG.......................................................................................................	1	17	1
................TTCCTACAGGAGCGACCTGAG................................................................................................	3	21	1
.................TCCTACAGGAGCGACCTGAGA...............................................................................................	3	21	1
.......................AGGAGCGACCTGAGATCACATG........................................................................................	1	22	2
.......................AGGAGCGACCTGAGATCACAT.........................................................................................	5	21	2
........................GGAGCGACCTGAGATCACAT.........................................................................................	2	20	2
........................GGAGCGACCTGAGATCACATGTG......................................................................................	2	23	2
........................GGAGCGACCTGAGATCACATGTGG.....................................................................................	7	24	2
........................GGAGCGACCTGAGATCACATG........................................................................................	70	21	2
.........................GAGCGACCTGAGATCACATGTGG.....................................................................................	1	23	2
.........................GAGCGACCTGAGATCACATG........................................................................................	5	20	2
..........................AGCGACCTGAGATCACATGTGG.....................................................................................	1	22	2
..........................AGCGACCTGAGATCACATGTGGAC...................................................................................	2	24	1
...........................GCGACCTGAGATCACATGTGG.....................................................................................	1	21	2
.............................GACCTGAGATCACATGTGG.....................................................................................	1	19	2
.............................GACCTGAGATCACATGTGGACACC................................................................................	1	24	1
.............................GACCTGAGATCACATGTGGAC...................................................................................	2	21	2
..............................ACCTGAGATCACATGTGGACA..................................................................................	11	21	2
.................................TGAGATCACATGTGGACACCC...............................................................................	1	21	1
...............................................................................ATTGTGTTCTTATGTGTTCTCAGGTCG...........................	1	27	1
.....................................................................................TTCTTATGTGTTCTCAGG..............................	2	18	2
.....................................................................................TTCTTATGTGTTCTCAGGTCG...........................	20	21	1
......................................................................................TCTTATGTGTTCTCAGGTCGC..........................	3	21	1
........................................................................................TTATGTGTTCTCAGGTCGCCC........................	48	21	1
.........................................................................................TATGTGTTCTCAGGTCGCCC........................	1	20	1
.........................................................................................TATGTGTTCTCAGGTCGCCCC.......................	2	21	1
..........................................................................................ATGTGTTCTCAGGTCGCCC........................	1	19	1
...........................................................................................TGTGTTCTCAGGTCGCCC........................	1	18	1
...........................................................................................TGTGTTCTCAGGTCGCCCC.......................	1	19	1
...........................................................................................TGTGTTCTCAGGTCGCCCCTG.....................	106	21	1
...........................................................................................TGTGTTCTCAGGTCGCCCCT......................	4	20	1
negative
>MIR399a
ATGGTCGAGGAATGGCAGGCGACTCTCCCTTGGCAAACGGATGATGATCACTATTCACCATGCAAATTAATGCATAATCTGCTTTGCCAAAGGAGAATTGCCCTGCCATTTCTAATATCAT
(((((..(((((((((((((((.(((((.(((((((((((((..(((.......)))..(((((......))))).))))).)))))))).))))).))).))))))))))))...))))) (-54.60)
....................................................................................TGCCAAAGGAGAATTGCCCT.................	1	20	2
....................................................................................TGCCAAAGGAGAATTGCC...................	2	18	5
....................................................................................TGCCAAAGGAGAATTGCCCTG................	3	21	2
negative
>MIR399b
CAGGGTAAACTCTCCATTGGCAGGCAGCCACTTACAGAACTAATTTGCATTATTTGTTTTAGTGTGCTCTCTGCCAAAGGAGATTTGCCCGG
..(((((((.(((((.((((((((.(((((((.(((((..((((....)))))))))...)))).))).)))))))).)))))))))))).. (-42.80)
.......................................................................TGCCAAAGGAGATTTGCCCGG	2	21	5
negative
>MIR399c
CAGGGTAAACTCTCCATTGGCAGGCAGCCACTTACAGAACTAATTTGCATTGTTTGGTTTAGTGTGCCCTCTGCCAAAGGAGATTTGCCCGG
..(((((((.(((((.((((((((..((((((....(((((((..........))))))))))).))..)))))))).)))))))))))).. (-41.70)
.......................................................................TGCCAAAGGAGATTTGCCCGG	2	21	5
negative
>MIR399d
CAGGGTAAACTCTCCATTGGCAGGCAGCCACTTACAGAATCAATATGCATTATTTATTTTAATCTGCTCTCTGCCAAAGGAGATTTGCCCGG
..(((((((.(((((.((((((((.(((.......(((((.((((.....)))).))))).....))).)))))))).)))))))))))).. (-36.00)
.......................................................................TGCCAAAGGAGATTTGCCCGG	2	21	5
negative
>MIR399e
CAGGGCAAGATCTCCATTGGCAGGCAGCCACTTATAAAACTAATATGCTTTCTTCGTTTTAGTTTGCTCTCTGCCAAAGGAGATTTGCTCGG
..(((((.(((((((.((((((((.(((........(((((((.(((.......))).)))))))))).)))))))).)))))))))))).. (-37.50)
negative
>MIR399f
CGGTCGCAGGGCACCTCTCGCTTGGCAGGTACTTAATGGGATACCAATATTTGATCTCATCTCAATCGTGACTTGCCAAAGGAGAGTTGCCCTGTGATTG
(((((((((((((.(((((..(((((((((((....(((....)))....((((.......))))..)).)))))))))..))))).))))))))))))) (-48.40)
........GGGCACCTCTCGCTTGGCAGG.......................................................................	1	21	2
.........................................................................TGCCAAAGGAGAGTTGCCCTG......	1	21	1
............................................................................CAAAGGAGAGTTGCCCTG......	1	18	1
negative
>MIR399g
CAGGGCAAAACCTCCATTGGCATGCAGCCACACTAAGATTCTCTATCCTTGTTGTGCATTCCTATAGTGTGCTCCATGCCAAAGGAGATTTGCCCGG
..(((((((..((((.((((((((.(((.((((((.(((.....)))..((.....))......))))))))).)))))))).)))).))))))).. (-41.60)
............................................................................TGCCAAAGGAGATTTGCCCGG	2	21	5
negative
>MIR403a
TGAGGCGTACATATCTCTAGTTTGTGTGTGAATCGAACCCCATCTCACCTCGACCGTCCATTTTCACGGCCATCCAATGGTGTTAGATTCACGCACAAACTCGTGATCTGTCTCGTCCA
.(.((((.(((.(((.(.((((((((((((((((.(((.((((........(.((((........)))))......)))).))).)))))))))))))))).).))).)))..))))). (-43.74)
...........TATCTCTAGTTTGTGTGTGAATCG....................................................................................	1	24	1
..................AGTTTGTGTGTGAATCGAACC................................................................................	7	21	1
....................TTTGTGTGTGAATCGAACCCC..............................................................................	6	21	1
.....................TTGTGTGTGAATCGAACCCC..............................................................................	1	20	1
................................................................................TGTTAGATTCACGCACAAAC...................	1	20	2
................................................................................TGTTAGATTCACGCACAAACT..................	1	21	2
................................................................................TGTTAGATTCACGCACAAACTCG................	1	23	2
................................................................................TGTTAGATTCACGCACAAACTCGT...............	2	24	2
.................................................................................GTTAGATTCACGCACAAACTCG................	1	22	2
..................................................................................TTAGATTCACGCACAAACTC.................	107	20	3
..................................................................................TTAGATTCACGCACAAACTCG................	1194	21	2
..................................................................................TTAGATTCACGCACAAA....................	18	17	5
..................................................................................TTAGATTCACGCACAAACT..................	541	19	4
..................................................................................TTAGATTCACGCACAAACTCGT...............	6	22	2
..................................................................................TTAGATTCACGCACAAAC...................	95	18	5
...................................................................................TAGATTCACGCACAAAC...................	1	17	5
...................................................................................TAGATTCACGCACAAACTC.................	1	19	3
...................................................................................TAGATTCACGCACAAACTCGT...............	15	21	2
...................................................................................TAGATTCACGCACAAACTCG................	21	20	2
...................................................................................TAGATTCACGCACAAACT..................	3	18	4
....................................................................................AGATTCACGCACAAACT..................	1	17	4
....................................................................................AGATTCACGCACAAACTCG................	13	19	2
....................................................................................AGATTCACGCACAAACTCGT...............	6	20	2
............................................................................................GCACAAACTCGTGATCTGTCT......	1	21	1
negative
...................................................................................ATCTAAGTGCGTGTTTGAGCA...............	1	21	2
>MIR403b
AAGAGTCAAAAGAGGAAGAGGCATATTTCAGGTTTGTGCGTGAATCTAATATAGACATTTTTCTTTCCACAAAAGATCGTAAAATTCTCTCTAGGATCTTGTTAGATTCACGCACAAACTCGTAATCTGCCTTTTCGATTATCCTCGTCTCTCTT
(((((......((((((((((((.(((.(..(((((((((((((((((((..(((......)))........((((((.((..........)).)))))))))))))))))))))))))..).))).))))))).......)))))....))))) (-55.71)
..........AGAGGAAGAGGCATATTTCAGGTT.........................................................................................................................	1	24	1
...............AAGAGGCATATTTCAGGTTTGT......................................................................................................................	1	22	1
.....................CATATTTCAGGTTTGTGCGTG.................................................................................................................	4	21	1
.........................TTTCAGGTTTGTGCGTGAATC.............................................................................................................	2	21	1
..........................TTCAGGTTTGTGCGTGAATCT............................................................................................................	3	21	2
...........................TCAGGTTTGTGCGTGAATCTAA..........................................................................................................	10	22	1
...........................TCAGGTTTGTGCGTGAATCTA...........................................................................................................	28	21	2
............................CAGGTTTGTGCGTGAATCTAA..........................................................................................................	2	21	1
............................CAGGTTTGTGCGTGAATCTA...........................................................................................................	3	20	2
.............................AGGTTTGTGCGTGAATCTAATA........................................................................................................	2	22	1
.............................AGGTTTGTGCGTGAATCTAATATA......................................................................................................	2	24	1
.............................AGGTTTGTGCGTGAATCTAAT.........................................................................................................	5	21	1
..............................GGTTTGTGCGTGAATCTAATATAGA....................................................................................................	1	25	1
................................TTTGTGCGTGAATCTAATATA......................................................................................................	3	21	1
.................................................................................AAATTCTCTCTAGGATCTTGT.....................................................	1	21	1
..................................................................................AATTCTCTCTAGGATCTTGT.....................................................	1	20	1
...........................................................................................TAGGATCTTGTTAGATTCACGCACAAACT...................................	1	29	1
................................................................................................TCTTGTTAGATTCACGCA.........................................	1	18	2
..................................................................................................TTGTTAGATTCACGCACAAAC....................................	1	21	2
..................................................................................................TTGTTAGATTCACGCACAAACT...................................	11	22	2
..................................................................................................TTGTTAGATTCACGCACAAACTCGT................................	2	25	2
..................................................................................................TTGTTAGATTCACGCACAAACTCG.................................	7	24	2
...................................................................................................TGTTAGATTCACGCACAAAC....................................	1	20	2
...................................................................................................TGTTAGATTCACGCACAAACT...................................	1	21	2
...................................................................................................TGTTAGATTCACGCACAAACTCG.................................	1	23	2
...................................................................................................TGTTAGATTCACGCACAAACTCGT................................	2	24	2
....................................................................................................GTTAGATTCACGCACAAACTCG.................................	1	22	2
.....................................................................................................TTAGATTCACGCACAAACTCGTA...............................	1	23	2
.....................................................................................................TTAGATTCACGCACAAACTC..................................	107	20	3
.....................................................................................................TTAGATTCACGCACAAACTCG.................................	1194	21	2
.....................................................................................................TTAGATTCACGCACAAA.....................................	18	17	5
.....................................................................................................TTAGATTCACGCACAAACT...................................	541	19	4
.....................................................................................................TTAGATTCACGCACAAACTCGT................................	6	22	2
.....................................................................................................TTAGATTCACGCACAAAC....................................	95	18	5
......................................................................................................TAGATTCACGCACAAAC....................................	1	17	5
......................................................................................................TAGATTCACGCACAAACTC..................................	1	19	3
......................................................................................................TAGATTCACGCACAAACTCGT................................	15	21	2
......................................................................................................TAGATTCACGCACAAACTCG.................................	21	20	2
......................................................................................................TAGATTCACGCACAAACT...................................	3	18	4
.......................................................................................................AGATTCACGCACAAACT...................................	1	17	4
.......................................................................................................AGATTCACGCACAAACTCGTAAT.............................	11	23	2
.......................................................................................................AGATTCACGCACAAACTCG.................................	13	19	2
.......................................................................................................AGATTCACGCACAAACTCGT................................	6	20	2
.......................................................................................................AGATTCACGCACAAACTCGTAA..............................	7	22	2
........................................................................................................GATTCACGCACAAACTCGTAA..............................	1	21	2
negative
............................GTCCAAACACGCACTTAGATT..........................................................................................................	1	21	1
..............................CCAAACACGCACTTAGATT..........................................................................................................	1	19	2
...............................CAAACACGCACTTAGAT...........................................................................................................	1	17	5
...............................CAAACACGCACTTAGATT..........................................................................................................	95	18	5
................................AAACACGCACTTAGATT..........................................................................................................	18	17	5
......................................................TGTAAAAAGAAAGGTGTTTT.................................................................................	1	20	1
...............................................................AAAGGTGTTTTCTAGCATTTT.......................................................................	1	21	1
..........................................................................CTAGCATTTTAAGAGAGATCCT...........................................................	1	22	1
......................................................................................................ATCTAAGTGCGTGTTTGAGCA................................	1	21	2
>MIR408a
GAGGGTAAAGAAAGAGACGGACAAAGACTGGGAACAGGCAGAGCATGGGTGGAACTATTAACACAAGTATCTGTTTTAGCACCACCCATGCACTGCCTCTTCCCTGGCTTGCGGGTCTTCTTTTTCTGCTCCCT
.((((...(((((((((.((((.(((...(((((.((((((.((((((((((..(((..((((........)))).)))..)))))))))).)))))).)))))...)))....)))))))))))))...)))) (-67.90)
........AGAAAGAGACGGACAAAGAC..........................................................................................................	1	20	1
............AGAGACGGACAAAGACTGGG......................................................................................................	1	20	1
....................ACAAAGACTGGGAACAGGCAGAGC..........................................................................................	1	24	2
......................AAAGACTGGGAACAGGCAGAGCA.........................................................................................	1	23	2
......................AAAGACTGGGAACAGGCAGAGCAT........................................................................................	1	24	2
......................AAAGACTGGGAACAGGCAGAGCATG.......................................................................................	1	25	2
......................AAAGACTGGGAACAGGCAGAGC..........................................................................................	11	22	2
......................AAAGACTGGGAACAGGCAGAG...........................................................................................	3	21	2
.......................AAGACTGGGAACAGGCA..............................................................................................	1	17	2
.......................AAGACTGGGAACAGGCAGAGCATG.......................................................................................	1	24	2
.......................AAGACTGGGAACAGGCAGAGC..........................................................................................	1129	21	2
.......................AAGACTGGGAACAGGCAGAGCA.........................................................................................	117	22	2
.......................AAGACTGGGAACAGGCAGAG...........................................................................................	15	20	2
........................AGACTGGGAACAGGCAGAGCA.........................................................................................	11	21	2
........................AGACTGGGAACAGGCAGAGC..........................................................................................	34	20	2
.........................GACTGGGAACAGGCAGAGCA.........................................................................................	1	20	2
.........................GACTGGGAACAGGCAGAGCAT........................................................................................	1	21	2
.........................GACTGGGAACAGGCAGAGCATG.......................................................................................	4	22	2
.........................GACTGGGAACAGGCAGAGC..........................................................................................	6	19	2
..........................ACTGGGAACAGGCAGAGCATGGGT....................................................................................	1	24	2
..........................ACTGGGAACAGGCAGAGCA.........................................................................................	102	19	2
..........................ACTGGGAACAGGCAGAGCATGG......................................................................................	108	22	2
..........................ACTGGGAACAGGCAGAGCAT........................................................................................	216	20	2
..........................ACTGGGAACAGGCAGAGC..........................................................................................	26	18	2
..........................ACTGGGAACAGGCAGAGCATG.......................................................................................	55018	21	2
...........................CTGGGAACAGGCAGAGC..........................................................................................	1	17	2
...........................CTGGGAACAGGCAGAGCATGGGTGG..................................................................................	1	25	2
...........................CTGGGAACAGGCAGAGCATG.......................................................................................	1753	20	2
...........................CTGGGAACAGGCAGAGCAT........................................................................................	20	19	2
...........................CTGGGAACAGGCAGAGCA.........................................................................................	3	18	2
...........................CTGGGAACAGGCAGAGCATGG......................................................................................	529	21	2
...........................CTGGGAACAGGCAGAGCATGGG.....................................................................................	9	22	2
............................TGGGAACAGGCAGAGCATGGGTG...................................................................................	1	23	2
............................TGGGAACAGGCAGAGCA.........................................................................................	11	17	2
............................TGGGAACAGGCAGAGCATGGGT....................................................................................	16	22	2
............................TGGGAACAGGCAGAGCATG.......................................................................................	312	19	2
............................TGGGAACAGGCAGAGCATGGG.....................................................................................	3419	21	2
............................TGGGAACAGGCAGAGCATGG......................................................................................	47	20	2
............................TGGGAACAGGCAGAGCAT........................................................................................	87	18	2
.............................GGGAACAGGCAGAGCATGGGTG...................................................................................	1	22	2
.............................GGGAACAGGCAGAGCAT........................................................................................	2	17	2
.............................GGGAACAGGCAGAGCATGG......................................................................................	2	19	2
.............................GGGAACAGGCAGAGCATGGGT....................................................................................	2	21	2
.............................GGGAACAGGCAGAGCATGGG.....................................................................................	227	20	2
.............................GGGAACAGGCAGAGCATG.......................................................................................	9	18	2
..............................GGAACAGGCAGAGCATGGG.....................................................................................	7	19	2
...............................GAACAGGCAGAGCATGGGTGG..................................................................................	1	21	2
................................AACAGGCAGAGCATGGGTGG..................................................................................	1	20	2
................................AACAGGCAGAGCATGGGTGGA.................................................................................	10	21	2
................................AACAGGCAGAGCATGGGTGGAACT..............................................................................	2	24	1
.................................ACAGGCAGAGCATGGGTGGA.................................................................................	1	20	2
..................................CAGGCAGAGCATGGGTGGAACT..............................................................................	2	22	1
.....................................GCAGAGCATGGGTGGAACT..............................................................................	1	19	1
.....................................GCAGAGCATGGGTGGAACTATTAA.........................................................................	1	24	1
.....................................GCAGAGCATGGGTGGAACTATTAAC........................................................................	1	25	1
.....................................GCAGAGCATGGGTGGAACTA.............................................................................	2	20	1
......................................CAGAGCATGGGTGGAACTATTA..........................................................................	1	22	1
......................................CAGAGCATGGGTGGAACT..............................................................................	2	18	2
......................................CAGAGCATGGGTGGAACTATTAAC........................................................................	25	24	1
......................................CAGAGCATGGGTGGAACTATT...........................................................................	3	21	1
......................................CAGAGCATGGGTGGAACTATTAA.........................................................................	3	23	1
............................................................................TAGCACCACCCATGCACTGCC.....................................	1	21	1
....................................................................................CCCATGCACTGCCTCTTCCCT.............................	1	21	2
......................................................................................CATGCACTGCCTCTTCCCTGGC..........................	3	22	2
......................................................................................CATGCACTGCCTCTTCCCTGG...........................	78	21	2
.......................................................................................ATGCACTGCCTCTTCCCTG............................	1	19	2
.......................................................................................ATGCACTGCCTCTTCCCTGG...........................	17	20	2
.......................................................................................ATGCACTGCCTCTTCCCTGGCTT........................	2	23	2
.......................................................................................ATGCACTGCCTCTTCCCTGGCT.........................	4	22	2
.......................................................................................ATGCACTGCCTCTTCCCTGGC..........................	550	21	2
........................................................................................TGCACTGCCTCTTCCCTG............................	1	18	2
........................................................................................TGCACTGCCTCTTCCCTGGCT.........................	13	21	2
........................................................................................TGCACTGCCTCTTCCCTGGC..........................	35	20	2
........................................................................................TGCACTGCCTCTTCCCTGGCTT........................	6	22	2
.........................................................................................GCACTGCCTCTTCCCTGGCT.........................	1	20	2
..........................................................................................CACTGCCTCTTCCCTGGCTTG.......................	1	21	2
negative
...................................................CTTGATAATTGTGTTCATAGAC.............................................................	1	22	1
................................................................................TGGTGGGTACGTGACGGAGAA.................................	1	21	2
>MIR408b
TGGGTTTTGGGGAAGCGGGGAAAGAAAGAGGCTGACAAAGACTGGGAACAGGCAGAGCATGGATGGAGCTATTAATGGAAATATCTGTTTTGGCTCCACCCATGCACTGCCTCTTCCCTGGCTTGTGGCTCCTCCTTTTCTCCCTCCTCACTT
.......((((((.(.((((((((..((..((((...(((...(((((.((((((.((((((.((((((((..((((((....)))))).)))))))).)))))).)))))).)))))...))).))))..))..)))))))))))))))... (-75.30)
..................................ACAAAGACTGGGAACAGGCAGAGC...............................................................................................	1	24	2
....................................AAAGACTGGGAACAGGCAGAGCA..............................................................................................	1	23	2
....................................AAAGACTGGGAACAGGCAGAGCAT.............................................................................................	1	24	2
....................................AAAGACTGGGAACAGGCAGAGCATG............................................................................................	1	25	2
....................................AAAGACTGGGAACAGGCAGAGC...............................................................................................	11	22	2
[truncated: 125,709 more chars]
