# Supplementary material for: Endogenous small-noncoding RNAs and their roles in chilling response and stress acclimation in Cassava
Source: BMC Genomics. 2014 Jul 29;15(1):634. doi: 10.1186/1471-2164-15-634 (PMC4124141; doi:10.1186/1471-2164-15-634)
Supplement: Supplementary file 6 — Additional file 6: Alignment of reads to known castor bean miRNAs. (TXT 158 KB) [file 12864_2014_6329_MOESM6_ESM.txt]

>rco-MIR156a
GGGCGUGACAGAAGAGAGUGAGCACACAUGGUUUUCUUGCAUAUCGAUACUUGAUGCUUUUAGCUCUGUGUGCUCACCCUCUAUCUGUCGCCCACCU
((((..((((((((((.(((((((((((.((((.....((((...........))))....)))).))))))))))).)))).)))))))))).... (-48.30)
GGGCGUGACAGAAGAGAGUGA............................................................................	1	21	1
....GUGACAGAAGAGAGUGAGCAC........................................................................	2	21	2
.....UGACAGAAGAGAGUGAG...........................................................................	12	17	4
.....UGACAGAAGAGAGUGAGCACAC......................................................................	14	22	4
.....UGACAGAAGAGAGUGAGCAC........................................................................	186215	20	4
.....UGACAGAAGAGAGUGAGC..........................................................................	451	18	4
.....UGACAGAAGAGAGUGAGCA.........................................................................	620	19	4
.....UGACAGAAGAGAGUGAGCACA.......................................................................	9622	21	4
......GACAGAAGAGAGUGAGCACA.......................................................................	21	20	4
......GACAGAAGAGAGUGAGCAC........................................................................	73	19	4
.......ACAGAAGAGAGUGAGCACAC......................................................................	108	20	4
.......ACAGAAGAGAGUGAGCACA.......................................................................	181	19	4
.......ACAGAAGAGAGUGAGCAC........................................................................	302	18	4
........CAGAAGAGAGUGAGCAC........................................................................	2	17	4
.......................................................................GCUCACCCUCUAUCUGUCGCC.....	17	21	1
.......................................................................GCUCACCCUCUAUCUGUCGC......	1	20	1
negative
>rco-MIR156b
GAAAUUGACAGAAGAGAGUGAGCACACAGAGGCAUUUGUAUAAAUCUAUACCCUUGCUUUUGCGUGCUCACUUCUCUUUCUGUCAAGCUUCC
(((.(((((((((((((((((((((.((((((((...(((((....)))))...)))))))).)))))))).)))).)))))))))..))). (-48.50)
..AAUUGACAGAAGAGAGUGAGCAC...................................................................	1	23	1
..AAUUGACAGAAGAGAGUGAGC.....................................................................	1	21	2
...AUUGACAGAAGAGAGUGAGC.....................................................................	1	20	2
...AUUGACAGAAGAGAGUGAGCAC...................................................................	4	22	1
....UUGACAGAAGAGAGUGAGCA....................................................................	1	20	4
....UUGACAGAAGAGAGUGAGCAC...................................................................	227	21	3
....UUGACAGAAGAGAGUGAGCACA..................................................................	2	22	3
.....UGACAGAAGAGAGUGAG......................................................................	12	17	4
.....UGACAGAAGAGAGUGAGCACAC.................................................................	14	22	4
.....UGACAGAAGAGAGUGAGCAC...................................................................	186215	20	4
.....UGACAGAAGAGAGUGAGC.....................................................................	451	18	4
.....UGACAGAAGAGAGUGAGCA....................................................................	620	19	4
.....UGACAGAAGAGAGUGAGCACA..................................................................	9622	21	4
......GACAGAAGAGAGUGAGCACA..................................................................	21	20	4
......GACAGAAGAGAGUGAGCAC...................................................................	73	19	4
.......ACAGAAGAGAGUGAGCACAC.................................................................	108	20	4
.......ACAGAAGAGAGUGAGCACA..................................................................	181	19	4
.......ACAGAAGAGAGUGAGCAC...................................................................	302	18	4
........CAGAAGAGAGUGAGCAC...................................................................	2	17	4
..........................CAGAGGCAUUUGUAUAAAUCUA............................................	1	22	1
...............................................................GUGCUCACUUCUCUUUCUGUCA.......	1	22	1
...............................................................GUGCUCACUUCUCUUUCUGUC........	1	21	1
.................................................................GCUCACUUCUCUUUCUGUCA.......	1	20	1
.................................................................GCUCACUUCUCUUUCUGUCAAGC....	2	23	1
.................................................................GCUCACUUCUCUUUCUGUCAAG.....	8	22	1
negative
>rco-MIR156c
GGAGGUGACAGAAGAGAGUGAGCACACAUGGUACUUUCCUGCAUGAAUUCAUGCUCGAAGCCUUGCGUGCUUACUCUCUAUCUGUCACCCCGCC
((.((((((((((((((((((((((.((.(((...(((..(((((....)))))..)))))).)).))))))))))))).)))))))))))... (-56.70)
....GUGACAGAAGAGAGUGAGCAC.....................................................................	2	21	2
.....UGACAGAAGAGAGUGAG........................................................................	12	17	4
.....UGACAGAAGAGAGUGAGCACAC...................................................................	14	22	4
.....UGACAGAAGAGAGUGAGCAC.....................................................................	186215	20	4
.....UGACAGAAGAGAGUGAGC.......................................................................	451	18	4
.....UGACAGAAGAGAGUGAGCA......................................................................	620	19	4
.....UGACAGAAGAGAGUGAGCACA....................................................................	9622	21	4
......GACAGAAGAGAGUGAGCACA....................................................................	21	20	4
......GACAGAAGAGAGUGAGCAC.....................................................................	73	19	4
.......ACAGAAGAGAGUGAGCACAC...................................................................	108	20	4
.......ACAGAAGAGAGUGAGCACA....................................................................	181	19	4
.......ACAGAAGAGAGUGAGCAC.....................................................................	302	18	4
........CAGAAGAGAGUGAGCAC.....................................................................	2	17	4
..............................................AUUCAUGCUCGAAGCCUUGCGU..........................	1	22	1
...............................................UUCAUGCUCGAAGCCUUGCGU..........................	1	21	1
....................................................................GCUUACUCUCUAUCUGUCAC......	1	20	1
....................................................................GCUUACUCUCUAUCUGU.........	1	17	2
....................................................................GCUUACUCUCUAUCUGUCACC.....	62	21	1
negative
>rco-MIR156d
GAGACUGACAGAAGAGAGUGAGCACACGCAGGCAAUUGUAUGGAAGCCAUACCACUGCAGGUGCGUGCUCACCUCUCUUUCUGUCAGCUUCCA
((..(((((((((((((((((((((.(((..(((...((((((...))))))...)))..))).))))))).))))).)))))))))..)).. (-51.20)
.AGACUGACAGAAGAGAGU..........................................................................	1	18	1
.AGACUGACAGAAGAGAGUGAGCACA...................................................................	2	25	1
..GACUGACAGAAGAGAGUGAGCAC....................................................................	10	23	1
..GACUGACAGAAGAGAGUGAGCA.....................................................................	1	22	1
...ACUGACAGAAGAGAGUGAGCACA...................................................................	1	23	1
...ACUGACAGAAGAGAGUGAGCAC....................................................................	27	22	1
...ACUGACAGAAGAGAGUGAGCA.....................................................................	8	21	1
....CUGACAGAAGAGAGUGAGCACA...................................................................	1	22	2
....CUGACAGAAGAGAGUGAGC......................................................................	1	19	2
....CUGACAGAAGAGAGUGAGCAC....................................................................	496	21	2
....CUGACAGAAGAGAGUGAGCA.....................................................................	8	20	2
.....UGACAGAAGAGAGUGAG.......................................................................	12	17	4
.....UGACAGAAGAGAGUGAGCACAC..................................................................	14	22	4
.....UGACAGAAGAGAGUGAGCAC....................................................................	186215	20	4
.....UGACAGAAGAGAGUGAGCACACGCAG..............................................................	1	26	1
.....UGACAGAAGAGAGUGAGCACACGC................................................................	3	24	1
.....UGACAGAAGAGAGUGAGC......................................................................	451	18	4
.....UGACAGAAGAGAGUGAGCA.....................................................................	620	19	4
.....UGACAGAAGAGAGUGAGCACA...................................................................	9622	21	4
......GACAGAAGAGAGUGAGCACA...................................................................	21	20	4
......GACAGAAGAGAGUGAGCAC....................................................................	73	19	4
.......ACAGAAGAGAGUGAGCACAC..................................................................	108	20	4
.......ACAGAAGAGAGUGAGCACA...................................................................	181	19	4
.......ACAGAAGAGAGUGAGCAC....................................................................	302	18	4
........CAGAAGAGAGUGAGCAC....................................................................	2	17	4
.................................................................UGCUCACCUCUCUUUCUGUCAG......	11	22	1
.................................................................UGCUCACCUCUCUUUCUGUCAGC.....	178	23	1
.................................................................UGCUCACCUCUCUUUCUG..........	1	18	1
.................................................................UGCUCACCUCUCUUUCUGUCAGCUU...	1	25	1
.................................................................UGCUCACCUCUCUUUCUGUCA.......	8	21	1
..................................................................GCUCACCUCUCUUUCUGUCAGC.....	12	22	1
..................................................................GCUCACCUCUCUUUCUG..........	1	17	2
..................................................................GCUCACCUCUCUUUCUGUCA.......	1	20	1
....................................................................UCACCUCUCUUUCUGUCAG......	1	19	1
negative
>rco-MIR156e
AAUGUUGACAGAAGAGAGAGAGCACAACCCGGCAUUAGGCUAAAGAGUCUUUGCCUUUGUUGGGAGUGUGCUCUCUCCUCUUCUGUCAUCAUCAC
.(((.(((((((((((((((((((((.(((((((..((((.((((...)))))))).)))))))..)))))))))).))))))))))).)))... (-55.70)
...GUUGACAGAAGAGAGAGAGCAC......................................................................	1	22	2
....UUGACAGAAGAGAGAGAGCACAA....................................................................	1	23	2
....UUGACAGAAGAGAGAGAGC........................................................................	1	19	4
....UUGACAGAAGAGAGAGAGCA.......................................................................	2	20	4
....UUGACAGAAGAGAGAGAGCAC......................................................................	332	21	3
....UUGACAGAAGAGAGAGAGCACA.....................................................................	4	22	3
.....UGACAGAAGAGAGAGAGCACA.....................................................................	20	21	4
.....UGACAGAAGAGAGAGAGCA.......................................................................	2	19	10
.....UGACAGAAGAGAGAGAGC........................................................................	2	18	10
.....UGACAGAAGAGAGAGAGCAC......................................................................	342	20	7
negative
>rco-MIR156f
UUUUGUUGACAGAAGAUAGAGAGCACAACUUAACAUACCCAACGACAGAUUUGUGUAUGUGAAGUUUUGUGCUCUUUUUUCUUCUGUCAACUUAUAU
....((((((((((((.((((((((((((((.((((((.(((........))).)))))).))))..))))))))))..))))))))))))...... (-44.30)
..UUGUUGACAGAAGAUAGAGAG..........................................................................	194	21	3
..UUGUUGACAGAAGAUAGAGAGCAC.......................................................................	2	24	3
..UUGUUGACAGAAGAUAGAGAGC.........................................................................	3	22	3
..UUGUUGACAGAAGAUAGAGAGCACA......................................................................	4	25	2
..UUGUUGACAGAAGAUAGAGA...........................................................................	8	20	3
...UGUUGACAGAAGAUAGAGAGCAC.......................................................................	41	23	4
...UGUUGACAGAAGAUAGAGAGCA........................................................................	4	22	4
...UGUUGACAGAAGAUAGAGAG..........................................................................	4	20	4
...UGUUGACAGAAGAUAGAGAGC.........................................................................	66	21	4
...UGUUGACAGAAGAUAGAGAGCACA......................................................................	96	24	3
....GUUGACAGAAGAUAGAGAGCACA......................................................................	1	23	3
....GUUGACAGAAGAUAGAGAGCA........................................................................	3	21	4
....GUUGACAGAAGAUAGAGAGCAC.......................................................................	9	22	4
.....UUGACAGAAGAUAGAGAGCAC.......................................................................	1106505	21	5
.....UUGACAGAAGAUAGAGAGC.........................................................................	1522	19	6
.....UUGACAGAAGAUAGAGAGCACA......................................................................	1916	22	4
.....UUGACAGAAGAUAGAGAGCA........................................................................	3221	20	6
.....UUGACAGAAGAUAGAGAGCACAA.....................................................................	491	23	2
.....UUGACAGAAGAUAGAGAG..........................................................................	58	18	6
.....UUGACAGAAGAUAGAGA...........................................................................	97	17	6
......UGACAGAAGAUAGAGAGCAC.......................................................................	13057	20	6
......UGACAGAAGAUAGAGAG..........................................................................	1	17	7
......UGACAGAAGAUAGAGAGCACAA.....................................................................	31	22	2
......UGACAGAAGAUAGAGAGC.........................................................................	34	18	7
......UGACAGAAGAUAGAGAGCACA......................................................................	4383	21	4
......UGACAGAAGAUAGAGAGCA........................................................................	53	19	7
.......GACAGAAGAUAGAGAGCA........................................................................	29	18	7
.......GACAGAAGAUAGAGAGCACA......................................................................	2	20	4
.......GACAGAAGAUAGAGAGCAC.......................................................................	396	19	6
.......GACAGAAGAUAGAGAGC.........................................................................	7	17	7
........ACAGAAGAUAGAGAGCAC.......................................................................	103	18	6
........ACAGAAGAUAGAGAGCACA......................................................................	11	19	4
........ACAGAAGAUAGAGAGCA........................................................................	1	17	4
........ACAGAAGAUAGAGAGCACAA.....................................................................	3	20	2
.........CAGAAGAUAGAGAGCAC.......................................................................	21	17	6
.........CAGAAGAUAGAGAGCACA......................................................................	3	18	4
negative
.....................................................................ACGAGAAAAAAGAAGACAGUU.......	1	21	1
>rco-MIR156g
UGUUGUUGACAGAAGAUAGAGAGCACUGACGAUGAAAUGCAUGAUGGGACUCUGCAUCUCACUCCUUUGUGCUCUCUAGUCUUCUGUCAUCAUCACC
((.((.((((((((((((((((((((.((.(((((.(((((.((......))))))).))).)).)).))))))))).))))))))))).)).)).. (-44.20)
UGUUGUUGACAGAAGAUAGAG............................................................................	18	21	2
.GUUGUUGACAGAAGAUAGAGAGCAC.......................................................................	2	25	2
..UUGUUGACAGAAGAUAGAGAG..........................................................................	194	21	3
..UUGUUGACAGAAGAUAGAGAGCAC.......................................................................	2	24	3
..UUGUUGACAGAAGAUAGAGAGC.........................................................................	3	22	3
..UUGUUGACAGAAGAUAGAGA...........................................................................	8	20	3
...UGUUGACAGAAGAUAGAGAGCAC.......................................................................	41	23	4
...UGUUGACAGAAGAUAGAGAGCA........................................................................	4	22	4
...UGUUGACAGAAGAUAGAGAG..........................................................................	4	20	4
...UGUUGACAGAAGAUAGAGAGCACU......................................................................	5	24	1
...UGUUGACAGAAGAUAGAGAGC.........................................................................	66	21	4
....GUUGACAGAAGAUAGAGAGCA........................................................................	3	21	4
....GUUGACAGAAGAUAGAGAGCAC.......................................................................	9	22	4
.....UUGACAGAAGAUAGAGAGCAC.......................................................................	1106505	21	5
.....UUGACAGAAGAUAGAGAGC.........................................................................	1522	19	6
.....UUGACAGAAGAUAGAGAGCACUG.....................................................................	30	23	1
.....UUGACAGAAGAUAGAGAGCA........................................................................	3221	20	6
.....UUGACAGAAGAUAGAGAGCACU......................................................................	5352	22	1
.....UUGACAGAAGAUAGAGAG..........................................................................	58	18	6
.....UUGACAGAAGAUAGAGA...........................................................................	97	17	6
......UGACAGAAGAUAGAGAGCAC.......................................................................	13057	20	6
......UGACAGAAGAUAGAGAGCACU......................................................................	170	21	1
......UGACAGAAGAUAGAGAG..........................................................................	1	17	7
......UGACAGAAGAUAGAGAGC.........................................................................	34	18	7
......UGACAGAAGAUAGAGAGCA........................................................................	53	19	7
.......GACAGAAGAUAGAGAGCA........................................................................	29	18	7
.......GACAGAAGAUAGAGAGCAC.......................................................................	396	19	6
.......GACAGAAGAUAGAGAGCACU......................................................................	7	20	1
.......GACAGAAGAUAGAGAGC.........................................................................	7	17	7
........ACAGAAGAUAGAGAGCAC.......................................................................	103	18	6
........ACAGAAGAUAGAGAGCA........................................................................	1	17	4
........ACAGAAGAUAGAGAGCACU......................................................................	3	19	1
.........CAGAAGAUAGAGAGCAC.......................................................................	21	17	6
.........CAGAAGAUAGAGAGCACU......................................................................	2	18	1
......................................................................GCUCUCUAGUCUUCUGUCAUCA.....	1	22	1
negative
>rco-MIR156h
UGUUGUUGACAGAAGAUAGAGAGCACAGAUGAUGAUGUGCAAUGACUUUUUCUGCAUCUCACUCCUUUGUGCUCUCUAUGCUUCUGUCAUCACCUUC
...((.(((((((((((((((((((((((.(((((.(((((...........))))).))).)).)))))))))))))).))))))))).))..... (-45.70)
UGUUGUUGACAGAAGAUAGAG............................................................................	18	21	2
UGUUGUUGACAGAAGAUAGAGAGCACA......................................................................	2	27	1
.GUUGUUGACAGAAGAUAGAGAGCAC.......................................................................	2	25	2
.GUUGUUGACAGAAGAUAGAGAGCACA......................................................................	4	26	1
..UUGUUGACAGAAGAUAGAGAG..........................................................................	194	21	3
..UUGUUGACAGAAGAUAGAGAGCACAGA....................................................................	1	27	1
..UUGUUGACAGAAGAUAGAGAGCAC.......................................................................	2	24	3
..UUGUUGACAGAAGAUAGAGAGC.........................................................................	3	22	3
..UUGUUGACAGAAGAUAGAGAGCACA......................................................................	4	25	2
..UUGUUGACAGAAGAUAGAGA...........................................................................	8	20	3
...UGUUGACAGAAGAUAGAGAGCAC.......................................................................	41	23	4
...UGUUGACAGAAGAUAGAGAGCA........................................................................	4	22	4
...UGUUGACAGAAGAUAGAGAG..........................................................................	4	20	4
...UGUUGACAGAAGAUAGAGAGC.........................................................................	66	21	4
...UGUUGACAGAAGAUAGAGAGCACA......................................................................	96	24	3
....GUUGACAGAAGAUAGAGAGCACA......................................................................	1	23	3
....GUUGACAGAAGAUAGAGAGCA........................................................................	3	21	4
....GUUGACAGAAGAUAGAGAGCAC.......................................................................	9	22	4
.....UUGACAGAAGAUAGAGAGCAC.......................................................................	1106505	21	5
.....UUGACAGAAGAUAGAGAGC.........................................................................	1522	19	6
.....UUGACAGAAGAUAGAGAGCACA......................................................................	1916	22	4
.....UUGACAGAAGAUAGAGAGCA........................................................................	3221	20	6
.....UUGACAGAAGAUAGAGAG..........................................................................	58	18	6
.....UUGACAGAAGAUAGAGA...........................................................................	97	17	6
......UGACAGAAGAUAGAGAGCAC.......................................................................	13057	20	6
......UGACAGAAGAUAGAGAG..........................................................................	1	17	7
......UGACAGAAGAUAGAGAGC.........................................................................	34	18	7
......UGACAGAAGAUAGAGAGCACAG.....................................................................	3	22	2
......UGACAGAAGAUAGAGAGCACA......................................................................	4383	21	4
......UGACAGAAGAUAGAGAGCA........................................................................	53	19	7
.......GACAGAAGAUAGAGAGCA........................................................................	29	18	7
.......GACAGAAGAUAGAGAGCACA......................................................................	2	20	4
.......GACAGAAGAUAGAGAGCAC.......................................................................	396	19	6
.......GACAGAAGAUAGAGAGC.........................................................................	7	17	7
........ACAGAAGAUAGAGAGCAC.......................................................................	103	18	6
........ACAGAAGAUAGAGAGCACA......................................................................	11	19	4
........ACAGAAGAUAGAGAGCA........................................................................	1	17	4
........ACAGAAGAUAGAGAGCACAGAUG..................................................................	2	23	1
........ACAGAAGAUAGAGAGCACAGAU...................................................................	2	22	1
........ACAGAAGAUAGAGAGCACAG.....................................................................	5	20	2
........ACAGAAGAUAGAGAGCACAGA....................................................................	9	21	1
.........CAGAAGAUAGAGAGCACAGAUGA.................................................................	10	23	1
.........CAGAAGAUAGAGAGCACAGAUG..................................................................	11	22	1
.........CAGAAGAUAGAGAGCAC.......................................................................	21	17	6
.........CAGAAGAUAGAGAGCACAGA....................................................................	3	20	1
.........CAGAAGAUAGAGAGCACA......................................................................	3	18	4
.........CAGAAGAUAGAGAGCACAGAU...................................................................	90	21	1
.........CAGAAGAUAGAGAGCACAGAUGAU................................................................	9	24	1
..........AGAAGAUAGAGAGCACAGAUG..................................................................	1	21	1
...........GAAGAUAGAGAGCACAGAUGA.................................................................	27	21	1
...........GAAGAUAGAGAGCACAGAUGAU................................................................	3	22	1
...........GAAGAUAGAGAGCACAGAUG..................................................................	4	20	1
............AAGAUAGAGAGCACAGAUGAU................................................................	194	21	1
............AAGAUAGAGAGCACAGAU...................................................................	1	18	1
............AAGAUAGAGAGCACAGAUGA.................................................................	25	20	1
............AAGAUAGAGAGCACAGAUG..................................................................	2	19	1
............AAGAUAGAGAGCACAGAUGAUGA..............................................................	7	23	1
............AAGAUAGAGAGCACAGAUGAUGAU.............................................................	8	24	1
.............AGAUAGAGAGCACAGAUGA.................................................................	1	19	1
.............AGAUAGAGAGCACAGAUGAU................................................................	1	20	1
.............AGAUAGAGAGCACAGAUGAUG...............................................................	4	21	1
..............GAUAGAGAGCACAGAUGAUGA..............................................................	3	21	1
...............................................................CCUUUGUGCUCUCUAUGCUUCU............	2	22	1
................................................................CUUUGUGCUCUCUAUGCUUCUG...........	10	22	1
..................................................................UUGUGCUCUCUAUGCUUCUGUCA........	1	23	1
..................................................................UUGUGCUCUCUAUGCUUCUGU..........	1	21	1
..................................................................UUGUGCUCUCUAUGCUUCUG...........	3	20	1
..................................................................UUGUGCUCUCUAUGCUUCUGUC.........	45	22	1
...................................................................UGUGCUCUCUAUGCUUCUGUCA........	4	22	1
.....................................................................UGCUCUCUAUGCUUCUGUCAUC......	1	22	1
......................................................................GCUCUCUAUGCUUCUGUCAUC......	154	21	1
......................................................................GCUCUCUAUGCUUCUGUC.........	4	18	1
......................................................................GCUCUCUAUGCUUCUGUCA........	6	19	1
......................................................................GCUCUCUAUGCUUCUGUCAUCA.....	7	22	1
.........................................................................CUCUAUGCUUCUGUCAUC......	2	18	1
negative
..............................................AAAAAGACGUAGAGUGAGGAAA.............................	1	22	1
>rco-MIR159
GAGUGGAGCUCCUUGAAGUCCAAUAGAGGAUCUUGAUGGGUAGAUUGAGCUGCUGAGCUAUGGAUCCCACAGCCCUAUAAGCAGAGAUUAUAAUUUUGGAUAGGCUUGUGGCUUGCAUAUCUCAGGAGCUUCAUUACCUUGUAUUAGAUCCUUGUUUGGAUUGAAGGGAGCUCUACAUCU
..((((((((((((..(((((((..((((((((....((((((...(((((.(((((.((((.(..((((((.(((((...(((((.......))))).))))).))))))..).)))).))))).)))))..))))))......))))))))..)))))))..)))))))))))).... (-85.60)
.....GAGCUCCUUGAAGUCCAAUAGA.........................................................................................................................................................	1	22	1
.....GAGCUCCUUGAAGUCCAAUAG..........................................................................................................................................................	2	21	1
........................AGAGGAUCUUGAUGGGUAGAUUG.....................................................................................................................................	1	23	1
..........................AGGAUCUUGAUGGGUAGAUU......................................................................................................................................	24	20	1
..........................AGGAUCUUGAUGGGUAGAUUG.....................................................................................................................................	38	21	1
..........................AGGAUCUUGAUGGGUAGA........................................................................................................................................	3	18	1
..........................AGGAUCUUGAUGGGUAGAUUGA....................................................................................................................................	4	22	1
...............................................AGCUGCUGAGCUAUGGAUCCC................................................................................................................	14	21	1
...............................................AGCUGCUGAGCUAUGGAUCC.................................................................................................................	7	20	1
...............................................................................AGCAGAGAUUAUAAUUUUGGAUAGG............................................................................	1	25	1
................................................................................GCAGAGAUUAUAAUUUUGGAUAGGCU..........................................................................	1	26	1
....................................................................................AGAUUAUAAUUUUGGAUAGGCU..........................................................................	1	22	1
........................................................................................UAUAAUUUUGGAUAGGCUUGUGG.....................................................................	1	23	1
..........................................................................................UAAUUUUGGAUAGGCUUGUGG.....................................................................	1	21	1
.........................................................................................................UUGUGGCUUGCAUAUCUCAGG......................................................	1	21	1
............................................................................................................UGGCUUGCAUAUCUCAGGAGC...................................................	3	21	1
..............................................................................................................GCUUGCAUAUCUCAGGAGCUU.................................................	1	21	1
...............................................................................................................CUUGCAUAUCUCAGGAGC...................................................	1	18	1
...............................................................................................................CUUGCAUAUCUCAGGAG....................................................	1	17	1
...............................................................................................................CUUGCAUAUCUCAGGAGCUUCAU..............................................	2	23	1
...............................................................................................................CUUGCAUAUCUCAGGAGCUUC................................................	3456	21	1
...............................................................................................................CUUGCAUAUCUCAGGAGCU..................................................	51	19	1
...............................................................................................................CUUGCAUAUCUCAGGAGCUUCA...............................................	6	22	1
...............................................................................................................CUUGCAUAUCUCAGGAGCUU.................................................	9	20	1
................................................................................................................UUGCAUAUCUCAGGAGCUUC................................................	2219	20	1
................................................................................................................UUGCAUAUCUCAGGAGC...................................................	2	17	1
................................................................................................................UUGCAUAUCUCAGGAGCU..................................................	35	18	1
................................................................................................................UUGCAUAUCUCAGGAGCUUCA...............................................	4	21	1
................................................................................................................UUGCAUAUCUCAGGAGCUU.................................................	5	19	1
................................................................................................................UUGCAUAUCUCAGGAGCUUCAU..............................................	9	22	1
.................................................................................................................UGCAUAUCUCAGGAGCU..................................................	3	17	1
.................................................................................................................UGCAUAUCUCAGGAGCUUC................................................	84	19	1
..................................................................................................................GCAUAUCUCAGGAGCUUC................................................	11	18	1
...................................................................................................................CAUAUCUCAGGAGCUUC................................................	1	17	1
....................................................................................................................................AUUACCUUGUAUUAGAUCCU............................	1	20	1
....................................................................................................................................AUUACCUUGUAUUAGAUCCUUG..........................	1	22	1
....................................................................................................................................AUUACCUUGUAUUAGAUCCUUGU.........................	2	23	1
....................................................................................................................................AUUACCUUGUAUUAGAUCCUUGUU........................	3	24	1
....................................................................................................................................AUUACCUUGUAUUAGAUCCUU...........................	3	21	1
.......................................................................................................................................................UUGUUUGGAUUGAAGGGAGC.........	1	20	15
..........................................................................................................................................................UUUGGAUUGAAGGGAGCUC.......	11	19	2
..........................................................................................................................................................UUUGGAUUGAAGGGAGCU........	36	18	2
..........................................................................................................................................................UUUGGAUUGAAGGGAGCUCUA.....	621	21	2
..........................................................................................................................................................UUUGGAUUGAAGGGAGC.........	67	17	475
..........................................................................................................................................................UUUGGAUUGAAGGGAGCUCU......	6	20	2
...........................................................................................................................................................UUGGAUUGAAGGGAGCUCUA.....	4	20	2
............................................................................................................................................................UGGAUUGAAGGGAGCUCUA.....	4	19	2
negative
.............................................................................................................CCGAACGUAUAGAGUCCUCGAA.................................................	1	22	1
>rco-MIR160a
UUGUGUGCCUGGCUCCCUGUAUGCCAUUUGUGAAGUUCAUCAGAAGCUUGGUGGUCUCCGCAGAUGGCAUGCAAGGAGCCAUGCAUGCUGCU
..((((((.(((((((.(((((((((((((((.((..((((((....))))))..)).))))))))))))))).))))))).)))))).... (-55.40)
.....UGCCUGGCUCCCUGUAUGCCA..................................................................	165	21	3
.....UGCCUGGCUCCCUGUAUGCCAUU................................................................	1	23	1
.....UGCCUGGCUCCCUGUAUGC....................................................................	1	19	4
.....UGCCUGGCUCCCUGUAUGCCAU.................................................................	3	22	1
......GCCUGGCUCCCUGUAUGCCAU.................................................................	9	21	1
.......CCUGGCUCCCUGUAUGCCAUU................................................................	1	21	1
.......CCUGGCUCCCUGUAUGCCAUUU...............................................................	1	22	1
........CUGGCUCCCUGUAUGCCA..................................................................	1	18	3
negative
>rco-MIR160b
GGUUAUGCCUGGCUCCCUGUAUGCCACAAGCUAGAGUUCAUUCCCUUCCAUGGAUUGGCUAUUGCCGGUGGCGUGCGAGGAGCCAAGCAUACUCUC
(..(((((.(((((((.((((((((((..((...(((.((.(((.......))).)))))...))..)))))))))).))))))).)))))..).. (-48.20)
....AUGCCUGGCUCCCUGUAUGCCA......................................................................	1	22	2
....AUGCCUGGCUCCCUGUAUGCC.......................................................................	2	21	2
.....UGCCUGGCUCCCUGUAUGCCA......................................................................	165	21	3
.....UGCCUGGCUCCCUGUAUGC........................................................................	1	19	4
........CUGGCUCCCUGUAUGCCA......................................................................	1	18	3
......................................................................GCGUGCGAGGAGCCAAGCAUA.....	15	21	1
......................................................................GCGUGCGAGGAGCCAAGCA.......	1	19	1
negative
>rco-MIR162
UCACUGGAGGCAGCGGUUCAUCGAUCUCUUCCUGGAAGAUUUUGUUGUGAAACAAAAAUAAAACGCAUGAAUCGAUCGAUAAACCUCUGCAUCCAGCGCUU
...(((((.((((.((((.(((((((.((((...)))).(((((((....)))))))................))))))).)))).)))).)))))..... (-35.50)
UCACUGGAGGCAGCGGUUCAUCGAUC...........................................................................	1	26	1
....UGGAGGCAGCGGUUCAUCGAUC...........................................................................	10	22	1
....UGGAGGCAGCGGUUCAUCGAU............................................................................	2	21	1
.....GGAGGCAGCGGUUCAUCGAUC...........................................................................	1	21	1
..........................UCUUCCUGGAAGAUUUUGUUG......................................................	1	21	1
...........................................................................UCGAUAAACCUCUGCAUCCAGC....	1	22	1
...........................................................................UCGAUAAACCUCUGCAUCCAG.....	320	21	1
............................................................................CGAUAAACCUCUGCAUCCAG.....	1	20	1
negative
>rco-MIR164a
CUUGCUGGAGAAGCAGGGCACGUGCAAUUCCUUUCUUUCCCUCUCCGAAUUGCACGUGCUCCACUUCUCCAACAUGGG
..((.((((((((..(((((((((((((((................)))))))))))))))..)))))))).)).... (-38.29)
.....UGGAGAAGCAGGGCACGU.......................................................	1	18	4
.....UGGAGAAGCAGGGCACGUGCA....................................................	2225	21	3
.....UGGAGAAGCAGGGCACGUGCAAU..................................................	2	23	2
.....UGGAGAAGCAGGGCACGUGC.....................................................	2	20	3
.....UGGAGAAGCAGGGCACGUG......................................................	4	19	3
.....UGGAGAAGCAGGGCACGUGCAA...................................................	8	22	2
negative
..................................................ACGUGCACGAGGUGAAGAGGU.......	14	21	2
>rco-MIR164b
CCUGCUGGAGAAGCAGGGCACGUGCAAACCCCAACACUCCUUGGUUUCUUGAAUGCCAAUGGAAACUAUACUCUUUUGCACGUGCUCCCCUUCUCCAACAUGGU
((((.((((((((..(((((((((((((.........((((((((.........))))).)))...........)))))))))))))..)))))))).)).)). (-44.35)
.....UGGAGAAGCAGGGCACGU.................................................................................	1	18	4
.....UGGAGAAGCAGGGCACGUGCA..............................................................................	2225	21	3
.....UGGAGAAGCAGGGCACGUGC...............................................................................	2	20	3
.....UGGAGAAGCAGGGCACGUGCAAA............................................................................	3	23	2
.....UGGAGAAGCAGGGCACGUG................................................................................	4	19	3
.....UGGAGAAGCAGGGCACGUGCAA.............................................................................	8	22	2
negative
>rco-MIR164c
CAAGAUGGAGAAGCAGGGCACGUGCAUUACUAACUCAUGCAUAAUUGAACAUACAUACAUACGCAUUUUUCUUGCUGGAGGUUAGUUCUUCAUGUGCCCGUCUUCCCCAUCAUGAC
((.(((((.((((..(((((((((....((((((((...((....))...............(((.......)))..)).))))))....)))))))))..)))).))))).)).. (-39.40)
.....UGGAGAAGCAGGGCACGUGCAU.........................................................................................	12	22	2
.....UGGAGAAGCAGGGCACGU.............................................................................................	1	18	4
.....UGGAGAAGCAGGGCACGUGCA..........................................................................................	2225	21	3
.....UGGAGAAGCAGGGCACGUGC...........................................................................................	2	20	3
.....UGGAGAAGCAGGGCACGUG............................................................................................	4	19	3
.....UGGAGAAGCAGGGCACGUGCAUU........................................................................................	7	23	1
..........................................................................................CAUGUGCCCGUCUUCCCCAUC.....	8	21	1
negative
>rco-MIR164d
CAUGCUGGAGAAGCAGGGCACAUGCUAGAUUUAUCAGAAUGAAAAACCUGAGAAUUUUGCAUGUGCCUUUGUUCUCCAGCUUGGA
((.(((((((((..(((((((((((.((((((.((((..(....)..)))))))))).)))))))))))..))))))))).)).. (-43.70)
.....UGGAGAAGCAGGGCACAUGCU...........................................................	13	21	1
.....UGGAGAAGCAGGGCACA...............................................................	1	17	4
.....UGGAGAAGCAGGGCACAUGC............................................................	1	20	3
.....UGGAGAAGCAGGGCACAUGCUAGA........................................................	1	24	1
negative
>rco-MIR166a
UAAGGGGAAUGUUGUCUGGUUCAAGGCCUACCUAUUGAUCUGUUUCAGUUUCAUUCAAUAUACUGAAAAAUCUGUAUAUGGGAAACUAUCCUGUGGUCGAUUUGAUCAUUUCUUAGGAUCUCCUCGGACCAGGCUUCAUUCCCCUUAAU
(((((((((((..(((((((((.(((....((((.(((((..(((((((............)))))))((((....(((((((.....)))))))...)))).))))).....))))....))).)))))))))..))))))))))).. (-56.90)
.........................................................................................................................CCUCGGACCAGGCUUCAUUCC.......	13	21	3
..........................................................................................................................CUCGGACCAGGCUUCAUUCCCC.....	24	22	2
..........................................................................................................................CUCGGACCAGGCUUCAUUCCC......	25	21	2
..........................................................................................................................CUCGGACCAGGCUUCAUUCC.......	7	20	3
...........................................................................................................................UCGGACCAGGCUUCAUUCC.......	1069	19	6
...........................................................................................................................UCGGACCAGGCUUCAUUCCC......	1348	20	5
...........................................................................................................................UCGGACCAGGCUUCAUUCCCC.....	146838	21	5
...........................................................................................................................UCGGACCAGGCUUCAUUCCCCU....	149	22	4
...........................................................................................................................UCGGACCAGGCUUCAUUCCCCUU...	16	23	1
...........................................................................................................................UCGGACCAGGCUUCAUUCCCCUUA..	1	24	1
...........................................................................................................................UCGGACCAGGCUUCAUUC........	335	18	6
...........................................................................................................................UCGGACCAGGCUUCAUU.........	56	17	6
............................................................................................................................CGGACCAGGCUUCAUUCCC......	10	19	5
............................................................................................................................CGGACCAGGCUUCAUUCCCC.....	186	20	5
............................................................................................................................CGGACCAGGCUUCAUUC........	1	17	6
............................................................................................................................CGGACCAGGCUUCAUUCCCCU....	6	21	4
............................................................................................................................CGGACCAGGCUUCAUUCC.......	9	18	6
.............................................................................................................................GGACCAGGCUUCAUUCCCC.....	136	19	5
.............................................................................................................................GGACCAGGCUUCAUUCCCCUU...	1	21	1
.............................................................................................................................GGACCAGGCUUCAUUCCC......	8	18	5
.............................................................................................................................GGACCAGGCUUCAUUCC.......	8	17	6
..............................................................................................................................GACCAGGCUUCAUUCCCC.....	2	18	5
...............................................................................................................................ACCAGGCUUCAUUCCCC.....	1	17	5
negative
>rco-MIR166b
UGAGGGGAAUGUUGUCUGGCUCGAGGUCACUAAUUAGAUCUAUGAUUUUAUUUUUGCUUUUAAGAUAGAUCGUUGAUCGUAUUGUUAGUGACGUCGGACCAGGCUUCAUUCCCCCCAAU
((.((((((((..((((((..(((.(((((((((..((((.(((((((.(((((.......)))))))))))).)))).....))))))))).)))..))))))..)))))))).)).. (-58.00)
.....GGAAUGUUGUCUGGCUCGAGGUCAC.........................................................................................	1	25	1
.....GGAAUGUUGUCUGGCUCGA...............................................................................................	1	19	2
.....GGAAUGUUGUCUGGCUC.................................................................................................	1	17	3
.....GGAAUGUUGUCUGGCUCGAGGU............................................................................................	2	22	1
.....GGAAUGUUGUCUGGCUCGAGG.............................................................................................	517	21	2
.....GGAAUGUUGUCUGGCUCGAG..............................................................................................	5	20	2
......GAAUGUUGUCUGGCUCGAGG.............................................................................................	1	20	2
......GAAUGUUGUCUGGCUCGAGGUC...........................................................................................	1	22	1
.......AAUGUUGUCUGGCUCGAGGUC...........................................................................................	1	21	1
..........................UCACUAAUUAGAUCUAUGAUUU.......................................................................	1	22	1
...................................................UUUUGCUUUUAAGAUAGAUCGU..............................................	1	22	1
.....................................................................UCGUUGAUCGUAUUGUUAGUGACG..........................	1	24	1
.....................................................................UCGUUGAUCGUAUUGUUAGUGAC...........................	4	23	1
.......................................................................GUUGAUCGUAUUGUUAGUGACG..........................	1	22	1
........................................................................UUGAUCGUAUUGUUAGUGACGU.........................	1	22	1
.........................................................................UGAUCGUAUUGUUAGUGACG..........................	1	20	1
............................................................................UCGUAUUGUUAGUGACGUCGGACC...................	2	24	1
....................................................................................UUAGUGACGUCGGACCAGGCU..............	13	21	1
....................................................................................UUAGUGACGUCGGACCAGGC...............	25	20	1
....................................................................................UUAGUGACGUCGGACCAGGCUU.............	5	22	1
........................................................................................UGACGUCGGACCAGGCUUCA...........	1	20	1
............................................................................................GUCGGACCAGGCUUCAUUCCC......	6	21	3
.............................................................................................UCGGACCAGGCUUCAUUCC.......	1069	19	6
.............................................................................................UCGGACCAGGCUUCAUUCCC......	1348	20	5
.............................................................................................UCGGACCAGGCUUCAUUCCCC.....	146838	21	5
.............................................................................................UCGGACCAGGCUUCAUUCCCCC....	164	22	4
.............................................................................................UCGGACCAGGCUUCAUUC........	335	18	6
.............................................................................................UCGGACCAGGCUUCAUUCCCCCC...	3	23	4
.............................................................................................UCGGACCAGGCUUCAUU.........	56	17	6
..............................................................................................CGGACCAGGCUUCAUUCCC......	10	19	5
..............................................................................................CGGACCAGGCUUCAUUCCCC.....	186	20	5
..............................................................................................CGGACCAGGCUUCAUUC........	1	17	6
..............................................................................................CGGACCAGGCUUCAUUCCCCC....	8	21	4
..............................................................................................CGGACCAGGCUUCAUUCC.......	9	18	6
...............................................................................................GGACCAGGCUUCAUUCCCC.....	136	19	5
...............................................................................................GGACCAGGCUUCAUUCCCCC....	1	20	4
...............................................................................................GGACCAGGCUUCAUUCCC......	8	18	5
...............................................................................................GGACCAGGCUUCAUUCC.......	8	17	6
................................................................................................GACCAGGCUUCAUUCCCC.....	2	18	5
.................................................................................................ACCAGGCUUCAUUCCCC.....	1	17	5
negative
>rco-MIR166c
UGAGGUGAAUGUUGUCUGGUUCGAUGUCAUUCAUUUUGUGAAGCUGAAACAUUAACUGAAUGAUUUCGGACCAGGCUUCAUUCCCCCCAAC
((.((.(((((..(((((((((((.((((((((.((.(((.........))).)).)))))))).)))))))))))..))))).)).)).. (-38.50)
..AGGUGAAUGUUGUCUGGUUCGA...................................................................	8	22	1
.....UGAAUGUUGUCUGGUUCGAUGU................................................................	2	22	1
.....UGAAUGUUGUCUGGUUCGAUG.................................................................	38	21	1
.....UGAAUGUUGUCUGGUUCGAU..................................................................	8	20	1
......GAAUGUUGUCUGGUUCGAUGU................................................................	1	21	1
........AUGUUGUCUGGUUCGAUGUCA..............................................................	2	21	1
.........UGUUGUCUGGUUCGAUGUCAU.............................................................	1	21	1
..............UCUGGUUCGAUGUCAUUCAUUU.......................................................	1	22	1
..............UCUGGUUCGAUGUCAUUCAUU........................................................	7	21	1
....................................................UAACUGAAUGAUUUCGGACCA..................	1	21	1
.......................................................CUGAAUGAUUUCGGACCAGGC...............	5	21	2
........................................................UGAAUGAUUUCGGACCAGGCUU.............	11	22	2
........................................................UGAAUGAUUUCGGACCAGGCU..............	38	21	2
........................................................UGAAUGAUUUCGGACCAGGC...............	3	20	2
.............................................................GAUUUCGGACCAGGCUUCAUUCCC......	1	24	2
..............................................................AUUUCGGACCAGGCUUCAUUCCCC.....	24	24	2
..............................................................AUUUCGGACCAGGCUUCAUUC........	29	21	3
..............................................................AUUUCGGACCAGGCUUCAUUCC.......	2	22	3
..............................................................AUUUCGGACCAGGCUUCAUUCCC......	5	23	2
...............................................................UUUCGGACCAGGCUUCAUUCC.......	16	21	3
...............................................................UUUCGGACCAGGCUUCAUUCCCC.....	1	23	2
...............................................................UUUCGGACCAGGCUUCAUUC........	1	20	3
...............................................................UUUCGGACCAGGCUUCAUUCCC......	4	22	2
................................................................UUCGGACCAGGCUUCAUUCC.......	10	20	3
................................................................UUCGGACCAGGCUUCAUUCCCCC....	1	23	3
................................................................UUCGGACCAGGCUUCAUUCCCC.....	274	22	3
................................................................UUCGGACCAGGCUUCAU..........	2	17	3
................................................................UUCGGACCAGGCUUCAUUC........	2	19	3
................................................................UUCGGACCAGGCUUCAUUCCC......	608	21	2
.................................................................UCGGACCAGGCUUCAUUCC.......	1069	19	6
.................................................................UCGGACCAGGCUUCAUUCCC......	1348	20	5
.................................................................UCGGACCAGGCUUCAUUCCCC.....	146838	21	5
.................................................................UCGGACCAGGCUUCAUUCCCCC....	164	22	4
.................................................................UCGGACCAGGCUUCAUUC........	335	18	6
.................................................................UCGGACCAGGCUUCAUUCCCCCC...	3	23	4
.................................................................UCGGACCAGGCUUCAUU.........	56	17	6
..................................................................CGGACCAGGCUUCAUUCCC......	10	19	5
..................................................................CGGACCAGGCUUCAUUCCCC.....	186	20	5
..................................................................CGGACCAGGCUUCAUUC........	1	17	6
..................................................................CGGACCAGGCUUCAUUCCCCC....	8	21	4
..................................................................CGGACCAGGCUUCAUUCC.......	9	18	6
...................................................................GGACCAGGCUUCAUUCCCC.....	136	19	5
...................................................................GGACCAGGCUUCAUUCCCCC....	1	20	4
...................................................................GGACCAGGCUUCAUUCCC......	8	18	5
...................................................................GGACCAGGCUUCAUUCC.......	8	17	6
....................................................................GACCAGGCUUCAUUCCCC.....	2	18	5
.....................................................................ACCAGGCUUCAUUCCCC.....	1	17	5
negative
>rco-MIR166d
UGAGGGGAAUGCUGUCUGGUUCGAGACCAUUCGCUUGAUGCCACCCAUCACAGCUUCUGAAUGAUCUCGGACCAGGCUUCAUUCCCCCCAAC
((.((((((((..(((((((((((((.(((((((((((((.....))))).)))....))))).)))))))))))))..)))))))).)).. (-51.20)
....GGGAAUGCUGUCUGGUUCGAG...................................................................	2	21	1
.....GGAAUGCUGUCUGGUUCGAGA..................................................................	2	21	1
...............................................................AUCUCGGACCAGGCUUCAUUCCCC.....	11	24	2
...............................................................AUCUCGGACCAGGCUUCAU..........	1	19	3
...............................................................AUCUCGGACCAGGCUUCAUUCCC......	1	23	2
...............................................................AUCUCGGACCAGGCUUCAUUCC.......	1	22	3
...............................................................AUCUCGGACCAGGCUUCAUU.........	1	20	3
...............................................................AUCUCGGACCAGGCUUCAUUC........	20	21	3
................................................................UCUCGGACCAGGCUUCAUUCCC......	11	22	2
................................................................UCUCGGACCAGGCUUCAUUCC.......	13645	21	3
................................................................UCUCGGACCAGGCUUCA...........	2	17	3
................................................................UCUCGGACCAGGCUUCAUU.........	46	19	3
................................................................UCUCGGACCAGGCUUCAUUCCCC.....	4	23	2
................................................................UCUCGGACCAGGCUUCAU..........	52	18	3
................................................................UCUCGGACCAGGCUUCAUUC........	98	20	3
.................................................................CUCGGACCAGGCUUCAUUCCCC.....	24	22	2
.................................................................CUCGGACCAGGCUUCAUUCCC......	25	21	2
.................................................................CUCGGACCAGGCUUCAUUCC.......	7	20	3
..................................................................UCGGACCAGGCUUCAUUCC.......	1069	19	6
..................................................................UCGGACCAGGCUUCAUUCCC......	1348	20	5
..................................................................UCGGACCAGGCUUCAUUCCCC.....	146838	21	5
..................................................................UCGGACCAGGCUUCAUUCCCCC....	164	22	4
..................................................................UCGGACCAGGCUUCAUUC........	335	18	6
..................................................................UCGGACCAGGCUUCAUUCCCCCC...	3	23	4
..................................................................UCGGACCAGGCUUCAUU.........	56	17	6
...................................................................CGGACCAGGCUUCAUUCCC......	10	19	5
...................................................................CGGACCAGGCUUCAUUCCCC.....	186	20	5
...................................................................CGGACCAGGCUUCAUUC........	1	17	6
...................................................................CGGACCAGGCUUCAUUCCCCC....	8	21	4
...................................................................CGGACCAGGCUUCAUUCC.......	9	18	6
....................................................................GGACCAGGCUUCAUUCCCC.....	136	19	5
....................................................................GGACCAGGCUUCAUUCCCCC....	1	20	4
....................................................................GGACCAGGCUUCAUUCCC......	8	18	5
....................................................................GGACCAGGCUUCAUUCC.......	8	17	6
.....................................................................GACCAGGCUUCAUUCCCC.....	2	18	5
......................................................................ACCAGGCUUCAUUCCCC.....	1	17	5
negative
>rco-MIR166e
UGAGGGGAAUGUUGUCUGGCUCGAGGACUCUCUUUUGAUCCCUUUCAAUUUUCUCCAUAGAUCCAAUACGGAUAUUGGGAGUGGGUAGAUCAUUUGACAGUGUCGUCGGACCAGGCUUCAUUCCCCCCAAU
((.((((((((..((((((..(((.(((.((.((.((((((((.........((((....((((.....))))....)))).)))..)))))...)).)).))).)))..))))))..)))))))).)).. (-56.10)
.....GGAAUGUUGUCUGGCUCGAGGAC.......................................................................................................	17	23	1
.....GGAAUGUUGUCUGGCUCGA...........................................................................................................	1	19	2
.....GGAAUGUUGUCUGGCUC.............................................................................................................	1	17	3
.....GGAAUGUUGUCUGGCUCGAGG.........................................................................................................	517	21	2
.....GGAAUGUUGUCUGGCUCGAG..........................................................................................................	5	20	2
.....GGAAUGUUGUCUGGCUCGAGGA........................................................................................................	7	22	1
......GAAUGUUGUCUGGCUCGAGG.........................................................................................................	1	20	2
......GAAUGUUGUCUGGCUCGAGGA........................................................................................................	9	21	1
....................................................................CGGAUAUUGGGAGUGGGUAGA..........................................	2	21	1
......................................................................................................UCGUCGGACCAGGCUUCAUUC........	1	21	2
........................................................................................................GUCGGACCAGGCUUCAUUCCC......	6	21	3
.........................................................................................................UCGGACCAGGCUUCAUUCC.......	1069	19	6
.........................................................................................................UCGGACCAGGCUUCAUUCCC......	1348	20	5
.........................................................................................................UCGGACCAGGCUUCAUUCCCC.....	146838	21	5
.........................................................................................................UCGGACCAGGCUUCAUUCCCCC....	164	22	4
.........................................................................................................UCGGACCAGGCUUCAUUC........	335	18	6
.........................................................................................................UCGGACCAGGCUUCAUUCCCCCC...	3	23	4
.........................................................................................................UCGGACCAGGCUUCAUU.........	56	17	6
..........................................................................................................CGGACCAGGCUUCAUUCCC......	10	19	5
..........................................................................................................CGGACCAGGCUUCAUUCCCC.....	186	20	5
..........................................................................................................CGGACCAGGCUUCAUUC........	1	17	6
..........................................................................................................CGGACCAGGCUUCAUUCCCCC....	8	21	4
..........................................................................................................CGGACCAGGCUUCAUUCC.......	9	18	6
...........................................................................................................GGACCAGGCUUCAUUCCCC.....	136	19	5
...........................................................................................................GGACCAGGCUUCAUUCCCCC....	1	20	4
...........................................................................................................GGACCAGGCUUCAUUCCC......	8	18	5
...........................................................................................................GGACCAGGCUUCAUUCC.......	8	17	6
............................................................................................................GACCAGGCUUCAUUCCCC.....	2	18	5
.............................................................................................................ACCAGGCUUCAUUCCCC.....	1	17	5
negative
>rco-MIR167a
AAAGGUGAAGCUGCCAGCAUGAUCUAGCUUUGGUUAGUGAGACAGCUGAAAGAAAGAUACAGAUAACACAUGGUAUCUAAGCAAUAGUGCUAACCCUAGCUAGGUCAUGCUCUGACAGCCUCACUCCUUC
...(((((.(((((.((((((((((((((..((((((((.....(((.......((((((............)))))).))).....))))))))..))))))))))))))..).)))).)))))..... (-51.30)
.....UGAAGCUGCCAGCAUGAUCUAG.......................................................................................................	142	22	2
.....UGAAGCUGCCAGCAUGAUC..........................................................................................................	319	19	4
.....UGAAGCUGCCAGCAUGAUCUA........................................................................................................	33458	21	2
.....UGAAGCUGCCAGCAUGAUCU.........................................................................................................	514	20	4
.....UGAAGCUGCCAGCAUGA............................................................................................................	818	17	4
.....UGAAGCUGCCAGCAUGAU...........................................................................................................	93	18	4
......GAAGCUGCCAGCAUGAUC..........................................................................................................	1	18	4
......GAAGCUGCCAGCAUGAUCUA........................................................................................................	8	20	2
.......AAGCUGCCAGCAUGAUCUA........................................................................................................	2	19	3
negative
>rco-MIR167b
UCAGUUGAAGCUGCCAGCAUGAUCUAAAUCUUCCUCCCUCGUUGAGGAGAGAUCAGAUCAUGUGGCAGUUUCACCCGUUG
.....(((((((((((.((((((((..(((((((((.......))))).)))).)))))))))))))))))))....... (-37.40)
...GUUGAAGCUGCCAGCAUGAUCU.......................................................	1	22	3
....UUGAAGCUGCCAGCAUGAUCUAA.....................................................	13	23	2
....UUGAAGCUGCCAGCAUGAUC........................................................	1	20	4
....UUGAAGCUGCCAGCAUGAUCU.......................................................	4	21	4
....UUGAAGCUGCCAGCAUGAUCUA......................................................	9	22	2
.....UGAAGCUGCCAGCAUGAUCUAA.....................................................	178060	22	2
.....UGAAGCUGCCAGCAUGAUCUAAAUC..................................................	2	25	1
.....UGAAGCUGCCAGCAUGAUC........................................................	319	19	4
.....UGAAGCUGCCAGCAUGAUCUA......................................................	33458	21	2
.....UGAAGCUGCCAGCAUGAUCUAAAU...................................................	36	24	2
.....UGAAGCUGCCAGCAUGAUCUAAA....................................................	397	23	2
.....UGAAGCUGCCAGCAUGAUCU.......................................................	514	20	4
.....UGAAGCUGCCAGCAUGA..........................................................	818	17	4
.....UGAAGCUGCCAGCAUGAU.........................................................	93	18	4
......GAAGCUGCCAGCAUGAUC........................................................	1	18	4
......GAAGCUGCCAGCAUGAUCUAA.....................................................	28	21	2
......GAAGCUGCCAGCAUGAUCUA......................................................	8	20	2
.......AAGCUGCCAGCAUGAUCUA......................................................	2	19	3
.......AAGCUGCCAGCAUGAUCUAA.....................................................	6	20	2
.........GCUGCCAGCAUGAUCUAA.....................................................	1	18	2
...................................................AUCAGAUCAUGUGGCAGUUUCACC.....	64	24	1
....................................................UCAGAUCAUGUGGCAGUUUCACC.....	18	23	1
....................................................UCAGAUCAUGUGGCAGUUUCAC......	2	22	1
....................................................UCAGAUCAUGUGGCAGUUUCA.......	2	21	1
.....................................................CAGAUCAUGUGGCAGUUUCACC.....	2	22	1
......................................................AGAUCAUGUGGCAGUUUCACC.....	172	21	2
......................................................AGAUCAUGUGGCAGUUU.........	1	17	3
......................................................AGAUCAUGUGGCAGUUUCAC......	2	20	2
......................................................AGAUCAUGUGGCAGUUUCA.......	2	19	3
.......................................................GAUCAUGUGGCAGUUUCACC.....	28	20	2
negative
>rco-MIR167c
AUAGUUGAAGCUGCCAGCAUGAUCUGGAGCUUUUCUAUCCAGGAGAGACUAGAUCAUGUGGCAGUUUCACCUGUUG
((((.(((((((((((.((((((((((..(((((((....))))))).))))))))))))))))))))).)))).. (-41.30)
...GUUGAAGCUGCCAGCAUGAUCU...................................................	1	22	3
....UUGAAGCUGCCAGCAUGAUC....................................................	1	20	4
....UUGAAGCUGCCAGCAUGAUCUG..................................................	216	22	2
....UUGAAGCUGCCAGCAUGAUCU...................................................	4	21	4
.....UGAAGCUGCCAGCAUGAUCUGGA................................................	11	23	1
.....UGAAGCUGCCAGCAUGAUCUGG.................................................	2686	22	3
.....UGAAGCUGCCAGCAUGAUC....................................................	319	19	4
.....UGAAGCUGCCAGCAUGAUCUG..................................................	4616	21	3
.....UGAAGCUGCCAGCAUGAUCU...................................................	514	20	4
.....UGAAGCUGCCAGCAUGA......................................................	818	17	4
.....UGAAGCUGCCAGCAUGAU.....................................................	93	18	4
......GAAGCUGCCAGCAUGAUC....................................................	1	18	4
......GAAGCUGCCAGCAUGAUCUGG.................................................	3	21	3
...............................................ACUAGAUCAUGUGGCAGUUUCACC.....	1	24	1
.................................................UAGAUCAUGUGGCAGUUUCACC.....	8	22	1
..................................................AGAUCAUGUGGCAGUUUCACC.....	172	21	2
..................................................AGAUCAUGUGGCAGUUUCACCU....	1	22	1
..................................................AGAUCAUGUGGCAGUUU.........	1	17	3
..................................................AGAUCAUGUGGCAGUUUCAC......	2	20	2
..................................................AGAUCAUGUGGCAGUUUCA.......	2	19	3
...................................................GAUCAUGUGGCAGUUUCACC.....	28	20	2
negative
>rco-MIR168
CUAAUUCGCUUGGUGCAGGUCGGGAACUGAUUGGCUUUUCUAUUUCUAAUGAUUUCCAGGCGGCGAAAAGUUAUUGGUCAAGAUUAGAUGGAAAGUGAAUUGGAUCCCGCCUUGCAUCAACUGAAUCGAAG
...(((((.((((((((((.(((((.(..(((.(((((((....((((((.....((((..(((.....))).)))).....)))))).))))))).)))..).))))).)))))))))).)))))..... (-51.40)
CUAAUUCGCUUGGUGCAGGUCG.............................................................................................................	1	22	2
CUAAUUCGCUUGGUGCAGGUC..............................................................................................................	1	21	2
CUAAUUCGCUUGGUGCAG.................................................................................................................	1	18	2
..AAUUCGCUUGGUGCAGGUCGGG...........................................................................................................	136	22	2
..AAUUCGCUUGGUGCAGG................................................................................................................	1	17	3
..AAUUCGCUUGGUGCAGGUCGGGA..........................................................................................................	2	23	2
..AAUUCGCUUGGUGCAGGUCGG............................................................................................................	32	21	2
...AUUCGCUUGGUGCAGGUCGGGAAC........................................................................................................	1	24	2
...AUUCGCUUGGUGCAGGUCGGGAA.........................................................................................................	1	23	2
...AUUCGCUUGGUGCAGGUCGGG...........................................................................................................	8	21	2
....UUCGCUUGGUGCAGGUCGGG...........................................................................................................	2	20	2
....UUCGCUUGGUGCAGGUCGGGA..........................................................................................................	6	21	2
.....UCGCUUGGUGCAGGUCGGGAAC........................................................................................................	115	22	2
.....UCGCUUGGUGCAGGUCG.............................................................................................................	1	17	2
.....UCGCUUGGUGCAGGUCGGGAA.........................................................................................................	37342	21	2
.....UCGCUUGGUGCAGGUCGGG...........................................................................................................	3	19	2
.....UCGCUUGGUGCAGGUCGGGA..........................................................................................................	62	20	2
.....UCGCUUGGUGCAGGUCGGGAACUG......................................................................................................	7	24	2
......CGCUUGGUGCAGGUCGGGAAC........................................................................................................	257	21	2
......CGCUUGGUGCAGGUCGGGA..........................................................................................................	2	19	2
......CGCUUGGUGCAGGUCGGGAA.........................................................................................................	77	20	2
.......GCUUGGUGCAGGUCGGGAA.........................................................................................................	16	19	3
.......GCUUGGUGCAGGUCGGGAACUGAU....................................................................................................	26	24	2
.......GCUUGGUGCAGGUCGGGAAC........................................................................................................	3	20	2
.......GCUUGGUGCAGGUCGGGAACUG......................................................................................................	3	22	2
........CUUGGUGCAGGUCGGGAAC........................................................................................................	1	19	2
........CUUGGUGCAGGUCGGGAACUGA.....................................................................................................	1	22	2
........CUUGGUGCAGGUCGGGAA.........................................................................................................	1	18	3
........CUUGGUGCAGGUCGGGA..........................................................................................................	1	17	3
........CUUGGUGCAGGUCGGGAACUG......................................................................................................	2	21	2
.........UUGGUGCAGGUCGGGAA.........................................................................................................	5	17	3
..........UGGUGCAGGUCGGGAACUG......................................................................................................	1	19	2
..........UGGUGCAGGUCGGGAACUGAU....................................................................................................	2	21	2
...........GGUGCAGGUCGGGAACUGA.....................................................................................................	1	19	2
...........GGUGCAGGUCGGGAACUGAU....................................................................................................	2	20	2
...........GGUGCAGGUCGGGAACUGAUUGGC................................................................................................	2	24	2
...........GGUGCAGGUCGGGAACU.......................................................................................................	2	17	2
...........GGUGCAGGUCGGGAACUGAUU...................................................................................................	4	21	2
.............UGCAGGUCGGGAACUGAUUGG.................................................................................................	1	21	2
................AGGUCGGGAACUGAUUGGC................................................................................................	1	19	2
...................UCGGGAACUGAUUGGCUUUUCUAU........................................................................................	1	24	1
...................UCGGGAACUGAUUGGCUUUUCUAUU.......................................................................................	1	25	1
...................UCGGGAACUGAUUGGCUUUUC...........................................................................................	2	21	1
....................CGGGAACUGAUUGGCUUUUCUAU........................................................................................	16	23	1
....................CGGGAACUGAUUGGCUU..............................................................................................	1	17	1
....................CGGGAACUGAUUGGCUUUUCUAUUUC.....................................................................................	1	26	1
....................CGGGAACUGAUUGGCUUUUCUAUUU......................................................................................	1	25	1
....................CGGGAACUGAUUGGCUUUUC...........................................................................................	2	20	1
....................CGGGAACUGAUUGGCUUUUCU..........................................................................................	4	21	1
....................CGGGAACUGAUUGGCUUUUCUAUU.......................................................................................	74	24	1
....................CGGGAACUGAUUGGCUUUUCUA.........................................................................................	7	22	1
.....................GGGAACUGAUUGGCUUUUCUAU........................................................................................	1	22	1
....................................................................................UAGAUGGAAAGUGAAUUGGAU..........................	16	21	1
.......................................................................................AUGGAAAGUGAAUUGGAUCCCGCC....................	1	24	1
........................................................................................UGGAAAGUGAAUUGGAUCCCGCC....................	12	23	1
........................................................................................UGGAAAGUGAAUUGGAUCCCGCCU...................	1	24	1
........................................................................................UGGAAAGUGAAUUGGAUCCCG......................	1	21	1
.................................................................................................AAUUGGAUCCCGCCUUGCAUCAA...........	2	23	2
...................................................................................................UUGGAUCCCGCCUUGCA...............	1	17	2
...................................................................................................UUGGAUCCCGCCUUGCAUCA............	1	20	2
...................................................................................................UUGGAUCCCGCCUUGCAU..............	1	18	2
...................................................................................................UUGGAUCCCGCCUUGCAUCAA...........	600	21	2
....................................................................................................UGGAUCCCGCCUUGCAUCAACUGA.......	11	24	2
....................................................................................................UGGAUCCCGCCUUGCAUCAACUG........	13	23	2
....................................................................................................UGGAUCCCGCCUUGCAUCA............	1	19	2
....................................................................................................UGGAUCCCGCCUUGCAUCAAC..........	25	21	2
....................................................................................................UGGAUCCCGCCUUGCAUCAACU.........	3	22	2
....................................................................................................UGGAUCCCGCCUUGCAUCAA...........	5	20	2
.......................................................................................................AUCCCGCCUUGCAUCAACUGAAU.....	1	23	2
.......................................................................................................AUCCCGCCUUGCAUCAACUGA.......	1	21	2
........................................................................................................UCCCGCCUUGCAUCAACUGA.......	1	20	2
........................................................................................................UCCCGCCUUGCAUCAACUGAAU.....	3	22	2
........................................................................................................UCCCGCCUUGCAUCAACUGAA......	51	21	2
.........................................................................................................CCCGCCUUGCAUCAACUGAAU.....	159	21	2
.........................................................................................................CCCGCCUUGCAUCAACUGAA......	3	20	2
..........................................................................................................CCGCCUUGCAUCAACUGAAU.....	1	20	2
...........................................................................................................CGCCUUGCAUCAACUGAAUC....	1	20	2
...........................................................................................................CGCCUUGCAUCAACUGAAU.....	1	19	2
...........................................................................................................CGCCUUGCAUCAACUGAAUCG...	2	21	2
...........................................................................................................CGCCUUGCAUCAACUGAA......	3	18	2
............................................................................................................GCCUUGCAUCAACUGAAU.....	3	18	2
.............................................................................................................CCUUGCAUCAACUGAAUCGAA.	1	21	1
..............................................................................................................CUUGCAUCAACUGAAUCG...	1	18	2
................................................................................................................UGCAUCAACUGAAUCGAAG	1	19	1
negative
.......................................................................................................UAGGGCGGAACGUAGUUGACU.......	1	21	2
>rco-MIR169a
GAAUACAGCCAAGGAUGACUUGCCGGCAUCAAUUUAUAUAUAUAUAUAUAUAUAUAUAUAUUUAUCGGCAAGCUGUUCUUGGCUAUAUUCAU
(((((.((((((((((..((((((((....(((.((((((((((....)))))))))).)))..))))))))..)))))))))).))))).. (-40.90)
.....CAGCCAAGGAUGACUUGCCGGCA................................................................	1	23	2
.....CAGCCAAGGAUGACUUGCCGGCAU...............................................................	1	24	1
.....CAGCCAAGGAUGACUUGCCGGC.................................................................	3	22	4
.....CAGCCAAGGAUGACUUGCCG...................................................................	6	20	6
.....CAGCCAAGGAUGACUUGCCGG..................................................................	92	21	5
......AGCCAAGGAUGACUUGCCGG..................................................................	2	20	5
.......GCCAAGGAUGACUUGCCGGCA................................................................	1	21	3
........CCAAGGAUGACUUGCCGGCA................................................................	1	20	3
........CCAAGGAUGACUUGCCGGCAU...............................................................	1	21	1
.........CAAGGAUGACUUGCCGGCAU...............................................................	2	20	1
.........CAAGGAUGACUUGCCGGCAUC..............................................................	3	21	1
..............................................................UAUCGGCAAGCUGUUCUUGGC.........	5	21	1
................................................................UCGGCAAGCUGUUCUUGGCUAU......	4	22	1
.................................................................CGGCAAGCUGUUCUUGGCUA.......	1	20	2
.................................................................CGGCAAGCUGUUCUUGGCUAU......	94	21	1
..................................................................GGCAAGCUGUUCUUGGCUAUA.....	1	21	1
..................................................................GGCAAGCUGUUCUUGGCUAU......	7	20	1
negative
>rco-MIR169b
UAAUUCAGCCAAGGAUGACUUGCCGGCACAGCCUAUAUAUGUCUUCUACUCACAGCUGCUAGCUACCGGCAAGUUGUUCUUGGCUACAUUGUA
......(((((((((..(((((((((...(((.......(((.........))).......))).)))))))))..)))))))))........ (-37.04)
....UCAGCCAAGGAUGACUUGCCG....................................................................	1	21	3
.....CAGCCAAGGAUGACUUGCCGGCA.................................................................	1	23	2
.....CAGCCAAGGAUGACUUGCCGGC..................................................................	3	22	4
.....CAGCCAAGGAUGACUUGCCG....................................................................	6	20	6
.....CAGCCAAGGAUGACUUGCCGG...................................................................	92	21	5
......AGCCAAGGAUGACUUGCCGG...................................................................	2	20	5
.......GCCAAGGAUGACUUGCCGGCA.................................................................	1	21	3
........CCAAGGAUGACUUGCCGGCA.................................................................	1	20	3
..................................................................CGGCAAGUUGUUCUUGGCUAC......	1	21	1
...................................................................GGCAAGUUGUUCUUGGCUAC......	1	20	1
negative
>rco-MIR169c
GGACCUGAGCCAAGGAUGACUUGCCGCGCAUAUAUAAAAUUCUUUCUGUCGCCAGCAAUCAUCGAUAGCCUGAAAAGGGUUUUCCGUGGCAAGACAUUCUUGGCUCUACUUCAC
(((...((((((((((((.(((((((((.................((((((..(....)...))))))(((....)))......))))))))).))))))))))))...))).. (-45.60)
.....UGAGCCAAGGAUGACUUGCCG........................................................................................	14	21	1
negative
>rco-MIR171a
AAACGGGAUAUUGGUCCGGUUCAAUAAGAAAACAGUGCUCAAAAUGUUAUGGGCCCUGCUUUUUGAUUGAGCCGUGCCAAUAUCACGUGCAC
..(((.((((((((..(((((((((.(((((.(((.(((((........))))).))).))))).)))))))))..)))))))).))).... (-42.50)
....GGGAUAUUGGUCCGGUUCAAUAA.................................................................	1	23	1
......GAUAUUGGUCCGGUUCAAUAA.................................................................	1	21	1
.......AUAUUGGUCCGGUUCAAUA..................................................................	2	19	1
.......AUAUUGGUCCGGUUCAAUAAG................................................................	37	21	1
.......AUAUUGGUCCGGUUCAAUAA.................................................................	3	20	1
...............................................................UGAUUGAGCCGUGCCAAUAU.........	1	20	6
...............................................................UGAUUGAGCCGUGCCAAUA..........	23	19	6
...............................................................UGAUUGAGCCGUGCCAAU...........	3	18	6
...............................................................UGAUUGAGCCGUGCCAAUAUC........	771	21	6
................................................................GAUUGAGCCGUGCCAAUAUC........	1	20	6
................................................................GAUUGAGCCGUGCCAAUAU.........	1	19	6
................................................................GAUUGAGCCGUGCCAAUAUCA.......	9	21	2
..................................................................UUGAGCCGUGCCAAUAUCAC......	11	20	2
..................................................................UUGAGCCGUGCCAAUAUC........	1	18	6
..................................................................UUGAGCCGUGCCAAUAUCA.......	2	19	2
..................................................................UUGAGCCGUGCCAAUAUCACG.....	3	21	2
negative
>rco-MIR171b
GUACGAGAUAUUGGUGCGGUUCAAUCAGAGAUCAUUGCUCUAUAUAUAGAGCUUUUGUUGUUUGAUUGAGCCGUGCCAAUAUCACGUGCAU
(((((.((((((((..(((((((((((((.(.((..((((((....))))))...)).).)))))))))))))..)))))))).))))).. (-54.10)
..ACGAGAUAUUGGUGCGGUUCA....................................................................	7	21	1
...CGAGAUAUUGGUGCGGUUCAA...................................................................	125	21	1
...CGAGAUAUUGGUGCGGUUCA....................................................................	1	20	1
...CGAGAUAUUGGUGCGGUUCAAU..................................................................	2	22	1
....GAGAUAUUGGUGCGGUUCAAU..................................................................	2	21	1
.....AGAUAUUGGUGCGGUUCAA...................................................................	1	19	1
.....AGAUAUUGGUGCGGUUCAAUC.................................................................	25	21	1
......GAUAUUGGUGCGGUUCAAUC.................................................................	1	20	1
..............................................................UGAUUGAGCCGUGCCAAUAU.........	1	20	6
..............................................................UGAUUGAGCCGUGCCAAUA..........	23	19	6
..............................................................UGAUUGAGCCGUGCCAAU...........	3	18	6
..............................................................UGAUUGAGCCGUGCCAAUAUC........	771	21	6
...............................................................GAUUGAGCCGUGCCAAUAUC........	1	20	6
...............................................................GAUUGAGCCGUGCCAAUAU.........	1	19	6
...............................................................GAUUGAGCCGUGCCAAUAUCA.......	9	21	2
.................................................................UUGAGCCGUGCCAAUAUCAC......	11	20	2
.................................................................UUGAGCCGUGCCAAUAUC........	1	18	6
.................................................................UUGAGCCGUGCCAAUAUCA.......	2	19	2
.................................................................UUGAGCCGUGCCAAUAUCACG.....	3	21	2
negative
>rco-MIR171c
UCUGAUGUUGGCAUGGUUCAAUCAAAUCGAAGCACUCAGCUGCCUGCUGAGUUCUUUAAUCUGAUUGAGCCGUGCCAAUAUCGCCAU
...(((((((((((((((((((((.((..(((.(((((((.....))))))).)))..)).)))))))))))))))))))))..... (-52.10)
.....UGUUGGCAUGGUUCAAUCAA..............................................................	1	20	1
...........................................................UCUGAUUGAGCCGUGCCAAUAUC.....	2	23	4
............................................................CUGAUUGAGCCGUGCCAAUAU......	1	21	4
............................................................CUGAUUGAGCCGUGCCAAUAUC.....	2	22	4
.............................................................UGAUUGAGCCGUGCCAAUAU......	1	20	6
.............................................................UGAUUGAGCCGUGCCAAUA.......	23	19	6
.............................................................UGAUUGAGCCGUGCCAAU........	3	18	6
.............................................................UGAUUGAGCCGUGCCAAUAUC.....	771	21	6
..............................................................GAUUGAGCCGUGCCAAUAUC.....	1	20	6
..............................................................GAUUGAGCCGUGCCAAUAU......	1	19	6
...............................................................AUUGAGCCGUGCCAAUAUCG....	1	20	2
................................................................UUGAGCCGUGCCAAUAUC.....	1	18	6
negative
.......................................GACGGACGACUCAAGAAAUUAGAC........................	1	24	1
>rco-MIR171d
UGUGAUGUUGGCCCGGUUCACUCAGACAAAAACGAUGUGUUUUCUCAAGCAUUUGUUUUUCGAAACGCUUGAUAUGUUAACACAAGCAUAAUGGCCUUUGAUUGAGCCGUGCCAAUAUCUUAGU
...(((((((((.(((((((.(((((.........((((((..(((((((.((((.....))))..))))))...)..)))))).((......)).))))).))))))).)))))))))..... (-43.40)
..................................................................................................UGAUUGAGCCGUGCCAAUAUCUU...	1	23	2
..................................................................................................UGAUUGAGCCGUGCCAAUAU......	1	20	6
..................................................................................................UGAUUGAGCCGUGCCAAUA.......	23	19	6
..................................................................................................UGAUUGAGCCGUGCCAAU........	3	18	6
..................................................................................................UGAUUGAGCCGUGCCAAUAUC.....	771	21	6
...................................................................................................GAUUGAGCCGUGCCAAUAUC.....	1	20	6
...................................................................................................GAUUGAGCCGUGCCAAUAU......	1	19	6
.....................................................................................................UUGAGCCGUGCCAAUAUC.....	1	18	6
negative
>rco-MIR171e
GGGGAUGUUGGAAUGGCUCAAUCAAAUCAAAUCUCCCAAAGUUUUGGGUCCUUUAAUCUGAUUGAGCCGUGCCAAUAUCCCCCA
(((((((((((.((((((((((((.((.(((...(((((....)))))...))).)).)))))))))))).))))))))))).. (-46.20)
.GGGAUGUUGGAAUGGCUCAAU..............................................................	10	21	1
.GGGAUGUUGGAAUGGCUCAA...............................................................	1	20	1
.GGGAUGUUGGAAUGGCUC.................................................................	1	18	1
..GGAUGUUGGAAUGGCUCAAUCAAA..........................................................	128	24	1
..GGAUGUUGGAAUGGCUCAAUCAA...........................................................	12	23	1
..GGAUGUUGGAAUGGCUCA................................................................	1	18	1
..GGAUGUUGGAAUGGCUCAAUC.............................................................	29	21	1
..GGAUGUUGGAAUGGCUC.................................................................	2	17	1
..GGAUGUUGGAAUGGCUCAA...............................................................	3	19	1
..GGAUGUUGGAAUGGCUCAAUCAAAU.........................................................	4	25	1
..GGAUGUUGGAAUGGCUCAAU..............................................................	5	20	1
..GGAUGUUGGAAUGGCUCAAUCA............................................................	8	22	1
...GAUGUUGGAAUGGCUCAAUCA............................................................	3	21	1
....AUGUUGGAAUGGCUCAAUCAAA..........................................................	2	22	1
.....UGUUGGAAUGGCUCAAUC.............................................................	1	18	1
.....UGUUGGAAUGGCUCAAUCAAAU.........................................................	2	22	1
.....UGUUGGAAUGGCUCAAUCAAA..........................................................	321	21	1
.......UUGGAAUGGCUCAAUCAAA..........................................................	1	19	4
.......UUGGAAUGGCUCAAUCAAAU.........................................................	4	20	1
........................................................UCUGAUUGAGCCGUGCCAAUAUC.....	2	23	4
.........................................................CUGAUUGAGCCGUGCCAAUAU......	1	21	4
.........................................................CUGAUUGAGCCGUGCCAAUAUC.....	2	22	4
..........................................................UGAUUGAGCCGUGCCAAUAUCCCC..	1	24	1
..........................................................UGAUUGAGCCGUGCCAAUAU......	1	20	6
..........................................................UGAUUGAGCCGUGCCAAUA.......	23	19	6
..........................................................UGAUUGAGCCGUGCCAAUAUCC....	2	22	2
..........................................................UGAUUGAGCCGUGCCAAU........	3	18	6
..........................................................UGAUUGAGCCGUGCCAAUAUC.....	771	21	6
...........................................................GAUUGAGCCGUGCCAAUAUC.....	1	20	6
...........................................................GAUUGAGCCGUGCCAAUAU......	1	19	6
............................................................AUUGAGCCGUGCCAAUAUCCCC..	1	22	1
............................................................AUUGAGCCGUGCCAAUAUCCC...	3	21	2
.............................................................UUGAGCCGUGCCAAUAUCCC...	1	20	2
.............................................................UUGAGCCGUGCCAAUAUCC....	1	19	2
.............................................................UUGAGCCGUGCCAAUAUC.....	1	18	6
.............................................................UUGAGCCGUGCCAAUAUCCCC..	25	21	1
..............................................................UGAGCCGUGCCAAUAUCCCCC.	2	21	1
negative
>rco-MIR171f
UGUGAUAUUGGCCUGGUUCACUCAGACAUGAAACCUAUCCCUUCUCCUGCUUAUUGCCUGAAUAGGGUGUUGUUGCUAUAUGUUUUGAUUGAGCCGUGCCAAUAUCUCAGU
((.(((((((((.(((((((.(((((((((.(((....((((..((..((.....))..))..))))....)))....)))).))))).))))))).))))))))).)).. (-42.40)
.....UAUUGGCCUGGUUCACUCAGA.....................................................................................	3	21	1
......AUUGGCCUGGUUCACUCAGA.....................................................................................	1	20	1
..............................................................................UAUGUUUUGAUUGAGCCGUGCC...........	1	22	1
.....................................................................................UGAUUGAGCCGUGCCAAUAU......	1	20	6
.....................................................................................UGAUUGAGCCGUGCCAAUA.......	23	19	6
.....................................................................................UGAUUGAGCCGUGCCAAU........	3	18	6
.....................................................................................UGAUUGAGCCGUGCCAAUAUC.....	771	21	6
......................................................................................GAUUGAGCCGUGCCAAUAUC.....	1	20	6
......................................................................................GAUUGAGCCGUGCCAAUAU......	1	19	6
........................................................................................UUGAGCCGUGCCAAUAUC.....	1	18	6
negative
>rco-MIR171g
AGCGAUGUUGGUGAGGUUCAAUCCGAAGACGGAUUUACACAUUCUGUUGUAAAGGACGAUCUCAGAUUGAGCCGCGCCAAUAUCACUUU
((.((((((((((.(((((((((.((.((((..((((((........))))))...)).)))).))))))))).)))))))))).)).. (-38.30)
..CGAUGUUGGUGAGGUUCAAUC..................................................................	1	21	1
..................................................................UUGAGCCGCGCCAAUAUCACUU.	1	22	3
..................................................................UUGAGCCGCGCCAAUAUCA....	1	19	3
..................................................................UUGAGCCGCGCCAAUAUCACU..	4	21	3
negative
>rco-MIR172
CUGAUGGAGCAUCAUCAAGAUUCACAAACUUUAUCUAGGGCUAGUGGGUUGUUGUGGUCCCUUUUCUUUUUCUUUUUUUCUUUUUCUCUUGCUUCAAUCCAAUAGUCCCUUUGAUAUGGGAAUCUUGAUGAUGCUGCAGCGGCA
(((.((.((((((((((((((((.((.....((((.(((((((.(((((((..(..(...............................)..)..))))))).))).))))..)))))).)))))))))))))))).)).))).. (-51.18)
.....GGAGCAUCAUCAAGAUUCACA......................................................................................................................	1	21	2
......................................................................................................................GGAAUCUUGAUGAUGCUGCAG.....	3	21	1
negative
>rco-MIR319a
UUAAGAGAGCUUUCUUCAGUCCACUCAUGGGUGGCGGUAGGAUUUAAUUAGCUGCCGACUCAUUCAUCCAAAUACUGAGUUAAAAAGUUCAGAAAACAAAAGGGGCGGGUGCUGUAGAAAAGAAGGUUUACCCAGUAAAUGAGUGAAUGAUGCGGGAGACAAAUUGAAUCUUAAGCUUCCUGUACUUGGACUGAAGGGAGCUCCCUUUACU
..(((.(((((..((((((((((...(((((.(((..((((((((((((.(((.(((..(((((((..((....(((((........)))))..............(((((((...........)))..))))......))..)))))))..))).)).).)))))))))))).))).)))))...))))))))))..))))).))).... (-80.50)
.UAAGAGAGCUUUCUUCAGUCC.............................................................................................................................................................................................	1	21	1
.....AGAGCUUUCUUCAGUCCACUC.........................................................................................................................................................................................	2	21	1
................................................UAGCUGCCGACUCAUUCAUCC..............................................................................................................................................	1	21	1
................................................UAGCUGCCGACUCAUUCAUCCA.............................................................................................................................................	2	22	1
.................................................AGCUGCCGACUCAUUCAUCCA.............................................................................................................................................	3	21	1
.............................................................................................................................................AGUGAAUGAUGCGGGAGACAA.................................................	12	21	1
.............................................................................................................................................AGUGAAUGAUGCGGGAGACAAA................................................	1	22	1
.............................................................................................................................................AGUGAAUGAUGCGGGAGACAAAU...............................................	2	23	1
.............................................................................................................................................AGUGAAUGAUGCGGGAGAC...................................................	3	19	1
.............................................................................................................................................AGUGAAUGAUGCGGGAGACA..................................................	9	20	1
..............................................................................................................................................GUGAAUGAUGCGGGAGACAA.................................................	1	20	1
........................................................................................................................................................................................CUUGGACUGAAGGGAGCUCCC......	1	21	3
........................................................................................................................................................................................CUUGGACUGAAGGGAGCUCCCU.....	1	22	3
.........................................................................................................................................................................................UUGGACUGAAGGGAGCUCCCUU....	4	22	3
.........................................................................................................................................................................................UUGGACUGAAGGGAGCUCCCU.....	5	21	3
.........................................................................................................................................................................................UUGGACUGAAGGGAGCUCCC......	6	20	3
...........................................................................................................................................................................................GGACUGAAGGGAGCUCCC......	1	18	3
negative
>rco-MIR319b
AAGAAGGAGCUCUCUUCAGUCCAGUCCAAGGCGGUUGAGGGCUGGGACUUAGCUGCUGACUCGUUGGUUCAAGAGCUCAUCAUCAUCAAUGUGUAAGAGAUGUCUUUUUGAUCCAACGAAGCUGGAGCUGUGUUCAGUUAUGGCUGUCAUGUCUUGGACUGAAGGGAGCUCCCUCCAAU
..((.(((((((((((((((((((..((.(((((((...(((((((...(((((.(.(..(((((((.(((((((..((((.((............))))))..))))))).)))))))..).).)))))..)))))))..))))))).))..))))))))))))))))))).)).... (-86.50)
................................................UUAGCUGCUGACUCGUUGGUUC.............................................................................................................	7	22	1
.................................................UAGCUGCUGACUCGUUGGUUC.............................................................................................................	138	21	1
.................................................UAGCUGCUGACUCGUUGGU...............................................................................................................	1	19	1
.................................................UAGCUGCUGACUCGUUGGUUCA............................................................................................................	1	22	1
..................................................AGCUGCUGACUCGUUGGUUC.............................................................................................................	1	20	1
..............................................................................................................AUCCAACGAAGCUGGAGCUGU................................................	1	21	1
...............................................................................................................UCCAACGAAGCUGGAGCUGUG...............................................	1	21	1
...............................................................................................................UCCAACGAAGCUGGAGCUGUGUU.............................................	1	23	1
...............................................................................................................UCCAACGAAGCUGGAGCUGUGU..............................................	3	22	1
...............................................................................................................UCCAACGAAGCUGGAGCUGU................................................	5	20	1
........................................................................................................................................................CUUGGACUGAAGGGAGCUCCC......	1	21	3
........................................................................................................................................................CUUGGACUGAAGGGAGCUCCCU.....	1	22	3
.........................................................................................................................................................UUGGACUGAAGGGAGCUCCCU.....	5	21	3
.........................................................................................................................................................UUGGACUGAAGGGAGCUCCC......	6	20	3
...........................................................................................................................................................GGACUGAAGGGAGCUCCC......	1	18	3
negative
>rco-MIR319c
UUAAGAGAGCUCUCUUCAGUCCACUCAUGGGCGGGCGAAGGUUUUGAAUUAUCUGCCGACUCAUUCAUUCAAACACACUAGAAAAGGGAGCAUUAAAGAUAGCUGCUAUUGUGAAUGUGUGAAUGAUGCGGGAGAUAAAUUUCAUACUUCUCUUCUCUGUGCUUGGACUGAAGGGAGCUCCCUUUAGC
..(((.(((((((((((((((((..((((((..((.((((....((((((((((.(((..((((((((.((..((((.(((...((....(......)....)).))).))))..)).))))))))..))).))))))..))))..)))).))..))))))..))))))))))))))))).))).... (-78.10)
..................................................AUCUGCCGACUCAUUCAUUCA.....................................................................................................................	13	21	2
..................................................AUCUGCCGACUCAUUCAUUC......................................................................................................................	1	20	2
..................................................AUCUGCCGACUCAUUCAU........................................................................................................................	2	18	2
.....................................................................................................................UGUGAAUGAUGCGGGAGAUAA..................................................	163	21	2
.....................................................................................................................UGUGAAUGAUGCGGGAGA.....................................................	1	18	2
......................................................................................................................GUGAAUGAUGCGGGAGAUAA..................................................	1	20	2
.......................................................................................................................UGAAUGAUGCGGGAGAUAA..................................................	3	19	2
.........................................................................................................................AAUGAUGCGGGAGAUAA..................................................	1	17	2
...............................................................................................................................................................UGCUUGGACUGAAGGGAGCUC........	1	21	2
.................................................................................................................................................................CUUGGACUGAAGGGAGCUCCC......	1	21	3
.................................................................................................................................................................CUUGGACUGAAGGGAGCUCCCU.....	1	22	3
..................................................................................................................................................................UUGGACUGAAGGGAGCUCCCUU....	4	22	3
..................................................................................................................................................................UUGGACUGAAGGGAGCUCCCU.....	5	21	3
..................................................................................................................................................................UUGGACUGAAGGGAGCUCCC......	6	20	3
....................................................................................................................................................................GGACUGAAGGGAGCUCCC......	1	18	3
negative
.................................................AUAGACGGCUGAGUAAGUAA.......................................................................................................................	1	20	2
>rco-MIR319d
CCAAAGGAGCUCCUUUCAGUCCAAUAUGGAGGGCUUAGAAGCGGCAAAGAGCUGCCAUCUCAUGCAUUAAGGCAAUACUUGACAAGUUUUUCACAGUGAAAAUCUCAAGUUUGGCCUGGUGCAUGGUGUGGGAGCAACUCCUUCCCUCCUUCCCCCACCCAUUGGACUGAAGGGAGCUCCUUCUUUC
...((((((((((((((((((((((.(((.(((...((.((.((.((.(((((.((((..(((((((((.(((...((((((.....(((((.....)))))..))))))...))))))))))))..)))).)))...)).)))))).)).))))))...))))))))))))))))))))))..... (-89.40)
.......AGCUCCUUUCAGUCCAAUAUG...............................................................................................................................................................	1	21	1
.......AGCUCCUUUCAGUCCAAUAU................................................................................................................................................................	1	20	1
............................GAGGGCUUAGAAGCGGCAAAGAG........................................................................................................................................	1	23	1
....................................................................................................................UGGUGCAUGGUGUGGGAGCAACU................................................	1	23	1
...........................................................................................................................................................CACCCAUUGGACUGAAGGGAGC..........	1	22	1
................................................................................................................................................................AUUGGACUGAAGGGAGCUCC.......	4	20	2
negative
>rco-MIR390a
CUGUUAAGCUCAGGAGGGAUAGCGCCGUGAAGAUCAUUGAUAUAUUAUUGUCCAAACAAAACAUAUGUAUAGUCUUUAGUGGCGCUAUCCAUCCUGAGUUUCACAGGU
((((.((((((((((.((((((((((((((((((.....((((((..((((....))))...))))))...))))))).))))))))))).)))))))))).)))).. (-52.50)
.UGUUAAGCUCAGGAGGGAUAG......................................................................................	1	21	1
....UAAGCUCAGGAGGGAUAGCGCC..................................................................................	1	22	2
....UAAGCUCAGGAGGGAUAGCGC...................................................................................	3	21	2
.....AAGCUCAGGAGGGAUAGCG....................................................................................	1	19	2
.....AAGCUCAGGAGGGAUAGCGC...................................................................................	6	20	2
.....AAGCUCAGGAGGGAUAGCGCC..................................................................................	96	21	2
......AGCUCAGGAGGGAUAGCGCC..................................................................................	7	20	2
.........UCAGGAGGGAUAGCGCC..................................................................................	1	17	3
..................................................................................CGCUAUCCAUCCUGAGUUUCA.....	12	21	2
negative
.................................................................................CGCGAUAGGUAGGACUCAAAGUGU...	1	24	1
>rco-MIR390b
CUAAUAAGCUCAGGAGGGAUAGCGCCAUGGAUGGAUAUGUGUUUUUAUGAAUAUGACUCGUCUUUUCUUGGCUUGCUUUUUUUAUCUCUUCUAUAGCGCUAUCCAUCCUGAGUUUCAUUGGU
(((((((((((((((.(((((((((.(((((.(((((.((((((....)))))).....(((.......)))..........)))))..))))).))))))))).)))))))))).))))). (-48.20)
....UAAGCUCAGGAGGGAUAGCGCC................................................................................................	1	22	2
....UAAGCUCAGGAGGGAUAGCGC.................................................................................................	3	21	2
.....AAGCUCAGGAGGGAUAGCG..................................................................................................	1	19	2
.....AAGCUCAGGAGGGAUAGCGCCA...............................................................................................	2	22	1
.....AAGCUCAGGAGGGAUAGCGC.................................................................................................	6	20	2
.....AAGCUCAGGAGGGAUAGCGCC................................................................................................	96	21	2
......AGCUCAGGAGGGAUAGCGCC................................................................................................	7	20	2
.........UCAGGAGGGAUAGCGCC................................................................................................	1	17	3
.........UCAGGAGGGAUAGCGCCAUGG............................................................................................	7	21	1
..........CAGGAGGGAUAGCGCCAUGGA...........................................................................................	2	21	1
..........CAGGAGGGAUAGCGCCAUGG............................................................................................	5	20	1
............................................................................................AUAGCGCUAUCCAUCCUGAG..........	1	20	1
................................................................................................CGCUAUCCAUCCUGAGUUUCA.....	12	21	2
negative
.........................................................................................AGAUAUCGCGAUAGGUAGGAC............	6	21	1
>rco-MIR393
AAAGUUCCAAAGGGAUCGCAUUGAUCUAAUGUCGUUGGGUACCUAAAUGAGUUAAUUAUAAAUCUAUAAUCCAAUUCAUUGGAUCAUGCGAUCCCUUAGGAAGUCUCC
....((((.((((((((((((.(((((((((..(((((((......((((.....)))).........))))))).))))))))))))))))))))).))))...... (-43.06)
....UUCCAAAGGGAUCGCAUUGAU...................................................................................	1	21	1
.....UCCAAAGGGAUCGCAUUG.....................................................................................	2	18	4
.....UCCAAAGGGAUCGCAUUGAUC..................................................................................	3	21	2
.....UCCAAAGGGAUCGCAUUGAUCU.................................................................................	6	22	1
.......CAAAGGGAUCGCAUUGAUCU.................................................................................	1	20	1
.......CAAAGGGAUCGCAUUGAUCUAA...............................................................................	3	22	1
........AAAGGGAUCGCAUUGAUCUAA...............................................................................	1	21	1
..........AGGGAUCGCAUUGAUCUAAUGU............................................................................	2	22	1
negative
>miR394a_30116_128316_128464_+
GUUUCUCAGGAGCCUUGUUGCAGAGCCAUUUUGGCAUUCUGUCCACCUCCAUAAAUCUAAGAUCACUUCUUGGUGUCCAAUAUUUCUGGUCUUUGUUGGAGGUGGCCAGCAUGUCAAACUGGCUCUGUAAAUUUCUCCUUGAGAAAUCC
((((((((((((.....(((((((((((.((((((((.(((.(((((((((.....((((((.....)))))).(.(((.......))).).....))))))))).))).)))))))).)))))))))))....)))).)))))))).. (-72.50)
............................UUUUGGCAUUCUGUCCACCUC....................................................................................................	1	21	1
.............................UUUGGCAUUCUGUCCACCUCC...................................................................................................	1	21	1
.............................UUUGGCAUUCUGUCCACCUC....................................................................................................	1	20	1
..............................UUGGCAUUCUGUCCACCUCC...................................................................................................	113	20	2
..............................UUGGCAUUCUGUCCACC......................................................................................................	1	17	3
..............................UUGGCAUUCUGUCCACCUCCA..................................................................................................	2	21	1
negative
>miR394b_30170_3866563_3866752_+
GCUUUCAUGUGGGUCUAACAAAGGGUUUCUUACAGAGCUUAUUGGCAUUCUGUCCACCUCCUUUAUCAAUAGAACAAUUUCUCUCUUUUAUUUUCCCUGUCAUAUAUGCAUAUUUACAUAUUUAUAUGGAGGUGGGCAUACUGCCAACUGAGCUCUGUUGGUCUCUCUUUGUAAAACCCUCGUGAUUUAU
....(((((.((((.(.((((((((...((.((((((((((((((((.(.(((((((((((.........((((....)))).....................(((((........)))))......))))))))))).).)))))).)))))))))).))...)))))))).).)))).)))))..... (-71.40)
....................AAGGGUUUCUUACAGAGCUUA.....................................................................................................................................................	120	21	1
....................AAGGGUUUCUUACAGAGCUU......................................................................................................................................................	1	20	1
....................AAGGGUUUCUUACAGAGC........................................................................................................................................................	2	18	2
....................AAGGGUUUCUUACAGAGCU.......................................................................................................................................................	4	19	1
...........................UCUUACAGAGCUUAUUGGCAUU.............................................................................................................................................	1	22	1
.......................................UAUUGGCAUUCUGUCCACCUCC.................................................................................................................................	1	22	1
.........................................UUGGCAUUCUGUCCACCUCC.................................................................................................................................	113	20	2
.........................................UUGGCAUUCUGUCCACC....................................................................................................................................	1	17	3
.................................................................................................................................AGGUGGGCAUACUGCCAACUG........................................	1	21	1
negative
>rco-MIR395a
CUAGAGUUCCCUUGAACACUUCACUGGGACGAAAAUCCAUUCUUCCAACUGAAGUGUUUGGGGGAACUCUUGGU
(.((((((((((..(((((((((...(((.(((......))).)))...)))))))))..)))))))))).).. (-40.00)
.....GUUCCCUUGAACACUUCACUGGGA.............................................	1	24	3
.....GUUCCCUUGAACACUUCACUG................................................	1	21	3
...............................................ACUGAAGUGUUUGGGGGAACU......	1	21	5
................................................CUGAAGUGUUUGGGGGAA........	1	18	5
................................................CUGAAGUGUUUGGGGGAACUC.....	20	21	5
................................................CUGAAGUGUUUGGGGGA.........	2	17	6
.................................................UGAAGUGUUUGGGGGAACUC.....	1	20	5
negative
>rco-MIR395b
CUGGAGUUCCCCUGGCCGCUUCAUUGGGGCUAUUAUAUACCCUUAAUUAUACAUGUGUUAUUCCUGCCCUACUGAAGUGUUUGGGGGAACUCUAGGU
((((((((((((..(.(((((((.((((((......((((..............)))).......)))))).))))))).)..)))))))))))).. (-47.56)
.....GUUCCCCUGGCCGCUUCAUUG.......................................................................	1	21	1
......UUCCCCUGGCCGCUUCAUUGG......................................................................	2	21	1
......................................................................ACUGAAGUGUUUGGGGGAACU......	1	21	5
.......................................................................CUGAAGUGUUUGGGGGAA........	1	18	5
.......................................................................CUGAAGUGUUUGGGGGAACUC.....	20	21	5
.......................................................................CUGAAGUGUUUGGGGGA.........	2	17	6
........................................................................UGAAGUGUUUGGGGGAACUC.....	1	20	5
negative
>rco-MIR395c
CUAGAGUUCCCUUGAGCACUUCACUGGGAUGAAAAAAGGUCCAGUCUUCCUUCCUACUGAAGUGUUUGGGGGAACUCCUGGU
((((((((((((..(((((((((.(((((.(((.............)))..))))).)))))))))..)))))))).)))). (-40.52)
.......................................................ACUGAAGUGUUUGGGGGAACU......	1	21	5
........................................................CUGAAGUGUUUGGGGGAA........	1	18	5
........................................................CUGAAGUGUUUGGGGGAACUC.....	20	21	5
........................................................CUGAAGUGUUUGGGGGA.........	2	17	6
.........................................................UGAAGUGUUUGGGGGAACUC.....	1	20	5
negative
>rco-MIR395d
CUAGAGUUCCCUUGACCACUUCAUUGUGGAUUAUUCUUCAAGCUCAAGGAGUUGGUUUACACUGAAGUGUUUGGGGGAACUCCUGGU
((((((((((((..(.(((((((.(((((((((..((((........)))).))))))))).))))))).)..)))))))).)))). (-41.40)
.....GUUCCCUUGACCACUUCAUUG.............................................................	1	21	2
............................................................ACUGAAGUGUUUGGGGGAACU......	1	21	5
.............................................................CUGAAGUGUUUGGGGGAA........	1	18	5
.............................................................CUGAAGUGUUUGGGGGAACUC.....	20	21	5
.............................................................CUGAAGUGUUUGGGGGA.........	2	17	6
..............................................................UGAAGUGUUUGGGGGAACUC.....	1	20	5
negative
>rco-MIR395e
CUAGAGUUCCCUUGAACACUUCACUGGGACGAAAAUCCAUUCUUCCAACUGAAGUGUUUGGGGGAACUCUUGGU
(.((((((((((..(((((((((...(((.(((......))).)))...)))))))))..)))))))))).).. (-40.00)
.....GUUCCCUUGAACACUUCACUGGGA.............................................	1	24	3
.....GUUCCCUUGAACACUUCACUG................................................	1	21	3
...............................................ACUGAAGUGUUUGGGGGAACU......	1	21	5
................................................CUGAAGUGUUUGGGGGAA........	1	18	5
................................................CUGAAGUGUUUGGGGGAACUC.....	20	21	5
................................................CUGAAGUGUUUGGGGGA.........	2	17	6
.................................................UGAAGUGUUUGGGGGAACUC.....	1	20	5
negative
>rco-MIR396
UGCUUUUCCACAGCUUUCUUGAACUUCUUCUUCUUCUUCUUCUUCUUCUUAGAUUUCUUUCUCAUUGCCUAUAUCUUUCUUGAUGUGGCACAGAAUAAGUUCAAGAAAGCUGUGGGAGAACAUG
((.(((((((((((((((((((((((.((((............(((....)))............((((.(((((......))))))))).)))).))))))))))))))))))))))).)).. (-49.40)
.....UUCCACAGCUUUCUUGAAC....................................................................................................	102	19	4
.....UUCCACAGCUUUCUUGAACU...................................................................................................	12	20	4
.....UUCCACAGCUUUCUUGAACUUC.................................................................................................	1	22	1
.....UUCCACAGCUUUCUUGAA.....................................................................................................	40	18	4
.....UUCCACAGCUUUCUUGAACUU..................................................................................................	55	21	2
.....UUCCACAGCUUUCUUGA......................................................................................................	5	17	4
......UCCACAGCUUUCUUGAACUU..................................................................................................	1	20	2
......UCCACAGCUUUCUUGAAC....................................................................................................	2	18	4
........CACAGCUUUCUUGAACUU..................................................................................................	1	18	2
........................UUCUUCUUCUUCUUCUU...................................................................................	1	17	5850
...........................UUCUUCUUCUUCUUCUU................................................................................	1	17	5850
..............................UUCUUCUUCUUCUUCUU.............................................................................	1	17	5850
.................................UUCUUCUUCUUCUUCUU..........................................................................	1	17	5850
...............................................................................................UAAGUUCAAGAAAGCUGUGGG........	1	21	1
...................................................................................................UUCAAGAAAGCUGUGGGAGA.....	11	20	3
...................................................................................................UUCAAGAAAGCUGUGGGAGAA....	1	21	2
....................................................................................................UCAAGAAAGCUGUGGGAGA.....	1	19	3
negative
................................................................................................UUCAAGUUCUUUCGACAC..........	1	18	2
>rco-MIR397
AAACAUCAUUGAGUGCAGCGUUGAUGAAUUCCCCUACAUGACAUAUUUCUGUUGGUUAAUUCAUUACCAAUAUCCCUUCUUUAAAAAAAGAAGUAAACCUUUUUGGGAAUAGAUGGUUUUGGAUGAUUUCACCAGCGCUGCAUUCAAUCAUGUUUUU
((((((.((((((((((((((((.((((.((.((.(((.((......))))).))...(((((..((((......(((((((....)))))))....(((....)))......))))..))))))).)))).)))))))))))))))).)))))).. (-54.50)
.....UCAUUGAGUGCAGCGUUGA.....................................................................................................................................	12	19	2
.....UCAUUGAGUGCAGCGUUGAUGAA.................................................................................................................................	1	23	1
.....UCAUUGAGUGCAGCGUUGAUGA..................................................................................................................................	4	22	1
.....UCAUUGAGUGCAGCGUUGAUG...................................................................................................................................	579	21	1
.....UCAUUGAGUGCAGCGUUGAU....................................................................................................................................	72	20	2
......CAUUGAGUGCAGCGUUGAUGAA.................................................................................................................................	1	22	1
......CAUUGAGUGCAGCGUUGAUGA..................................................................................................................................	1	21	1
.......AUUGAGUGCAGCGUUGAUGAAU................................................................................................................................	1	22	1
.......AUUGAGUGCAGCGUUGAUG...................................................................................................................................	1	19	2
.......AUUGAGUGCAGCGUUGAUGA..................................................................................................................................	4	20	2
.......AUUGAGUGCAGCGUUGAUGAA.................................................................................................................................	93	21	1
........UUGAGUGCAGCGUUGAUGAAU................................................................................................................................	11	21	1
........UUGAGUGCAGCGUUGAUGAA.................................................................................................................................	1	20	1
.............UGCAGCGUUGAUGAAUUCCCC...........................................................................................................................	1	21	1
..............................................................................................................................UUUCACCAGCGCUGCAUUCAAUCA.......	2	24	1
..............................................................................................................................UUUCACCAGCGCUGCAUUCAAU.........	5	22	1
..............................................................................................................................UUUCACCAGCGCUGCAUUCAA..........	9	21	1
...............................................................................................................................UUCACCAGCGCUGCAUUCAAU.........	2	21	1
................................................................................................................................UCACCAGCGCUGCAUUCAA..........	1	19	1
................................................................................................................................UCACCAGCGCUGCAUUCAAUC........	2	21	1
................................................................................................................................UCACCAGCGCUGCAUUCAAUCA.......	5	22	1
.................................................................................................................................CACCAGCGCUGCAUUCAAUCA.......	50	21	1
...................................................................................................................................CCAGCGCUGCAUUCAAUCA.......	1	19	1
...................................................................................................................................CCAGCGCUGCAUUCAAUCAU......	2	20	1
...................................................................................................................................CCAGCGCUGCAUUCAAUCAUG.....	33	21	1
......................................................................................................................................GCGCUGCAUUCAAUCAUGUUU..	1	21	1
negative
>rco-MIR398a
CCAGAGGAGUGGCUCCCUGAGAACACACGUGCAUUGGCUCUCACCUUUUGUAGUUCCACUGCACCUGUGUUCUCAGGUCACCCCUUUGGGG
(((((((.((((...((((((((((((.(((((.(((..((((.....)).))..))).))))).)))))))))))))))).))))))).. (-49.20)
.CAGAGGAGUGGCUCCCUGAGAACACA................................................................	2	26	1
.CAGAGGAGUGGCUCCCUGAGAACA..................................................................	41	24	1
............CUCCCUGAGAACACACGUGCA..........................................................	1	21	1
.............UCCCUGAGAACACACGUGCA..........................................................	2	20	1
.................UGAGAACACACGUGCAUUGGCUCU..................................................	1	24	1
.....................................................................UUCUCAGGUCACCCCUUUGGG.	5	21	1
negative
>rco-MIR398b
CUACAGGAGCGACCUGAGAAUCACAUGUGGACAUUCUUAGCUAUAUAUACCCUUAUCAUCUUCUCUUAUUUUGGGUUUAUUGUACUUUGGUGUUCUUUCAUGUGUUCUCAGGUCGCCCCUGCCGGG
...((((.((((((((((((.((((((.(((((((...((.((((...((((....................))))....))))))..)))))))...)))))))))))))))))).))))..... (-51.55)
....AGGAGCGACCUGAGAAUCACAUG...................................................................................................	1	23	1
.....GGAGCGACCUGAGAAUCACAUG...................................................................................................	16	22	1
...........................UGGACAUUCUUAGCUAUAUAU..............................................................................	1	21	1
..............................................................................................CUUUCAUGUGUUCUCAGGUCGC..........	1	22	1
...............................................................................................UUUCAUGUGUUCUCAGGUCGC..........	1	21	1
.................................................................................................UCAUGUGUUCUCAGGUCGCCC........	2	21	1
....................................................................................................UGUGUUCUCAGGUCGCCCCUGC....	1	22	1
....................................................................................................UGUGUUCUCAGGUCGCCCC.......	2	19	2
....................................................................................................UGUGUUCUCAGGUCGCCCCUG.....	35	21	1
negative
>rco-MIR399a
UUGUAGGGCACCUCUUGCUUGGCAGGUAAAGGGGACACUAGCUAGCAUAACAUCCCAAUAACUUGCUUGCCAAAGGAGAGUUGCCCUGUGACU
(..(((((((.(((((..(((((((((((..((((...((.......))...))))......)))))))))))..))))).)))))))..).. (-39.60)
...................................................................UGCCAAAGGAGAGUUGCCCUG.....	20	21	1
negative
>rco-MIR399b
UUACAGGGCAAAAUCUCCAUUGGCAUGGAACCACUAAGAUAUCCAAACCAAUCAAGCCAGGAUUUCAAUAGUGUGUGCCCUGCCAAAGGAGAUUUGCCCGGCAAUA
.....(((((((.(((((.((((((.((.(((((((.((.((((...............)))).))..))))).)).)).)))))).))))))))))))....... (-43.56)
................................................................................UGCCAAAGGAGAUUUGCCCGG.....	1	21	3
negative
>rco-MIR399c
UUACAGGGCAAAACCUUCAUUGGCAUGCUGCCAGACUAAGAUGUGGGACGCAUUCCUAUCGUGUGCAUCAUGCCAAAGGAGAUUUGCCCGGCGAUA
.....(((((((..((((.((((((((.(((...((...((((.((((....))))))))..))))).)))))))).)))).)))))))....... (-37.40)
......................................................................UGCCAAAGGAGAUUUGCCCGG.....	1	21	3
negative
>rco-MIR399d
UCGUAGGGCAUCUCUCGCUUGGCAGGCAAUGAUAUGAAGUGAAGCUAAAUUUUAGCAUUAGUUUGAUCCCAAUGGCUUGCCAAAGGAGAGCUGCCCUGUGACU
((((((((((.(((((..(((((((((...(((.((((.(((.((((.....)))).))).)))))))......)))))))))..))))).)))))))))).. (-45.10)
negative
>rco-MIR399e
UUACAGGGCAAAUAUCUCCAUUGGCAGGUAGCCACUUUAGACAUGCAUUUAAAUUUUGAGCAUUAUUUAACAGUGUGCCUUCUGCCAAAGGAGAUUUGCCCAGCAAUU
.....((((((..((((((.((((((((..(((((((((((.((((.((........))))))..))))).)))).))..)))))))).))))))))))))....... (-43.80)
negative
>rco-MIR399f
UUACUGAGCAAGUCUUCUUUGACAGACUUCCACCAAGCGACAUAUGGAAACGUGGAUUAUCUGCCAAAGGAGAUUUGCUCACUAACU
(((.(((((((((((((((((.((((..(((((....(........)....)))))...)))).))))))))))))))))).))).. (-36.80)
negative
>rco-MIR403a
UCUCUAGUUUGUGUGUGAAUCUAAUUCAGGCCAUCCAUGUCAGGGCCCUACUAAUCCUAUCCCAUGGUGUUAGAUUCACGCACAAACUCGUGAUC
((.(.((((((((((((((((((((...((((...........))))........((........)).)))))))))))))))))))).).)).. (-36.10)
.......UUUGUGUGUGAAUCUAAUUCA...................................................................	1	21	1
.....................................................................UUAGAUUCACGCACAAACUCG.....	164	21	3
.....................................................................UUAGAUUCACGCACAAACUCGU....	1	22	3
.....................................................................UUAGAUUCACGCACAAACU.......	1	19	4
.....................................................................UUAGAUUCACGCACAAAC........	36	18	4
.....................................................................UUAGAUUCACGCACAAACUC......	5	20	3
.....................................................................UUAGAUUCACGCACAAA.........	7	17	4
......................................................................UAGAUUCACGCACAAACUCG.....	1	20	3
.......................................................................AGAUUCACGCACAAACUCG.....	2	19	3
negative
>rco-MIR403b
UCUCUAGUUUGUGCGUGAAUCGAGCCCCAUCAUCAAGGCCGUUCAUUUUGAGGCCCCACGAAUCCAAUGGUGUUAGAUUCACGCACAAACUCGUGAUC
((.(.((((((((((((((((.(((.((((..((..((((...........))))....)).....)))).))).)))))))))))))))).).)).. (-39.00)
UCUCUAGUUUGUGCGUGAAUC.............................................................................	3	21	1
........................................................................UUAGAUUCACGCACAAACUCG.....	164	21	3
........................................................................UUAGAUUCACGCACAAACUCGU....	1	22	3
........................................................................UUAGAUUCACGCACAAACU.......	1	19	4
........................................................................UUAGAUUCACGCACAAAC........	36	18	4
........................................................................UUAGAUUCACGCACAAACUC......	5	20	3
........................................................................UUAGAUUCACGCACAAA.........	7	17	4
.........................................................................UAGAUUCACGCACAAACUCG.....	1	20	3
..........................................................................AGAUUCACGCACAAACUCG.....	2	19	3
negative
>rco-MIR408
AAAGACUGGGAACAGGCAGUGCAUGGAUGGGGCUACUAACAGAAAACAUCUGUUUUGGCUCUACCCCUGCACUGCCUCUUCCCUGGCUUCCG
.(((...(((((.((((((((((.((.((((((((..((((((.....)))))).)))))))).)).)))))))))).)))))...)))... (-49.60)
.AAGACUGGGAACAGGCAG.........................................................................	1	18	1
.AAGACUGGGAACAGGCAGUGCA.....................................................................	2	22	1
.AAGACUGGGAACAGGCAGUG.......................................................................	3	20	1
.AAGACUGGGAACAGGCAGUGC......................................................................	753	21	1
..AGACUGGGAACAGGCAGUGCA.....................................................................	1	21	1
..AGACUGGGAACAGGCAGUGC......................................................................	1	20	1
...GACUGGGAACAGGCAGUGCAUG...................................................................	1	22	1
....ACUGGGAACAGGCAGUGCA.....................................................................	1	19	1
....ACUGGGAACAGGCAGUGCAUGGA.................................................................	1	23	1
....ACUGGGAACAGGCAGUGCAUGG..................................................................	1	22	1
....ACUGGGAACAGGCAGUGCAUG...................................................................	208	21	1
.....CUGGGAACAGGCAGUGCAUGG..................................................................	180	21	1
.....CUGGGAACAGGCAGUGCAU....................................................................	1	19	1
.....CUGGGAACAGGCAGUGCAUG...................................................................	21	20	1
......UGGGAACAGGCAGUGCAUGGAUG...............................................................	1	23	1
......UGGGAACAGGCAGUGCAUGGA.................................................................	3	21	1
......UGGGAACAGGCAGUGCAUGG..................................................................	4	20	1
......UGGGAACAGGCAGUGCAUG...................................................................	4	19	1
.......GGGAACAGGCAGUGCAUGG..................................................................	1	19	1
................CAGUGCAUGGAUGGGGCUACU.......................................................	1	21	1
................CAGUGCAUGGAUGGGGCUACUAAC....................................................	7	24	1
..................................................................CUGCACUGCCUCUUCCCUGGC.....	132	21	1
..................................................................CUGCACUGCCUCUUCCCUGG......	3	20	1
...................................................................UGCACUGCCUCUUCCCUGGCUU...	1	22	1
...................................................................UGCACUGCCUCUUCCCUGGC.....	2	20	1
...................................................................UGCACUGCCUCUUCCCUGGCU....	4	21	1
negative
>miR477_30190_3541816_3541923_+
ACAAAUGGCAUUCAUUCUUCACUCUCCCUCAAGGGCUUCUGUGUGUUUUUUGGUCGAAAGACCAAUUCAGAGGUCCUGUAGGGAGAGUGGAUAAUAUUUGCUAUUCUU
...(((((((...(((.((((((((((((..((((((((((........((((((....))))))..))))))))))..)))))))))))).)))...)))))))... (-54.90)
....................ACUCUCCCUCAAGGGCUUCUG...................................................................	1	21	1
.....................................................................GAGGUCCUGUAGGGAGAGUGG..................	122	21	1
..........................................................................CCUGUAGGGAGAGUGGAUAAU.............	2	21	1
negative
>rco-MIR535
UUUGUUGACAACGAGAGAGAGCACGCUUGUUAGCCUUCAUGUAAGGAACAUGGUUGCACACCAGCGUGCUCCCUAUCGUUGUCAAUGAGAU
((..((((((((((.((.(((((((((.((..((..((((((.....))))))..))..)).))))))))).)).))))))))))..)).. (-46.00)
..UGUUGACAACGAGAGAGAGCA....................................................................	11	21	1
..UGUUGACAACGAGAGAGAGCAC...................................................................	3	22	1
...GUUGACAACGAGAGAGAGCAC...................................................................	6	21	1
....UUGACAACGAGAGAGAGCACGC.................................................................	1267	22	1
....UUGACAACGAGAGAGAGCACGCUUGUU............................................................	1	27	1
....UUGACAACGAGAGAGAGCACGCUU...............................................................	2	24	1
....UUGACAACGAGAGAGAGC.....................................................................	2	18	1
....UUGACAACGAGAGAGAGCA....................................................................	3	19	1
....UUGACAACGAGAGAGAGCACG..................................................................	490	21	1
....UUGACAACGAGAGAGAGCAC...................................................................	4	20	1
.....UGACAACGAGAGAGAGC.....................................................................	10	17	1
.....UGACAACGAGAGAGAGCACG..................................................................	191	20	1
.....UGACAACGAGAGAGAGCACGCUUGUU............................................................	1	26	1
.....UGACAACGAGAGAGAGCACGCUU...............................................................	30	23	1
.....UGACAACGAGAGAGAGCACGC.................................................................	45356	21	1
.....UGACAACGAGAGAGAGCACGCU................................................................	63	22	1
.....UGACAACGAGAGAGAGCAC...................................................................	68	19	1
.....UGACAACGAGAGAGAGCA....................................................................	7	18	1
......GACAACGAGAGAGAGCACGC.................................................................	16	20	1
......GACAACGAGAGAGAGCACG..................................................................	1	19	1
......GACAACGAGAGAGAGCAC...................................................................	1	18	1
......GACAACGAGAGAGAGCACGCUU...............................................................	3	22	1
......GACAACGAGAGAGAGCACGCU................................................................	50	21	1
.......ACAACGAGAGAGAGCACGCU................................................................	3	20	1
.......ACAACGAGAGAGAGCACGCUU...............................................................	5	21	1
.......ACAACGAGAGAGAGCACGC.................................................................	8	19	1
........CAACGAGAGAGAGCACGCUUG..............................................................	178	21	1
........CAACGAGAGAGAGCACGCUUGU.............................................................	1	22	1
........CAACGAGAGAGAGCACGC.................................................................	3	18	1
........CAACGAGAGAGAGCACGCUU...............................................................	3	20	1
.........AACGAGAGAGAGCACGC.................................................................	6	17	1
...........CGAGAGAGAGCACGCUUGUUA...........................................................	2	21	1
.............AGAGAGAGCACGCUUGUUAGC.........................................................	1	21	1
.......................................UGUAAGGAACAUGGUUGCA.................................	1	19	1
..............................................................AGCGUGCUCCCUAUCGUUGUC........	29	21	1
................................................................CGUGCUCCCUAUCGUUGUCAAU.....	1	22	1
................................................................CGUGCUCCCUAUCGUUGUC........	1	19	1
................................................................CGUGCUCCCUAUCGUUGUCAA......	289	21	1
................................................................CGUGCUCCCUAUCGUUG..........	2	17	1
................................................................CGUGCUCCCUAUCGUUGUCA.......	6	20	1
.................................................................GUGCUCCCUAUCGUUGU.........	1	17	1
.................................................................GUGCUCCCUAUCGUUGUCAAUG....	24	22	1
.................................................................GUGCUCCCUAUCGUUGUCAAU.....	518	21	1
.................................................................GUGCUCCCUAUCGUUGUCA.......	8	19	1
.................................................................GUGCUCCCUAUCGUUGUCAA......	9	20	1
..................................................................UGCUCCCUAUCGUUGUCAAU.....	10	20	1
..................................................................UGCUCCCUAUCGUUGUCAAUG....	11	21	1
....................................................................CUCCCUAUCGUUGUCAA......	1	17	1
....................................................................CUCCCUAUCGUUGUCAAUGAG..	2	21	1
.....................................................................UCCCUAUCGUUGUCAAU.....	2	17	1
negative
............................................................GGUCGCACGAGGGAUAGCAAC..........	1	21	1
>rco-MIR160c
GUAUCUGCCUGGCUCCCUGAAUGCCAUCUAAGAAGCUUGUCAAACAGUGUUGGCAAUUUUCCUAUUUGGCAUGAGGGGAGUCAUGCAGGCCCGU
(..(((((.(((((((((..((((((..((.((((.(((((((......))))))).)))).))..))))))..))))))))).)))))..).. (-45.60)
.....UGCCUGGCUCCCUGAAUGCCA....................................................................	93	21	3
.................................................................UUGGCAUGAGGGGAGUCAUGCA.......	1	22	1
....................................................................GCAUGAGGGGAGUCAUGCAGG.....	2	21	1
......................................................................AUGAGGGGAGUCAUGCAGGCC...	2	21	1
negative
>miR530_29589_108269_108445_-
GCCAAUAUGUUGCCUUUAUCUGCAUUUGCACCUGCACCUUAAGUUUCUUUGUUUCUUCUUCUUCUUUUUUCUUUUUUAAGAAGUCUACUUCUUCUAAAUUAUGGGUUUUCAAUAUAUAGAGGAUUGAAACAAGCAAAUAUAGGUGCAGGUGUGAGUGCAGGUGAAUGCCAUUUUGGU
(((((.(((..((.((((((((((((..(((((((((((...((((.((((((((.((((((..........(((..((((((....))))))..)))...(((....)))......))))))..)))))))).))))..)))))))))))..)))))))))))).))))).))))) (-71.20)
....................UGCAUUUGCACCUGCACCUUA........................................................................................................................................	3	21	1
.....................GCAUUUGCACCUGCACCUUA........................................................................................................................................	1	20	1
............................................................................................................................................AGGUGCAGGUGUGAGUGCAGG................	8	21	1
negative
>miR827_28266_68397_68503_+
UCCUUGCAUGUCCCUGGAUAUAUUUGUUGAUAGUCACCUAGUUAUUUUGUUGUUAUACAUUAUGGUUAGAUGACCAUCAACAAACACAUUCAUGAUGUUGCAUUUCC
....((((((((..(((((.(.(((((((((.((((.((((..((..(((......)))..))..)))).)))).))))))))).).))))).)))).))))..... (-30.90)
.....................AUUUGUUGAUAGUCACCUAGU.................................................................	13	21	1
.....................AUUUGUUGAUAGUCACCUAG..................................................................	2	20	1
......................UUUGUUGAUAGUCACCUAGU.................................................................	102	20	1
......................UUUGUUGAUAGUCACCUAG..................................................................	1	19	1
......................UUUGUUGAUAGUCACCUAGUU................................................................	46	21	1
.......................UUGUUGAUAGUCACCUAGU.................................................................	1	19	1
........................UGUUGAUAGUCACCUAGUU................................................................	1	19	1
........................UGUUGAUAGUCACCUAGU.................................................................	2	18	1
...........................................AUUUUGUUGUUAUACAUUAUGG..........................................	1	22	1
.................................................................UUAGAUGACCAUCAACAAACA.....................	1916	21	1
.................................................................UUAGAUGACCAUCAACAAACAC....................	1	22	1
.................................................................UUAGAUGACCAUCAACAAAC......................	3	20	1
.................................................................UUAGAUGACCAUCAACAAA.......................	4	19	1
..................................................................UAGAUGACCAUCAACAAACAC....................	16	21	1
..................................................................UAGAUGACCAUCAACAAACA.....................	17	20	1
negative
>miR2111_29973_58733_58824_+
GAGUUGGGACUGGGUAAUCUGCAUCCUGAGGUUUAGAUUGCCGUUUGGGAUGAUCUAGCCCUCGGGUUGCAGAUUACCUCCUCCUCACUGCC
.(((.((((..((((((((((((.(((((((.((((((((((.....)).)))))))).))))))).))))))))))))..)))).)))... (-50.80)
..............UAAUCUGCAUCCUGAGGUU...........................................................	2	19	2
..............UAAUCUGCAUCCUGAGGUUUA.........................................................	33	21	1
..............UAAUCUGCAUCCUGAGGUUU..........................................................	7	20	1
..................CUGCAUCCUGAGGUUUAGAUU.....................................................	1	21	1
.........................................................GCCCUCGGGUUGCAGAUUACC..............	12	21	1
.....................................................................CAGAUUACCUCCUCCUCACU...	1	20	1
negative
>miR3627a_29822_660463_660574_+
GAGAGGGGUAAAGUGGGGUUCUGUCGCAGGAAAGAUGGUACCUGGUGUUUACAAAAUUAAUAGCAAUAGGUACCAUCAUUCCUCGACAGAACUUCCCUUUGUCCUCUAGAAA
...((((((((((.((((((((((((.(((((.(((((((((((.((((............)))).))))))))))).))))))))))))))))).))))).)))))..... (-58.30)
...................UCUGUCGCAGGAAAGAUGGUACCU.....................................................................	2	24	1
...................UCUGUCGCAGGAAAGAUGGUA........................................................................	3	21	1
...................UCUGUCGCAGGAAAGAUGGUAC.......................................................................	66	22	1
....................CUGUCGCAGGAAAGAUGGUAC.......................................................................	7	21	1
....................CUGUCGCAGGAAAGAUGGUACC......................................................................	8	22	1
negative
......................................................................AUGGUAGUAAGGAGCUGUC.......................	1	19	1
>miR3627b_29822_654646_654766_+
AAUAGAGAAGUUAUGGGUUCCUUGUCGCUGGAGAGAUGGCGCCAGCUGCGAUAUCCGUAGCCAUGGCAGGGCGCAGCUAAAGCCAUUCUCUAGCGACAAGCUACCUUUCAACUUCUUUUGC
...(((((((((..((((..(((((((((((((((.((((...(((((((...(((...((....)).))))))))))...)))))))))))))))))))..))))...)))))))))... (-64.60)
......................UGUCGCUGGAGAGAUGGCGC...............................................................................	166	20	1
......................UGUCGCUGGAGAGAUGGC.................................................................................	1	18	2
......................UGUCGCUGGAGAGAUGG..................................................................................	1	17	2
......................UGUCGCUGGAGAGAUGGCGCC..............................................................................	312	21	1
......................UGUCGCUGGAGAGAUGGCGCCA.............................................................................	688	22	1
........................UCGCUGGAGAGAUGGCGCC..............................................................................	2	19	1
..........................GCUGGAGAGAUGGCGCC..............................................................................	1	17	1
...............................................................................AAGCCAUUCUCUAGCGACAAG.....................	4	21	1
negative
>MIR828_29742_120110_120260_+
CCUCCCAUAGGAAGGCCUCUUGCUCAAAUGAGUAUUCCACAAUCUCAAAAGGAAACUAAGUUUCCUCUUUUAAGAUUGUUACAAUAGUUUACUGUCGUUUUCCCAGUACUCUUUUGACUGUUGAAAUGGAAACUCAUUUGGGCAAGAUGCUUUGCAUGGGAGG
((((((((.(.(((((.((((((((((((((((.(((((((((((.((((((((((...)))))))..))).))))))...(((((((((((((.........))))).......))))))))...))))))))))))))))))))).))))).))))))))) (-73.01)
.................UCUUGCUCAAAUGAGUAUU...............................................................................................................................     1       19      1
.................UCUUGCUCAAAUGAGUAUUCCA............................................................................................................................     9       22      3
..................CUUGCUCAAAUGAGUAUUCCA............................................................................................................................     1       21      3
........................................................................................................................................UUUGGGCAAGAUGCUUUGCAU......     12      21      1
........................................................................................................................................UUUGGGCAAGAUGCUUUGC........     1       19      1
........................................................................................................................................UUUGGGCAAGAUGCUUUGCAUG.....     2       22      1
negative
>MIR1446_30131_539409_539559_-
GGAGACAGCUAUUUUUGAACUCUCUCCCUCAUAGGCUUCUCCAUAAAUACCUUAAUUGAACCCAAUAUAGAUGUAUAAGAUGGAGAGAAGCCUAUAGGGAUAGAGUCCAAGAAAAGCUUGGUCCUCU
(..(((((((.((((((.(((((.(((((.((((((((((((((..((((((..((((....))))..))..))))...)))))))..)))))))))))).))))).)))))).))))..)))..). (-51.60)
negative
>report-43_30138_1614894_1615019_+
GUUGCUCUGACCACGUUGUUCAUUCCUCUUCCUAAAAUGGUUUCUCUUUUUUUUUGUCGCUCUUUCAAUUACCGAAAAGGCGAAUCCAUUUUAGGAAGGGAAUGAACACUGUCUUCAGAGUGAAAU
.(..((((((..(((.((((((((((.(((((((((((((................((((..((((.......))))..))))..))))))))))))))))))))))).)))..))))))..)... (-56.87)
..................UUCAUUCCUCUUCCUAAAAUG.......................................................................................	13	21	2
..................UUCAUUCCUCUUCCUAAAAUGGU.....................................................................................	2	23	1
..................UUCAUUCCUCUUCCUAAAAUGG......................................................................................	341	22	2
..................UUCAUUCCUCUUCCUAAA..........................................................................................	5	18	4
..................UUCAUUCCUCUUCCUAAAA.........................................................................................	8	19	4
...................UCAUUCCUCUUCCUAAAAUGGU.....................................................................................	2	22	1
...................UCAUUCCUCUUCCUAAAAUGG......................................................................................	3	21	2
.....................AUUCCUCUUCCUAAAAUGG......................................................................................	3	19	2
......................UUCCUCUUCCUAAAAUGGU.....................................................................................	1	19	1
.....................................................................................CCAUUUUAGGAAGGGAAUGAA....................	6	21	1
......................................................................................CAUUUUAGGAAGGGAAUGAAC...................	2	21	1
.......................................................................................AUUUUAGGAAGGGAAUGAAC...................	1	20	1
.......................................................................................AUUUUAGGAAGGGAAUGAACA..................	13	21	1
........................................................................................UUUUAGGAAGGGAAUGAACA..................	5	20	1
negative
..................AAGUAAGGAGAAGGAUUUUAC.......................................................................................	2	21	2
.....................................................................................GGUAAAAUCCUUCCCUUACUU....................	1	21	1
>report-9_30147_1627830_1627968_-
UAUAUCAGGACUUCUGGGGAUCUAACUUUCUCUGAACUCUCCCCCUCAACGGCUACUUCAGCCUUGUCUGAAGUUAUUCAGCAUAGCAGUUGUUGAGGUGGGGAGGUCAGCAAAAGUUGGCUCUCCGCUUUCUUGAGCU
....((((((....((((((.((((((((..((((.((((((.(((((((((((......((..((.(((((....)))))))..))))))))))))).)))))).))))..)))))))).))))))...))))))... (-62.60)
................................UGAACUCUCCCCCUCAACG........................................................................................	1	19	1
................................UGAACUCUCCCCCUCAACGGCU.....................................................................................	2	22	1
................................UGAACUCUCCCCCUCAACGGC......................................................................................	51	21	1
..........................................................................................UGUUGAGGUGGGGAGGUCAGC............................	2	21	1
negative
>report-7_30147_1922747_1922949_-
GGAAGAGAGGCCUUGUAUGAAGAUGAAGAGCUAUGUUUGAUAGCCAAGGAUGACUUGCCUAUUUCCUCCCAUUUUAUCAAAGAGUUUAACAAUGCAUGAGGAAAAGCUCUUUCUGUGAGUGGGUGCUGAUGAUAGGCAGUCUCCUUUGGCUAGUCUGACUGGCUCUUAUCUUUCAUGCUAGACCUUAAUAACAUCUCUUCCAU
((((((((((.((.((((((((((((.((((((.(((.(((((((((((..((((.(((((((..(.(((((((....(((((((((................)))))))))....)))))))....)..)))))))))))..)))))))).))).)))))))))))))).))))))).)).)).........)))))))).. (-84.69)
.................UGAAGAUGAAGAGCUAUGUUUG....................................................................................................................................................................	2	22	1
.................UGAAGAUGAAGAGCUAUGUUUGA...................................................................................................................................................................	37	23	1
..................GAAGAUGAAGAGCUAUGUUUGA...................................................................................................................................................................	1	22	1
negative
